# Supplementary material for: 9-(4-Meth­oxy­phen­yl)-9H-carbazole
Source: IUCrdata. 2023 Aug 10;8(Pt 8):x230674. doi: 10.1107/S2414314623006740 (PMC10483533; doi:10.1107/S2414314623006740)
Supplement: Supplementary file 1 [file x-08-x230674-sup1.cif]

##############################################################################
#                                                                            #
# This CIF contains the data for a data article accepted for                 #
# publication in IUCrData. It conforms to the requirements of                #
# Notes for Authors for IUCrData, and has been                               #
# peer reviewed under the auspices of IUCrData.                              #
#                                                                            #
# Full details of the Crystallographic Information File format               #
# are given in the paper "The Crystallographic Information File (CIF):       #
# a New Standard Archive File for Crystallography" by S. R. Hall, F. H.      #
# Allen and I. D. Brown [Acta Cryst. (1991), A47, 655-685].                  #
#                                                                            #
# The current version of the core CIF dictionary is obtainable from          #
# ftp://ftp.iucr.org/pub/cif_core.dic.                                       #
#                                                                            #
# Software is freely available for graphical display of the structure(s)     #
# in this CIF. For information consult the CIF software page                 #
# http://www.iucr.org/resources/cif/software.                                #
#                                                                            #
# This file may be used for bona fide research purposes within the           #
# scientific community so long as proper attribution is given to the data    # 
# article from which it was obtained.                                        #
#                                                                            #
##############################################################################
data_I
_audit_creation_method     'SHELXL-2019/1'
_journal_date_recd_electronic     2023-07-28
_journal_date_accepted     2023-08-01
_journal_name_full     'IUCrData'
_journal_year     2023
_journal_volume     8
_journal_issue      8
_journal_page_first     0
_journal_page_last     0
_journal_paper_category     HO
_journal_paper_doi     10.1107/S2414314623006740
_journal_coeditor_code     HB4441
_publ_contact_author_name     'Renganathan Rajalingam'
_publ_contact_author_address
;
School of Chemistry, Bharathidasan University, Tiruchirappalli 620 024, Tamil Nadu, India.
;
_publ_contact_author_email     'rrengas@gmail.com'
_publ_contact_author_fax     ?
_publ_contact_author_phone     ?
_publ_section_title
;
9-(4-Methoxyphenyl)-9<i>H</i>-carbazole
;
loop_
    _publ_author_name
    _publ_author_footnote
    _publ_author_address
    'Ganesan, Prabhu' .
;
School of Chemistry, Bharathidasan University, Tiruchirappalli-620 024,
Tamil Nadu,
India
;
    'Jasmine, Nithianantham Jeeva' .
;
Molecular Biophysics Unit, Indian Institute of Science, Bangalore, India
;
    'Darious, Robert Swinton' .
;
PG & Research Department of Chemistry, Bishop Heber College (Autonomous),
Tiruchirappalli-620 017, Tamil Nadu,
India
;
    'Soundararajan, Krishnan' .
;
Department of Chemistry, Periyar Maniammai Institute of Science and Technology,
Vallam-613403, Thanjavur, Tamil Nadu,
India
;
    'Rajalingam, Renganathan' .
;
School of Chemistry, Bharathidasan University, Tiruchirappalli-620 024,
Tamil Nadu,
India
;
_publ_section_synopsis
;
In the title carbazole derivative, the dihedral angle between the carbazole
ring system and the pendant phenyl ring is 56.78 (8)\%.
;
_chemical_name_systematic
;
9-(4-Methoxyphenyl)-9<i>H</i>-carbazole
;
_chemical_name_common     ?
_chemical_formula_moiety     'C19 H15 N O'
_chemical_formula_sum     'C19 H15 N O'
_chemical_formula_iupac     'C19 H15 N O'
_chemical_formula_weight     273.32
_chemical_melting_point     ?
_space_group_crystal_system     orthorhombic
_space_group_name_H-M_alt     'P b c a'
_space_group_name_Hall     '-P 2ac 2ab'
loop_
    _space_group_symop_operation_xyz
    'x, y, z'
    '-x+1/2, -y, z+1/2'
    '-x, y+1/2, -z+1/2'
    'x+1/2, -y+1/2, -z'
    '-x, -y, -z'
    'x-1/2, y, -z-1/2'
    'x, -y-1/2, z-1/2'
    '-x-1/2, y-1/2, z'
_cell_length_a     16.2645(16)
_cell_length_b     7.8297(7)
_cell_length_c     22.819(2)
_cell_angle_alpha     90
_cell_angle_beta     90
_cell_angle_gamma     90
_cell_volume     2905.9(5)
_cell_formula_units_Z     8
_cell_measurement_reflns_used     4004
_cell_measurement_theta_min     2.50
_cell_measurement_theta_max     21.29
_cell_measurement_temperature     300(2)
_exptl_crystal_description     'needle'
_exptl_crystal_colour     'colourless'
_exptl_crystal_size_max     0.298
_exptl_crystal_size_mid     0.093
_exptl_crystal_size_min     0.067
_exptl_crystal_density_diffrn     1.249
_exptl_crystal_density_meas     ?
_exptl_crystal_density_method     'not measured'
_exptl_crystal_F_000     1152
_exptl_absorpt_coefficient_mu     0.077
_exptl_absorpt_correction_type     multi-scan
_exptl_absorpt_process_details
;
(SADABS; Krause <i>et al.</i>,  2015)
;
_exptl_absorpt_correction_T_min     0.6647
_exptl_absorpt_correction_T_max     0.7453
_diffrn_ambient_temperature     300(2)
_diffrn_source     'i-mu-s microfocus source'
_diffrn_radiation_type     MoK\a
_diffrn_radiation_wavelength     0.71073
_diffrn_measurement_device_type     'Bruker D8 CCD'
_diffrn_measurement_method     '\f and \w scans'
_diffrn_detector_area_resol_mean     .
_diffrn_reflns_number     23109
_diffrn_reflns_av_R_equivalents     0.0619
_diffrn_reflns_av_unetI/netI     0.0371
_diffrn_reflns_theta_min     2.180
_diffrn_reflns_theta_max     25.690
_diffrn_reflns_theta_full     25.242
_diffrn_measured_fraction_theta_max     0.999
_diffrn_measured_fraction_theta_full     1.000
_diffrn_reflns_limit_h_min     -17
_diffrn_reflns_limit_h_max     19
_diffrn_reflns_limit_k_min     -9
_diffrn_reflns_limit_k_max     8
_diffrn_reflns_limit_l_min     -27
_diffrn_reflns_limit_l_max     27
_diffrn_standards_number     0
_diffrn_standards_interval_count     0
_diffrn_standards_interval_time     ?
_diffrn_standards_decay_%     0
_refine_special_details     ?
_reflns_number_total     2762
_reflns_number_gt     1564
_reflns_threshold_expression     'I > 2\s(I)'
_refine_ls_structure_factor_coef     Fsqd
_refine_ls_matrix_type     full
_refine_ls_R_factor_all     0.1039
_refine_ls_R_factor_gt     0.0458
_refine_ls_wR_factor_gt     0.1020
_refine_ls_wR_factor_ref     0.1355
_refine_ls_goodness_of_fit_ref     1.082
_refine_ls_restrained_S_all     1.082
_refine_ls_number_reflns     2762
_refine_ls_number_parameters     192
_refine_ls_number_restraints     0
_refine_ls_hydrogen_treatment     constr
_refine_ls_weighting_scheme     calc
_refine_ls_weighting_details
              'w=1/[\s^2^(Fo^2^)+(0.0466P)^2^+0.7157P] where P=(Fo^2^+2Fc^2^)/3'
_atom_sites_solution_hydrogens     geom
_atom_sites_solution_primary     dual
_atom_sites_solution_secondary     ?
_refine_ls_shift/su_max     0.000
_refine_ls_shift/su_mean     0.000
_refine_diff_density_max     0.162
_refine_diff_density_min     -0.157
_refine_ls_extinction_method
;
<i>SHELXL2019/1</i> (Sheldrick, 2015b)
;
_refine_ls_extinction_coef     0.0059(8)
_refine_ls_extinction_expression
                                  'Fc^*^=kFc[1+0.001xFc^2^\l^3^/sin(2\q)]^-1/4^'
loop_
    _atom_type_symbol
    _atom_type_description
    _atom_type_scat_dispersion_real
    _atom_type_scat_dispersion_imag
    _atom_type_scat_source
    'C' 'C' 0.0033 0.0016
                         'International Tables Vol C Tables 4.2.6.8 and 6.1.1.4'
    'H' 'H' 0.0000 0.0000
                         'International Tables Vol C Tables 4.2.6.8 and 6.1.1.4'
    'N' 'N' 0.0061 0.0033
                         'International Tables Vol C Tables 4.2.6.8 and 6.1.1.4'
    'O' 'O' 0.0106 0.0060
                         'International Tables Vol C Tables 4.2.6.8 and 6.1.1.4'
_computing_data_collection
;
APEX4 (Bruker, 2016)
;
_computing_cell_refinement
;
SAINT (Bruker, 2016)
;
_computing_data_reduction
;
SAINT (Bruker, 2016)
;
_computing_structure_solution
;
<i>SHELXT</i> (Sheldrick, 2015a)
;
_computing_structure_refinement
;
<i>SHELXL2019/1</i> (Sheldrick, 2015b)
;
_computing_molecular_graphics
;
SHELXTL (Sheldrick, 2008)
;
_computing_publication_material
;
SHELXTL (Sheldrick, 2008)
;
loop_
    _atom_site_type_symbol
    _atom_site_label
    _atom_site_fract_x
    _atom_site_fract_y
    _atom_site_fract_z
    _atom_site_U_iso_or_equiv
    _atom_site_adp_type
    _atom_site_calc_flag
    _atom_site_occupancy
    _atom_site_disorder_assembly
    _atom_site_disorder_group
    O O1 0.65084(10) 0.6420(2) 0.51323(7) 0.0716(5) Uani d 1 . .
    N N1 0.53757(11) 0.0699(2) 0.63305(7) 0.0556(5) Uani d 1 . .
    C C1 0.46058(13) -0.0072(3) 0.62775(9) 0.0549(6) Uani d 1 . .
    C C2 0.39388(14) 0.0412(3) 0.59364(10) 0.0635(6) Uani d 1 . .
    H H2 0.395977 0.137531 0.569851 0.076 Uiso calc 1 . .
    C C3 0.32440(16) -0.0593(4) 0.59644(11) 0.0751(7) Uani d 1 . .
    H H3 0.278853 -0.030830 0.573819 0.090 Uiso calc 1 . .
    C C4 0.32109(18) -0.2021(4) 0.63231(12) 0.0824(8) Uani d 1 . .
    H H4 0.273344 -0.267428 0.633199 0.099 Uiso calc 1 . .
    C C5 0.38662(17) -0.2493(3) 0.66653(11) 0.0738(7) Uani d 1 . .
    H H5 0.383598 -0.345344 0.690406 0.089 Uiso calc 1 . .
    C C6 0.45791(14) -0.1502(3) 0.66481(9) 0.0576(6) Uani d 1 . .
    C C7 0.53597(14) -0.1588(3) 0.69436(9) 0.0570(6) Uani d 1 . .
    C C8 0.58357(14) -0.0225(3) 0.67375(9) 0.0546(6) Uani d 1 . .
    C C9 0.56892(18) -0.2696(3) 0.73589(10) 0.0705(7) Uani d 1 . .
    H H9 0.537681 -0.359282 0.750651 0.085 Uiso calc 1 . .
    C C10 0.64787(19) -0.2448(4) 0.75469(11) 0.0795(8) Uani d 1 . .
    H H10 0.670210 -0.317769 0.782615 0.095 Uiso calc 1 . .
    C C11 0.69510(16) -0.1116(3) 0.73253(11) 0.0746(7) Uani d 1 . .
    H H11 0.748920 -0.098279 0.745508 0.089 Uiso calc 1 . .
    C C12 0.66401(14) 0.0014(3) 0.69172(10) 0.0638(6) Uani d 1 . .
    H H12 0.695869 0.090072 0.676892 0.077 Uiso calc 1 . .
    C C13 0.56442(12) 0.2203(3) 0.60315(9) 0.0516(6) Uani d 1 . .
    C C14 0.56432(13) 0.2272(3) 0.54252(9) 0.0586(6) Uani d 1 . .
    H H14 0.545321 0.134254 0.521051 0.070 Uiso calc 1 . .
    C C15 0.59196(14) 0.3697(3) 0.51393(9) 0.0611(6) Uani d 1 . .
    H H15 0.591165 0.373799 0.473205 0.073 Uiso calc 1 . .
    C C16 0.62103(12) 0.5076(3) 0.54551(9) 0.0537(6) Uani d 1 . .
    C C17 0.62057(13) 0.5029(3) 0.60578(10) 0.0592(6) Uani d 1 . .
    H H17 0.639820 0.595723 0.627203 0.071 Uiso calc 1 . .
    C C18 0.59139(14) 0.3598(3) 0.63427(9) 0.0601(6) Uani d 1 . .
    H H18 0.589963 0.357611 0.675011 0.072 Uiso calc 1 . .
    C C19 0.68915(18) 0.7775(3) 0.54377(13) 0.0909(9) Uani d 1 . .
    H H19A 0.711215 0.857935 0.516175 0.136 Uiso calc 1 . .
    H H19B 0.732795 0.733090 0.567635 0.136 Uiso calc 1 . .
    H H19C 0.649438 0.833600 0.568244 0.136 Uiso calc 1 . .
loop_
    _atom_site_aniso_label
    _atom_site_aniso_U_11
    _atom_site_aniso_U_22
    _atom_site_aniso_U_33
    _atom_site_aniso_U_12
    _atom_site_aniso_U_13
    _atom_site_aniso_U_23
    O1 0.0844(11) 0.0660(11) 0.0644(10) -0.0169(9) 0.0010(8) 0.0117(9)
    N1 0.0580(12) 0.0545(11) 0.0542(11) -0.0044(10) 0.0001(9) 0.0066(9)
    C1 0.0562(14) 0.0549(14) 0.0536(13) -0.0036(12) 0.0058(11) -0.0073(11)
    C2 0.0610(15) 0.0695(16) 0.0602(14) -0.0034(13) 0.0033(12) -0.0064(12)
    C3 0.0639(17) 0.093(2) 0.0688(16) -0.0055(15) 0.0041(13) -0.0164(16)
    C4 0.0749(19) 0.096(2) 0.0758(18) -0.0262(16) 0.0184(16) -0.0219(17)
    C5 0.0855(19) 0.0682(16) 0.0678(17) -0.0190(15) 0.0196(15) -0.0063(14)
    C6 0.0686(16) 0.0521(14) 0.0521(13) -0.0033(12) 0.0149(12) -0.0058(11)
    C7 0.0701(16) 0.0509(13) 0.0500(12) 0.0042(12) 0.0148(12) 0.0004(11)
    C8 0.0606(14) 0.0560(14) 0.0473(12) 0.0053(12) 0.0051(11) 0.0015(11)
    C9 0.095(2) 0.0605(16) 0.0564(15) 0.0038(14) 0.0129(14) 0.0084(12)
    C10 0.100(2) 0.0733(18) 0.0646(16) 0.0181(17) -0.0011(15) 0.0085(14)
    C11 0.0751(17) 0.0827(19) 0.0658(16) 0.0164(15) -0.0052(13) -0.0009(15)
    C12 0.0655(16) 0.0662(15) 0.0596(14) 0.0036(13) 0.0039(12) 0.0032(13)
    C13 0.0537(13) 0.0495(13) 0.0517(13) -0.0010(10) 0.0008(10) 0.0035(11)
    C14 0.0675(15) 0.0564(14) 0.0519(13) -0.0082(12) 0.0000(11) -0.0044(11)
    C15 0.0713(16) 0.0668(16) 0.0452(13) -0.0062(13) 0.0025(11) -0.0006(12)
    C16 0.0533(13) 0.0542(14) 0.0538(14) -0.0003(11) 0.0036(10) 0.0070(12)
    C17 0.0712(15) 0.0509(14) 0.0557(14) -0.0066(12) 0.0018(11) -0.0055(12)
    C18 0.0753(16) 0.0578(14) 0.0471(12) -0.0026(13) 0.0034(11) -0.0008(12)
    C19 0.113(2) 0.0664(18) 0.093(2) -0.0338(16) -0.0148(17) 0.0135(16)
_geom_special_details
;
 All esds (except the esd in the dihedral angle between two l.s. planes)
 are estimated using the full covariance matrix.  The cell esds are taken
 into account individually in the estimation of esds in distances, angles
 and torsion angles; correlations between esds in cell parameters are only
 used when they are defined by crystal symmetry.  An approximate (isotropic)
 treatment of cell esds is used for estimating esds involving l.s. planes.
;
loop_
    _geom_bond_atom_site_label_1
    _geom_bond_atom_site_label_2
    _geom_bond_site_symmetry_2
    _geom_bond_distance
    _geom_bond_publ_flag
    O1 C16 . 1.373(2) ?
    O1 C19 . 1.414(3) ?
    N1 C8 . 1.395(3) ?
    N1 C1 . 1.396(3) ?
    N1 C13 . 1.429(3) ?
    C1 C2 . 1.388(3) ?
    C1 C6 . 1.404(3) ?
    C2 C3 . 1.379(3) ?
    C2 H2 . 0.9300 ?
    C3 C4 . 1.387(4) ?
    C3 H3 . 0.9300 ?
    C4 C5 . 1.372(4) ?
    C4 H4 . 0.9300 ?
    C5 C6 . 1.395(3) ?
    C5 H5 . 0.9300 ?
    C6 C7 . 1.439(3) ?
    C7 C9 . 1.392(3) ?
    C7 C8 . 1.400(3) ?
    C8 C12 . 1.384(3) ?
    C9 C10 . 1.368(3) ?
    C9 H9 . 0.9300 ?
    C10 C11 . 1.390(3) ?
    C10 H10 . 0.9300 ?
    C11 C12 . 1.380(3) ?
    C11 H11 . 0.9300 ?
    C12 H12 . 0.9300 ?
    C13 C18 . 1.374(3) ?
    C13 C14 . 1.385(3) ?
    C14 C15 . 1.369(3) ?
    C14 H14 . 0.9300 ?
    C15 C16 . 1.381(3) ?
    C15 H15 . 0.9300 ?
    C16 C17 . 1.376(3) ?
    C17 C18 . 1.380(3) ?
    C17 H17 . 0.9300 ?
    C18 H18 . 0.9300 ?
    C19 H19A . 0.9600 ?
    C19 H19B . 0.9600 ?
    C19 H19C . 0.9600 ?
loop_
    _geom_angle_atom_site_label_1
    _geom_angle_atom_site_label_2
    _geom_angle_atom_site_label_3
    _geom_angle_site_symmetry_1
    _geom_angle_site_symmetry_3
    _geom_angle
    _geom_angle_publ_flag
    C16 O1 C19 . . 117.80(18) ?
    C8 N1 C1 . . 108.32(17) ?
    C8 N1 C13 . . 125.53(18) ?
    C1 N1 C13 . . 126.13(18) ?
    C2 C1 N1 . . 129.2(2) ?
    C2 C1 C6 . . 122.1(2) ?
    N1 C1 C6 . . 108.73(19) ?
    C3 C2 C1 . . 117.3(2) ?
    C3 C2 H2 . . 121.3 ?
    C1 C2 H2 . . 121.3 ?
    C2 C3 C4 . . 121.3(3) ?
    C2 C3 H3 . . 119.4 ?
    C4 C3 H3 . . 119.4 ?
    C5 C4 C3 . . 121.5(2) ?
    C5 C4 H4 . . 119.2 ?
    C3 C4 H4 . . 119.2 ?
    C4 C5 C6 . . 118.7(2) ?
    C4 C5 H5 . . 120.7 ?
    C6 C5 H5 . . 120.7 ?
    C5 C6 C1 . . 119.1(2) ?
    C5 C6 C7 . . 133.9(2) ?
    C1 C6 C7 . . 106.99(19) ?
    C9 C7 C8 . . 119.4(2) ?
    C9 C7 C6 . . 133.5(2) ?
    C8 C7 C6 . . 107.15(19) ?
    C12 C8 N1 . . 129.4(2) ?
    C12 C8 C7 . . 121.8(2) ?
    N1 C8 C7 . . 108.81(19) ?
    C10 C9 C7 . . 119.1(2) ?
    C10 C9 H9 . . 120.4 ?
    C7 C9 H9 . . 120.4 ?
    C9 C10 C11 . . 120.7(2) ?
    C9 C10 H10 . . 119.6 ?
    C11 C10 H10 . . 119.6 ?
    C12 C11 C10 . . 121.6(2) ?
    C12 C11 H11 . . 119.2 ?
    C10 C11 H11 . . 119.2 ?
    C11 C12 C8 . . 117.4(2) ?
    C11 C12 H12 . . 121.3 ?
    C8 C12 H12 . . 121.3 ?
    C18 C13 C14 . . 119.1(2) ?
    C18 C13 N1 . . 120.36(18) ?
    C14 C13 N1 . . 120.57(19) ?
    C15 C14 C13 . . 120.5(2) ?
    C15 C14 H14 . . 119.8 ?
    C13 C14 H14 . . 119.8 ?
    C14 C15 C16 . . 120.1(2) ?
    C14 C15 H15 . . 120.0 ?
    C16 C15 H15 . . 120.0 ?
    O1 C16 C17 . . 123.9(2) ?
    O1 C16 C15 . . 116.10(19) ?
    C17 C16 C15 . . 119.9(2) ?
    C16 C17 C18 . . 119.6(2) ?
    C16 C17 H17 . . 120.2 ?
    C18 C17 H17 . . 120.2 ?
    C13 C18 C17 . . 120.8(2) ?
    C13 C18 H18 . . 119.6 ?
    C17 C18 H18 . . 119.6 ?
    O1 C19 H19A . . 109.5 ?
    O1 C19 H19B . . 109.5 ?
    H19A C19 H19B . . 109.5 ?
    O1 C19 H19C . . 109.5 ?
    H19A C19 H19C . . 109.5 ?
    H19B C19 H19C . . 109.5 ?
loop_
    _geom_torsion_atom_site_label_1
    _geom_torsion_atom_site_label_2
    _geom_torsion_atom_site_label_3
    _geom_torsion_atom_site_label_4
    _geom_torsion_site_symmetry_1
    _geom_torsion_site_symmetry_2
    _geom_torsion_site_symmetry_3
    _geom_torsion_site_symmetry_4
    _geom_torsion
    _geom_torsion_publ_flag
    C8 N1 C1 C2 . . . . 178.5(2) ?
    C13 N1 C1 C2 . . . . -0.1(3) ?
    C8 N1 C1 C6 . . . . -0.6(2) ?
    C13 N1 C1 C6 . . . . -179.14(18) ?
    N1 C1 C2 C3 . . . . 179.7(2) ?
    C6 C1 C2 C3 . . . . -1.3(3) ?
    C1 C2 C3 C4 . . . . 0.6(3) ?
    C2 C3 C4 C5 . . . . 0.1(4) ?
    C3 C4 C5 C6 . . . . 0.0(4) ?
    C4 C5 C6 C1 . . . . -0.7(3) ?
    C4 C5 C6 C7 . . . . 178.9(2) ?
    C2 C1 C6 C5 . . . . 1.4(3) ?
    N1 C1 C6 C5 . . . . -179.44(19) ?
    C2 C1 C6 C7 . . . . -178.32(19) ?
    N1 C1 C6 C7 . . . . 0.8(2) ?
    C5 C6 C7 C9 . . . . -0.3(4) ?
    C1 C6 C7 C9 . . . . 179.5(2) ?
    C5 C6 C7 C8 . . . . 179.6(2) ?
    C1 C6 C7 C8 . . . . -0.7(2) ?
    C1 N1 C8 C12 . . . . 177.4(2) ?
    C13 N1 C8 C12 . . . . -4.1(3) ?
    C1 N1 C8 C7 . . . . 0.1(2) ?
    C13 N1 C8 C7 . . . . 178.68(18) ?
    C9 C7 C8 C12 . . . . 2.7(3) ?
    C6 C7 C8 C12 . . . . -177.11(19) ?
    C9 C7 C8 N1 . . . . -179.75(18) ?
    C6 C7 C8 N1 . . . . 0.4(2) ?
    C8 C7 C9 C10 . . . . -1.4(3) ?
    C6 C7 C9 C10 . . . . 178.4(2) ?
    C7 C9 C10 C11 . . . . -0.4(4) ?
    C9 C10 C11 C12 . . . . 1.0(4) ?
    C10 C11 C12 C8 . . . . 0.2(3) ?
    N1 C8 C12 C11 . . . . -179.1(2) ?
    C7 C8 C12 C11 . . . . -2.1(3) ?
    C8 N1 C13 C18 . . . . -55.6(3) ?
    C1 N1 C13 C18 . . . . 122.8(2) ?
    C8 N1 C13 C14 . . . . 123.9(2) ?
    C1 N1 C13 C14 . . . . -57.8(3) ?
    C18 C13 C14 C15 . . . . 1.1(3) ?
    N1 C13 C14 C15 . . . . -178.38(19) ?
    C13 C14 C15 C16 . . . . 0.7(3) ?
    C19 O1 C16 C17 . . . . 5.2(3) ?
    C19 O1 C16 C15 . . . . -173.4(2) ?
    C14 C15 C16 O1 . . . . 177.25(19) ?
    C14 C15 C16 C17 . . . . -1.4(3) ?
    O1 C16 C17 C18 . . . . -178.16(19) ?
    C15 C16 C17 C18 . . . . 0.4(3) ?
    C14 C13 C18 C17 . . . . -2.1(3) ?
    N1 C13 C18 C17 . . . . 177.35(19) ?
    C16 C17 C18 C13 . . . . 1.4(3) ?
_shelx_space_group_comment
;
The symmetry employed for this shelxl refinement is uniquely defined
by the following loop, which should always be used as a source of
symmetry information in preference to the above space-group names.
They are only intended as comments.
;
_shelx_estimated_absorpt_T_min     0.977
_shelx_estimated_absorpt_T_max     0.995
_shelx_hkl_file
;
   0   1   0    0.18    0.45
   0   1   0    0.66    0.56
   0  -1   0    0.03    0.57
   0  -1   0    0.14    0.39
   0   2   0  141.38    7.32
   0   2   0  129.95    5.91
   0  -2   0  138.75    6.06
   0  -2   0  135.62    7.09
   0   3   0    1.74    1.69
   0  -3   0   -1.28    0.77
   0  -3   0    0.04    1.17
   0  -3   0   -1.39    0.81
   0  -4   0 1147.58   31.27
   0  -4   0 1088.51   30.69
   0  -4   0 1104.21   27.94
   0  -4   0 1086.20   26.28
   0   4   0 1108.45   31.08
   0  -5   0   -0.78    1.21
   0  -5   0    1.42    1.83
   0  -5   0    0.31    2.10
   0  -5   0    1.65    2.69
   0  -6   0  105.70   11.13
   0  -6   0  114.96    9.70
   0  -6   0   96.86    8.28
   0  -6   0   96.35   13.20
   0  -7   0    0.93    3.15
   0  -7   0    3.78    3.08
   0  -8   0  249.77   19.38
   0  -9   0   -6.83    3.82
  -1  -1   0   -0.04    0.42
   1   1   0    0.20    0.57
   1  -1   0   -0.11    0.36
   1  -1   0    0.17    0.74
   1   1   0   -0.39    0.50
  -1  -1   0    0.04    0.35
  -1   1   0    0.53    0.63
  -1   1   0   -0.37    0.63
  -1   2   0   -0.50    0.73
  -1  -2   0    1.39    0.94
  -1  -2   0   -0.25    0.59
   1   2   0    1.53    1.02
   1  -2   0   -1.14    0.52
   1  -2   0   -0.44    0.87
  -1   2   0   -0.64    0.74
   1   2   0   -1.07    0.68
   1  -3   0    0.13    1.01
   1  -3   0   -1.49    1.00
   1  -3   0   -0.97    0.90
   1   3   0    0.15    1.01
   1   3   0   -0.74    0.97
  -1   3   0    0.20    1.33
  -1  -3   0    0.24    1.06
  -1  -3   0    0.67    1.12
   1  -3   0   -0.09    0.74
   1  -4   0    0.03    1.06
   1  -4   0   -0.50    1.08
   1   4   0    1.15    1.48
   1   4   0   -0.66    1.32
  -1  -4   0   -0.94    1.53
   1  -4   0    0.02    2.14
  -1  -4   0   -2.65    0.88
   1  -4   0   -0.72    1.16
  -1  -4   0   -1.52    0.98
  -1  -5   0   -0.28    1.46
  -1  -5   0   -2.56    1.59
   1  -5   0    0.69    2.41
   1  -5   0    0.57    1.47
  -1  -5   0   -0.65    1.69
   1  -5   0   -0.85    1.38
  -1  -5   0   -2.97    1.13
  -1  -6   0    3.21    3.10
   1  -6   0    0.19    2.91
  -1  -6   0    1.33    2.16
   1  -6   0    0.28    1.56
  -1  -6   0    0.75    2.02
  -1  -6   0   -1.79    1.98
   1  -6   0    0.99    3.04
  -1  -7   0   -1.47    3.41
   1  -7   0   -3.12    2.23
  -1  -7   0    1.03    2.89
  -1  -7   0    0.00    2.27
   1  -7   0    2.42    3.29
  -1  -8   0    1.66    3.79
   1  -8   0    1.03    3.36
   1  -9   0    3.62    5.02
  -1  -9   0   -1.42    3.76
   2   0   0 3700.61   83.76
   2   0   0 3629.31   83.05
  -2  -1   0  202.42    4.83
   2   1   0  201.70    7.34
  -2   1   0  205.03    7.74
  -2  -1   0  211.54    7.37
  -2   1   0  208.90    7.05
   2  -1   0  205.95    6.82
   2  -1   0  210.26    7.86
   2   1   0  201.81    4.99
   2  -1   0  203.76    7.75
   2   2   0    6.37    1.83
  -2  -2   0    3.74    1.39
  -2   2   0    5.55    2.00
   2  -2   0    3.31    1.59
   2  -2   0    4.39    1.91
  -2   2   0    3.07    1.44
   2   2   0    3.29    1.52
  -2  -2   0    3.95    1.31
   2  -2   0    3.27    1.20
  -2   3   0   12.10    3.86
  -2  -3   0   15.66    3.11
   2   3   0   22.29    4.07
  -2   3   0   23.31    3.95
   2  -3   0   18.02    3.34
  -2  -3   0   19.74    3.59
   2   3   0   17.90    3.51
   2  -3   0   22.33    4.79
   2  -3   0   17.90    4.13
   2  -4   0    3.89    2.27
  -2  -4   0    5.97    2.16
   2   4   0    1.74    2.31
   2   4   0    9.48    3.36
   2  -4   0    8.19    2.42
   2  -4   0    7.76    3.51
  -2  -4   0    7.62    2.90
   2  -4   0    4.73    2.15
  -2  -4   0   11.25    3.64
   2  -5   0    4.67    2.53
  -2  -5   0    3.29    2.42
  -2  -5   0    7.65    3.45
   2  -5   0    5.98    2.57
   2   5   0    3.21    2.82
  -2  -5   0    2.07    2.65
   2  -5   0    2.90    2.96
   2  -5   0    2.62    2.37
   2  -6   0   39.32    6.52
   2  -6   0   26.22    5.03
  -2  -6   0   38.23    7.70
  -2  -6   0   38.18    7.50
   2  -6   0   43.24    8.95
   2  -6   0   27.17    6.81
   2   6   0   33.17    6.41
  -2  -6   0   31.56    6.86
  -2  -6   0   22.56    5.02
   2  -7   0   17.32    4.72
  -2  -7   0   19.22    5.19
  -2  -7   0   24.52    6.90
   2  -7   0   22.61    6.52
  -2  -7   0   35.00    7.93
   2  -8   0   10.91    5.68
  -2  -8   0    3.92    3.79
  -2  -9   0   -1.49    5.50
   2  -9   0    6.90    5.79
   3   0   0   -0.03    0.68
   3   0   0    0.33    0.56
  -3   0   0   -0.67    0.77
  -3   0   0    0.18    0.70
   3   1   0    0.85    1.17
  -3  -1   0    0.48    0.26
   3  -1   0   -0.14    0.82
  -3   1   0    1.31    1.13
   3  -1   0    0.14    1.04
  -3  -1   0    0.98    1.02
   3   1   0    0.15    0.34
   3  -1   0   -0.71    0.80
   3   2   0    0.73    0.95
   3  -2   0    0.08    0.59
  -3  -2   0   -0.37    0.95
   3  -2   0   -0.16    1.09
   3  -2   0    1.19    1.58
  -3  -2   0   -0.92    0.51
   3   2   0    0.84    1.07
  -3   2   0   -1.42    0.65
   3  -3   0    0.41    1.61
   3  -3   0   -0.98    1.18
  -3  -3   0   -2.10    1.26
   3  -3   0    0.04    1.02
  -3   3   0    1.16    1.24
  -3  -3   0   -0.88    0.69
   3   3   0   -1.15    1.13
   3   3   0    1.60    1.42
   3  -4   0    2.28    1.67
  -3  -4   0    0.24    1.74
   3  -4   0   -0.93    0.86
  -3  -4   0   -1.40    1.22
   3   4   0    0.86    1.44
   3  -4   0    3.86    2.66
  -3   4   0   -2.95    0.98
  -3  -4   0   -0.08    1.62
   3   4   0   -0.44    1.61
   3  -5   0   -1.54    1.44
  -3  -5   0   -3.51    1.56
  -3  -5   0    0.23    2.31
   3  -5   0    1.76    2.26
   3  -5   0    0.10    1.54
   3  -5   0   -0.53    2.16
  -3  -5   0    1.93    1.83
   3   5   0   -2.12    1.55
  -3  -6   0    2.01    3.13
   3  -6   0   -3.02    1.83
   3  -6   0    1.36    3.09
   3  -6   0   -1.31    1.26
  -3  -6   0    1.25    1.91
   3   6   0    3.31    2.53
   3  -6   0   -1.04    2.40
  -3  -6   0   -1.52    2.11
  -3  -7   0    2.51    2.49
   3  -7   0   -1.42    1.85
   3  -7   0    1.43    3.29
   3   7   0    0.84    3.45
  -3  -7   0    2.62    3.59
  -3  -7   0    0.26    2.99
  -3  -8   0   -2.69    2.86
  -3  -9   0   -4.30    3.30
   3  -9   0    4.10    5.39
   4   0   0 9853.45  205.79
   4   0   0 9999.00  206.09
  -4   1   0 4506.95  127.62
   4  -1   0 4447.78  127.19
  -4  -1   0 4582.36  122.63
   4  -2   0   90.20    6.16
  -4   2   0   80.90    6.04
  -4  -2   0   89.23    6.52
  -4  -2   0   92.21    3.86
   4   2   0   81.70    6.53
   4  -2   0   85.99    6.92
   4  -2   0   83.46    6.91
   4   2   0   87.98    4.15
   4  -3   0   -1.34    1.48
  -4  -3   0    0.20    1.34
   4   3   0   -0.75    1.20
   4  -3   0    1.62    1.86
   4  -3   0    0.37    0.73
   4   3   0    0.27    1.30
  -4  -3   0    0.05    1.05
  -4   3   0    4.26    1.74
   4  -4   0  512.47   22.21
   4  -4   0  491.09   21.71
  -4   4   0  494.25   18.58
  -4  -4   0  483.71   16.56
   4  -4   0  494.11   17.30
   4   4   0  503.74   19.74
  -4  -4   0  505.10   18.76
  -4  -4   0  510.90   17.36
  -4  -5   0   70.50    7.49
  -4  -5   0   77.86    7.58
   4   5   0   71.42    7.77
  -4   5   0   89.81    8.63
  -4  -5   0   76.60    7.19
   4  -5   0   62.41    6.41
   4  -5   0   56.27    6.35
   4  -5   0   79.27   11.25
   4  -5   0   57.97    9.66
  -4  -6   0   42.53    7.63
   4  -6   0   30.40    5.86
  -4  -6   0   39.64    7.23
   4   6   0   49.43    8.09
   4  -6   0   44.54    7.12
  -4  -6   0   50.95    7.99
   4  -6   0   56.55    9.93
   4  -7   0  131.12   14.41
   4   7   0  121.33   11.94
  -4  -7   0  128.91   11.86
   4  -7   0  126.16   10.55
  -4  -8   0   90.13   12.79
   4  -8   0   88.57   14.99
   4  -9   0    7.02    7.09
   5   0   0    1.48    1.07
   5   0   0    1.44    1.36
   5   0   0    1.32    0.84
  -5   0   0    0.37    0.99
   5   1   0    0.80    1.57
   5   1   0   -0.01    0.34
  -5  -1   0    0.35    1.11
   5  -1   0   -0.43    1.06
  -5  -1   0    0.26    0.40
   5  -1   0   -0.91    1.50
  -5   1   0   -0.10    1.07
   5  -1   0    0.64    1.43
   5  -2   0    0.44    1.48
  -5   2   0    1.56    1.55
  -5  -2   0   -0.20    0.34
   5   2   0   -1.54    1.07
   5   2   0    0.91    0.72
  -5  -2   0    0.84    1.23
   5  -2   0   -0.22    1.36
   5  -2   0   -0.96    1.07
   5  -3   0   -2.42    1.26
   5  -3   0    0.21    1.18
   5  -3   0   -1.00    1.21
  -5   3   0    1.36    1.56
  -5  -3   0    2.21    1.67
   5   3   0    1.40    2.23
   5   3   0    0.04    1.04
  -5  -3   0   -0.09    0.80
  -5  -4   0   -1.47    1.27
   5  -4   0   -1.66    1.63
   5  -4   0   -0.50    1.09
   5   4   0   -0.01    1.88
  -5  -4   0   -0.26    1.41
   5  -4   0   -1.34    1.69
  -5  -4   0   -1.84    1.27
  -5   4   0   -1.16    1.45
   5   5   0    2.92    2.71
  -5   5   0   -1.52    2.30
  -5  -5   0    0.10    1.90
   5  -5   0    0.35    2.30
  -5  -5   0    0.18    2.07
   5  -5   0   -0.81    1.52
   5  -5   0   -1.57    1.27
  -5  -5   0   -1.00    1.45
   5  -6   0   -4.94    1.97
   5  -6   0   -0.70    2.18
   5   6   0   -2.06    1.81
   5  -6   0    1.71    3.47
  -5  -6   0    2.41    2.14
  -5  -6   0    0.61    2.32
  -5  -6   0    1.59    2.20
   5   7   0   -3.58    3.70
   5  -7   0   -3.65    2.89
  -5  -7   0   -4.65    2.31
   5  -8   0    6.12    4.55
  -5  -8   0   -4.12    3.23
   5  -9   0   -5.02    4.07
   6   0   0  114.17    8.07
   6   0   0  101.78    5.21
   6   0   0  113.88    5.85
  -6   0   0  108.89    7.92
   6   1   0  139.17    3.51
   6  -1   0  150.61    8.49
  -6  -1   0  113.83    3.95
  -6   1   0  115.90    8.13
   6  -1   0  142.43    7.95
   6  -1   0  146.00    9.17
  -6  -1   0  128.18    8.73
   6   1   0  135.93    9.26
  -6  -2   0   40.35    1.62
   6   2   0   38.78    6.10
   6  -2   0   45.32    6.66
  -6   2   0   51.99    5.62
   6  -2   0   56.32    5.70
   6   2   0   40.00    1.95
   6  -2   0   47.98    6.79
  -6  -2   0   44.16    6.44
  -6  -3   0  265.89    8.72
   6  -3   0  257.85   12.85
  -6  -3   0  247.56    7.54
   6   3   0  260.50   14.47
  -6  -3   0  250.92   13.44
  -6   3   0  262.04   13.54
   6  -3   0  251.75   14.66
   6  -3   0  286.54   15.23
   6  -4   0   52.43    8.60
  -6  -4   0   71.56    5.20
  -6   4   0   70.98    7.74
   6  -4   0   80.99   11.58
  -6  -4   0   66.50    5.49
  -6  -4   0   74.57    7.94
   6  -4   0   77.12    7.26
   6   4   0   66.51    9.58
  -6  -5   0   98.90    7.41
   6  -5   0   88.09   12.46
   6   5   0  108.75   10.50
  -6  -5   0  101.76    9.44
   6  -5   0   94.10   10.26
  -6  -5   0   99.26    7.83
   6  -5   0   86.94    8.28
  -6   5   0   91.26    9.43
  -6   6   0    3.12    4.47
  -6  -6   0    3.85    3.48
   6  -6   0   10.70    3.42
   6   6   0    4.41    3.60
  -6  -6   0    0.44    1.71
  -6  -6   0    1.95    2.34
   6  -6   0   -0.94    1.99
  -6  -7   0   41.86    7.18
   6   7   0   52.97   10.27
   6  -7   0   54.40   12.26
   6  -8   0   10.42    6.55
   6  -9   0   -3.25    4.79
   7   0   0    8.85    1.88
   7   0   0    9.71    2.99
   7   0   0    6.35    1.91
  -7   0   0    6.93    2.67
   7   1   0   -0.57    0.63
  -7  -1   0   -0.12    0.93
  -7   1   0    1.55    1.45
   7  -1   0   -0.08    1.17
   7  -1   0   -1.42    0.99
   7  -1   0    2.07    1.65
   7   1   0   -1.82    1.14
   7   1   0   -0.55    0.40
   7  -2   0   -0.36    1.14
   7  -2   0   -2.92    1.30
   7   2   0   -0.56    1.20
  -7  -2   0   -3.80    1.23
  -7   2   0   -0.44    1.47
   7  -2   0   -1.78    1.38
   7  -3   0    0.15    1.58
  -7  -3   0   -0.29    0.45
   7  -3   0    2.49    1.84
  -7   3   0   -0.23    1.58
   7  -3   0    0.56    1.41
  -7  -3   0    0.05    1.84
  -7  -3   0    1.12    0.82
   7   3   0    0.61    1.76
  -7  -4   0    0.71    0.94
   7  -4   0    0.00    1.34
  -7  -4   0    0.81    2.89
  -7  -4   0   -1.01    1.12
   7   4   0   -1.18    1.80
  -7   4   0   -0.65    2.13
   7  -4   0   -0.05    1.19
   7  -4   0   -0.50    1.46
   7  -5   0    1.78    2.68
  -7  -5   0    2.24    2.59
  -7   5   0   -1.01    2.25
  -7  -5   0    0.21    1.21
   7  -5   0    1.22    2.41
   7  -5   0    0.16    1.96
   7   5   0    0.89    2.25
  -7  -6   0   -3.40    1.26
   7  -6   0   -3.61    1.69
   7   6   0   -5.50    2.28
   7  -6   0   -0.94    2.30
  -7  -6   0   -2.86    2.38
   7   7   0   -1.19    4.22
   7  -7   0    0.78    2.58
   7  -8   0    8.46    5.81
   8   0   0 1627.43   39.69
   8   0   0 1595.95   31.10
   8   0   0 1555.53   29.35
  -8   0   0 1570.99   38.81
   8  -1   0  362.60   14.06
   8  -1   0  320.14   15.85
  -8   1   0  319.78   15.82
   8  -1   0  322.97   13.89
   8   1   0  338.44    7.47
  -8  -1   0  350.31   16.83
   8   1   0  338.19    8.87
   8  -2   0  512.15   20.35
   8   2   0  480.32   21.16
  -8   2   0  469.34   19.71
  -8  -2   0  489.59   20.60
   8  -2   0  468.98   19.44
   8  -2   0  487.37   19.08
   8   3   0  141.99   11.91
   8  -3   0  138.47   11.01
   8  -3   0  136.79   11.57
   8  -3   0  121.76    9.88
  -8  -3   0  140.11    3.53
  -8   3   0  132.47   10.68
  -8  -3   0  135.81   10.95
  -8  -3   0  131.27    3.11
   8  -4   0    7.03    3.10
  -8  -4   0    2.21    0.88
   8   4   0    4.69    3.23
   8  -4   0   -0.37    2.74
  -8  -4   0   -0.02    2.40
   8  -4   0    3.59    2.96
  -8  -4   0    3.95    1.54
  -8   4   0    9.32    3.66
   8  -5   0  397.76   18.76
  -8   5   0  385.50   20.37
  -8  -5   0  378.38   19.96
  -8  -5   0  395.81   15.24
   8   5   0  389.09   21.84
  -8  -5   0  405.83   12.81
   8  -5   0  390.66   23.02
   8  -6   0   46.71    7.57
  -8  -6   0   29.67    6.66
   8   6   0   45.52    9.34
   8  -6   0   27.84    8.29
   8   7   0   22.63    8.23
   8  -7   0   10.62    5.76
   8  -8   0    9.16    5.96
  -9   0   0   -1.52    1.57
   9   0   0   -0.12    1.80
   9   0   0    2.55    1.61
   9   0   0    0.66    1.44
   9  -1   0    2.17    2.25
  -9   1   0    0.30    2.20
  -9  -1   0   -2.69    1.59
   9  -1   0   -0.24    1.68
   9  -1   0    0.20    1.71
   9   1   0   -1.32    1.38
   9   1   0    0.17    1.00
   9   1   0    0.98    0.52
   9  -2   0    2.91    2.73
   9  -2   0    0.03    2.25
   9   2   0   -1.42    2.48
  -9   2   0    0.36    1.87
   9  -2   0   -1.49    2.15
  -9  -2   0    0.46    1.96
   9   3   0    5.68    3.94
  -9   3   0   -0.75    2.28
   9  -3   0    0.88    1.96
   9  -3   0   -3.31    1.59
   9  -3   0    1.50    3.00
  -9  -3   0    2.83    2.80
  -9   4   0    0.85    2.98
   9  -4   0    0.86    2.25
   9  -4   0    0.43    2.40
   9   4   0   -1.84    2.60
  -9  -4   0    0.87    0.55
  -9  -4   0   -2.89    2.40
  -9  -4   0    1.57    0.69
   9  -4   0   -5.02    2.95
   9  -5   0    1.65    2.55
   9  -5   0   -1.06    3.10
  -9  -5   0   -0.52    1.11
  -9   5   0   -5.40    3.47
  -9  -5   0   -4.26    1.72
   9   5   0    5.79    3.85
   9  -6   0   -1.67    1.83
  -9  -6   0   -5.73    3.61
   9   6   0    2.94    5.26
   9  -6   0    0.56    2.84
   9  -7   0   -2.25    4.63
   9   7   0   -9.34    4.62
   9  -8   0    3.30    4.85
  10   0   0  114.30   10.58
 -10   0   0   94.89    9.66
  10   0   0  115.80    7.41
  10   0   0  119.27    6.64
  10   1   0   62.55    3.28
  10   1   0   67.89    4.19
 -10  -1   0   60.28    9.11
  10  -1   0   73.54    7.24
 -10   1   0   68.47    9.91
  10  -1   0   64.04    9.11
  10  -1   0   63.59    6.25
  10   1   0   56.28    9.16
 -10  -2   0   51.52    8.90
 -10   2   0   63.49    9.41
  10   2   0   58.75   10.11
  10  -2   0   54.15    8.68
  10  -2   0   58.72    8.85
  10  -2   0   64.22    6.98
 -10  -3   0    1.30    2.16
 -10   3   0   -3.64    2.73
  10   3   0   -3.28    2.32
  10  -3   0   -1.28    2.32
  10  -3   0    5.59    3.33
  10  -3   0   -1.31    2.10
 -10   4   0   12.84    3.99
  10  -4   0    7.87    4.00
  10  -4   0    9.57    4.63
 -10  -4   0    8.43    4.47
  10  -4   0    7.86    3.94
  10   4   0   22.02    6.98
 -10   5   0   11.27    6.82
  10  -5   0    1.41    3.04
 -10  -5   0    8.24    4.56
  10   5   0    8.27    4.88
  10  -5   0    8.97    4.36
  10  -6   0    5.45    4.34
  10  -6   0   -1.80    3.18
  10   6   0    6.24    5.24
  10  -7   0   13.86    7.33
  10   7   0    6.40    7.43
  10  -8   0  -10.84    3.79
 -11   0   0    4.73    3.19
  11   0   0    7.52    2.40
  11   0   0    8.52    2.45
  11   0   0    3.92    3.14
  11   1   0    4.55    3.34
  11  -1   0   -1.37    1.55
  11  -1   0    2.59    2.08
  11   1   0   -0.51    0.96
 -11   1   0   -0.18    3.16
  11  -1   0    0.11    1.97
  11   1   0    0.21    0.77
  11  -2   0   -3.06    1.89
  11  -2   0    1.99    1.69
 -11  -2   0    5.34    3.99
  11   2   0    1.51    3.11
 -11   2   0   -2.48    2.54
  11  -2   0    3.29    2.24
  11  -3   0    3.53    3.64
  11  -3   0   -2.53    2.32
 -11  -3   0    1.29    3.41
  11   3   0   -1.84    2.95
 -11   3   0   -2.95    2.50
  11  -3   0   -0.27    2.62
  11   4   0    3.38    3.36
  11  -4   0   -6.46    2.62
  11  -4   0   -3.04    2.09
 -11   4   0    0.28    3.26
 -11  -4   0   -0.70    2.68
  11  -4   0   -0.90    2.09
  11  -5   0   -2.34    2.16
 -11   5   0   -7.23    2.46
  11   5   0   -2.37    2.54
  11  -5   0   -1.60    2.18
  11   6   0   -6.50    3.18
  11  -6   0    1.65    5.88
  11  -6   0   -3.09    4.68
  11  -7   0   -1.83    5.04
  11   7   0   -0.83    5.49
  12   0   0   48.53    8.74
  12   0   0   50.75    4.90
 -12   0   0   48.46    8.93
  12   0   0   42.98    5.78
 -12   1   0   12.30    4.99
  12  -1   0   11.26    5.09
  12   1   0   15.47    2.85
 -12  -1   0   14.41    5.21
  12  -1   0   18.47    4.45
  12   1   0   10.71    5.13
  12   1   0   19.67    2.50
  12  -1   0   22.28    5.54
 -12  -2   0   35.73    8.31
  12  -2   0   51.60    9.55
  12  -2   0   34.39    7.25
 -12   2   0   33.13    8.07
  12   2   0   30.45    8.16
  12  -2   0   33.26    6.45
  12  -3   0    5.75    4.11
  12  -3   0   17.05    5.93
 -12   3   0   15.95    4.83
  12  -3   0   18.02    6.15
  12   3   0   15.79    6.52
  12  -4   0    8.71    4.59
 -12   4   0   -6.99    4.35
  12   4   0    8.16    5.15
  12  -4   0    4.04    3.89
  12   5   0   12.79    5.77
  12  -5   0   16.09    7.38
  12  -5   0    4.08    4.26
  12  -6   0   -1.00    4.11
  12  -6   0    1.98    3.62
  12   6   0    9.32    6.27
  12   7   0    6.49    6.45
  13   0   0   14.24    3.64
  13   0   0   11.24    3.04
  13   0   0   17.17    5.73
  13  -1   0   -2.53    2.23
 -13   1   0   -7.10    2.68
  13  -1   0   -3.27    2.87
  13   1   0   -1.04    3.62
  13   1   0   -1.25    1.38
  13  -1   0    0.29    2.10
  13   2   0   -0.81    2.79
 -13   2   0   -1.41    2.78
  13  -2   0    3.55    3.57
  13  -2   0   -1.53    2.64
  13  -2   0   -1.92    3.41
  13  -3   0   -1.29    3.40
  13  -3   0    3.80    3.52
  13  -3   0    9.93    3.86
  13   3   0    1.10    3.72
  13   4   0    0.52    3.43
  13  -4   0    4.72    3.89
  13  -4   0    2.04    4.40
  13  -5   0   -2.82    2.79
  13   5   0    3.23    3.60
  13  -5   0    9.07    4.81
  13   6   0   -1.99    5.19
  13  -6   0   -2.92    2.65
  13  -6   0    0.75    3.27
  13  -7   0   -7.60    4.95
  13   7   0    3.47    7.73
  14   0   0  231.54   12.25
  14   0   0  214.48   18.08
  14  -1   0    0.67    2.70
  14  -1   0   -0.27    1.99
  14   1   0   -0.67    3.40
  14   2   0  146.44   15.52
  14  -2   0  116.26   12.93
  14  -2   0  109.88   11.58
  14  -2   0  132.34   11.12
  14  -3   0   13.79    6.10
  14  -3   0   26.58    7.89
  14  -3   0   10.58    4.36
  14   3   0   18.74    7.29
  14  -4   0    3.02    4.04
  14  -4   0   -2.70    3.43
  14   4   0    4.20    3.98
  14  -5   0   11.03    5.30
  14   5   0    7.02    5.19
  14  -5   0    9.29    4.93
  14  -6   0   30.96    9.17
  14   6   0   -2.47    6.25
  15   0   0    7.36    5.41
  15  -1   0    3.08    3.70
  15   1   0    7.26    4.37
  15  -2   0    2.71    3.49
  15   2   0   -0.15    3.41
  15  -2   0    1.42    2.99
  15   3   0   -0.72    5.00
  15  -3   0    0.38    3.61
  15  -3   0   -0.70    4.37
  15  -4   0    2.23    4.56
  15   4   0    3.42    5.65
  15  -4   0    1.27    5.05
  15  -5   0   -0.63    4.50
  15   5   0    9.95    4.50
  15  -5   0    0.83    4.10
  15  -6   0   -3.85    4.76
  15   6   0   -2.38    3.66
  16   0   0   -0.63    4.03
  16  -1   0   28.65    7.51
  16   1   0   33.51    9.78
  16  -2   0   31.37    7.48
  16  -2   0   21.65    7.78
  16   2   0   25.80    9.06
  16   3   0   -3.28    2.92
  16  -3   0   -2.15    5.32
  16   4   0   45.33   11.23
  16  -4   0   45.33   10.81
  16  -4   0   51.87   11.65
  16   5   0    3.92    5.53
  16  -5   0   -3.75    4.99
  16  -5   0    4.88    4.42
  17   0   0   -3.10    3.45
  17  -1   0   -1.09    2.43
  17   1   0   -1.07    2.87
  17   2   0    2.55    4.10
  17  -2   0    3.17    4.55
  17   3   0   10.44    5.15
  17  -3   0   -0.08    4.01
  17  -3   0   -1.88    3.61
  17  -4   0   -3.40    4.13
  17   4   0    6.18    5.64
  17  -4   0   -9.28    4.01
  18   0   0    6.75    3.35
  18  -1   0    0.14    5.39
  18   1   0    4.40    4.61
  18   2   0    1.62    3.78
  18  -2   0   -3.33    2.62
  18  -3   0    4.69    4.27
  18   3   0    0.92    6.26
  18   4   0   30.24   11.63
  18  -4   0   19.62    7.90
  19   0   0   -1.22    5.39
  19  -1   0   -8.92    3.30
  19   1   0   -4.78    4.15
  19  -2   0   -4.65    4.90
  19   2   0    8.18    5.87
   0   1  -1   -0.02    0.44
   0  -1   1    0.51    0.61
   0  -1  -1    0.57    0.69
   0  -1  -1   -0.35    0.42
   0  -1   1    0.20    0.26
   0   1   1    0.61    0.67
   0   1   1    0.09    0.71
   0   1  -1    0.06    0.35
   0   2   1 1630.71   30.10
   0  -2  -1 1634.38   29.95
   0  -2  -1 1603.64   31.03
   0  -2   1 1609.81   31.06
   0   2  -1 1635.09   26.48
   0   2  -1 1641.00   31.53
   0  -2   1 1580.18   26.20
   0  -2  -1 1694.52   31.56
   0  -2  -1 1629.95   31.26
   0  -3  -1   -1.69    0.69
   0  -3   1    0.36    1.11
   0  -3  -1    1.76    1.36
   0  -3   1   -0.31    0.84
   0  -3  -1    0.71    1.11
   0   3  -1    2.23    1.81
   0  -3  -1   -1.73    0.99
   0  -3   1    0.37    1.01
   0  -4   1  118.06    7.58
   0  -4  -1  115.17    8.62
   0  -4  -1  105.47    7.74
   0  -4   1  122.46    7.09
   0  -4   1  128.01    9.69
   0   4  -1  121.58    9.70
   0  -4  -1  117.62    9.36
   0  -4  -1  125.78    9.54
   0  -5  -1    2.42    2.00
   0  -5  -1   -3.56    1.54
   0  -5   1    1.80    2.33
   0  -5  -1    1.69    2.26
   0  -5   1    0.58    1.53
   0   5  -1   -2.44    1.22
   0  -5  -1   -1.06    2.21
   0  -5   1    1.33    2.09
   0  -5   1   -0.14    1.20
   0  -6  -1  114.41   11.24
   0  -6  -1  117.23    9.54
   0  -6   1   96.25    8.35
   0  -6  -1  113.87   10.33
   0  -6   1  109.25   11.04
   0  -6   1  114.13    8.25
   0  -6  -1  113.02   11.42
   0  -6   1   96.63   10.66
   0  -7  -1    3.61    3.42
   0  -7  -1    2.04    2.56
   0  -7   1   -4.40    2.69
   0  -7   1   -0.85    1.89
   0  -8   1   72.07   12.45
   0  -8  -1   92.01   14.18
   0  -9  -1   -8.05    3.96
   0  -9   1    4.20    5.11
  -1  -1   1  548.28   11.11
   1  -1  -1  551.43   12.70
  -1   1  -1  547.93    9.78
  -1   1  -1  563.72   13.09
   1   1   1  527.87   12.62
  -1  -1   1  558.86   10.79
   1   1   1  558.60   10.96
   1  -1  -1  559.68   12.88
  -1   1   1  531.52   12.80
   1  -1   1  553.04   12.98
  -1  -1  -1  561.40   12.81
  -1   1   1  579.04   13.04
   1  -1   1  543.89    9.59
   1   1  -1  552.58   11.31
   1   1  -1  545.16   10.82
  -1  -1  -1  551.10   10.73
  -1  -2   1  107.62    5.05
  -1   2  -1  111.91    6.88
  -1   2  -1  119.88    5.21
   1  -2  -1  124.34    7.14
  -1  -2   1  111.75    6.05
   1   2   1  108.51    6.20
   1  -2  -1  131.85    6.79
   1   2  -1  112.86    5.28
  -1  -2  -1  127.57    6.34
   1  -2   1  113.20    4.83
   1   2  -1  119.45    6.37
  -1  -2  -1  107.67    5.90
  -1  -2  -1  124.06    6.56
  -1   2   1  125.69    6.83
   1  -3  -1   51.76    5.53
   1   3   1   49.14    4.88
  -1  -3   1   51.05    4.14
   1  -3  -1   49.07    6.70
   1  -3  -1   46.09    4.59
  -1   3  -1   43.98    6.10
  -1  -3   1   51.17    5.07
   1  -3  -1   45.63    4.77
  -1  -3  -1   52.74    5.23
  -1  -3  -1   50.47    4.79
   1  -3   1   47.87    3.81
   1  -3   1   42.15    6.01
   1  -3   1   56.79    4.28
   1   3  -1   56.26    4.51
   1   3  -1   43.88    4.85
  -1  -3  -1   48.21    4.89
   1  -4  -1   -2.44    1.58
  -1   4  -1    0.90    1.95
  -1  -4   1    0.90    1.34
   1  -4  -1   -0.28    1.59
   1   4   1    1.70    1.56
   1  -4  -1   -1.36    1.16
   1  -4  -1    1.85    1.37
  -1  -4   1   -0.45    1.03
   1   4  -1   -1.03    1.16
   1  -4   1    0.08    0.97
   1  -4   1    0.78    1.29
  -1  -4  -1    0.40    1.73
   1  -4   1   -0.06    1.12
  -1  -4  -1    2.15    1.62
  -1  -5   1  119.88   10.06
  -1  -5   1  137.90    8.65
  -1   5  -1  141.59   11.75
   1  -5  -1  144.35   11.84
   1  -5  -1  145.16   10.34
   1  -5  -1  156.32   10.17
  -1  -5   1  140.91    9.77
  -1  -5   1  124.56   10.69
   1  -5  -1  138.09   11.40
   1  -5   1  145.37    9.14
  -1  -5  -1  161.51   11.59
  -1  -5  -1  144.49    9.98
   1  -5   1  116.39   10.68
   1  -5   1  162.43   12.69
  -1  -5  -1  152.38   11.25
   1   5  -1  133.33   10.78
   1  -5   1  139.52    8.51
  -1  -5  -1  133.45   10.68
   1  -6  -1    0.47    3.27
  -1  -6   1   -1.69    3.32
  -1  -6   1    4.48    2.83
   1  -6  -1    3.30    3.47
   1  -6  -1    9.16    3.46
  -1  -6   1    1.32    2.46
   1  -6  -1    8.16    3.99
  -1  -6   1    5.87    3.83
   1  -6   1    7.92    2.52
   1  -6   1    2.10    2.90
  -1  -6  -1    5.61    2.87
   1  -6   1   10.98    4.20
  -1  -6  -1   11.79    4.03
  -1  -6  -1    5.19    2.85
   1  -6   1    0.87    2.51
  -1  -6  -1   12.18    4.93
   1  -7  -1  155.13   14.67
   1  -7  -1  168.07   12.48
  -1  -7   1  161.78   11.91
  -1  -7   1  173.82   14.95
  -1  -7   1  138.45   13.88
   1  -7   1  173.12   15.34
  -1  -7  -1  164.58   14.06
   1  -7   1  168.46   11.24
  -1  -7  -1  162.29   13.11
  -1  -7  -1  168.09   14.72
   1  -8  -1    2.68    4.26
   1  -8   1    4.39    4.69
  -1  -8  -1    0.94    2.89
  -1  -9   1   -0.80    4.17
   1  -9  -1   -5.49    3.87
  -1  -9  -1   -0.77    3.65
   1  -9   1    6.35    5.76
   2   0  -1    0.83    0.54
  -2   0  -1   -0.28    0.52
   2   0   1    0.03    0.39
   2   0   1   -0.10    0.47
   2   0  -1    0.74    0.72
  -2   0   1    0.09    0.55
  -2   0  -1    0.31    0.34
  -2   0   1   -0.17    0.31
  -2  -1   1   91.51    3.35
  -2   1  -1   99.04    5.34
   2   1   1  100.10    5.45
  -2   1  -1   94.47    4.21
  -2  -1   1   88.37    4.46
   2  -1  -1  106.37    5.31
   2  -1  -1   92.91    5.10
  -2   1   1  100.06    5.29
   2  -1   1   97.96    4.17
  -2  -1  -1   94.33    5.18
   2   1  -1   95.55    4.75
  -2   1   1  103.05    5.42
  -2  -1  -1   86.76    2.97
  -2  -1  -1   92.23    2.97
   2  -1   1   95.90    5.26
   2   1  -1   93.75    3.55
   2  -2  -1   52.39    4.37
   2  -2  -1   50.55    4.92
   2  -2  -1   43.64    4.60
  -2   2  -1   42.64    4.53
   2   2   1   41.24    4.13
  -2   2  -1   42.88    3.39
  -2  -2   1   43.53    3.64
  -2  -2   1   46.22    3.61
   2  -2   1   43.89    3.17
   2   2  -1   45.29    3.70
  -2   2   1   45.31    4.23
  -2  -2  -1   45.65    3.56
   2  -2   1   48.82    4.74
   2   2  -1   48.73    3.98
  -2  -2  -1   43.19    4.18
  -2  -2  -1   43.62    3.46
  -2   3  -1   37.99    3.91
   2   3   1   42.84    4.74
  -2  -3   1   42.72    4.36
  -2   3  -1   35.24    5.90
   2  -3  -1   40.66    4.38
   2  -3  -1   37.57    6.09
   2  -3  -1   38.05    6.14
  -2  -3   1   40.81    3.98
   2   3  -1   38.31    5.10
   2  -3   1   40.92    3.72
  -2  -3  -1   40.64    4.39
  -2  -3  -1   38.19    4.26
  -2   3   1   37.43    5.28
  -2  -3  -1   39.83    4.33
   2   3  -1   35.91    3.85
   2  -3   1   40.71    6.08
   2  -4  -1  107.74    8.05
  -2  -4   1   93.51    7.50
  -2  -4   1   85.20    6.44
   2   4   1   88.13    7.58
  -2   4  -1   81.18    8.41
   2  -4  -1  103.03    7.71
   2  -4  -1   80.38    8.24
   2  -4  -1   85.51    8.40
  -2  -4  -1   97.59    7.81
   2  -4   1   83.12    8.46
   2   4  -1   92.81    6.93
   2   4  -1   84.20    7.49
   2  -4   1   86.53    6.12
   2  -4   1   96.84    6.51
  -2  -4  -1   98.70    7.53
  -2  -4  -1  100.42    7.98
   2  -5  -1    1.51    2.36
  -2  -5   1    2.58    2.47
  -2  -5   1    4.15    2.55
  -2  -5   1   -0.67    1.28
   2  -5  -1    1.54    1.20
   2  -5  -1    6.80    3.13
   2   5   1    3.89    2.40
   2  -5  -1    0.89    1.62
  -2  -5  -1    3.72    2.43
   2   5  -1    3.81    2.02
   2   5  -1    1.61    2.66
   2  -5   1    2.26    2.31
   2  -5   1    0.94    1.87
   2  -5   1    5.59    2.78
  -2  -5  -1    3.72    2.28
  -2  -5  -1    0.50    1.79
   2  -5   1    4.95    2.04
  -2  -6   1   86.73    8.60
   2  -6  -1   60.51    8.46
  -2  -6   1   71.56   10.59
   2   6   1   61.42    9.09
  -2  -6   1   74.75    7.25
   2  -6  -1   78.04    8.25
  -2  -6   1   67.10   10.18
   2  -6  -1   62.62   10.45
   2  -6  -1   74.96   11.74
   2  -6   1   73.24    6.71
   2  -6   1   63.82   11.27
   2   6  -1   84.65    8.19
  -2  -6  -1   80.79   10.59
  -2  -6  -1   62.81    9.58
   2  -6   1   71.32    6.90
  -2  -6  -1   63.86    8.74
   2  -6   1   59.86   10.07
  -2  -6  -1   75.09   10.56
  -2  -7   1    9.27    3.89
   2  -7  -1    5.81    4.58
  -2  -7   1    8.97    4.60
   2  -7  -1    7.79    3.50
  -2  -7   1    2.33    4.71
  -2  -7  -1    8.46    4.06
   2  -7   1   10.94    4.66
  -2  -7  -1    5.57    3.01
  -2  -7  -1    2.97    3.59
   2  -8  -1   83.13   14.43
  -2  -8   1   91.43   13.29
   2  -8   1  110.13   16.24
  -2  -8  -1  108.01   14.95
  -2  -9   1   -1.36    3.77
   2  -9  -1    8.14    5.20
  -2  -9  -1   -4.41    3.88
   2  -9   1   -7.17    2.37
  -3   0   1   -0.13    0.60
  -3   0  -1    0.16    0.86
  -3   0  -1   -0.66    0.37
   3   0  -1    0.93    0.95
  -3   0   1    0.47    0.92
   3   0   1    1.03    1.16
   3   0  -1    0.20    0.57
   3   0   1    0.77    0.69
  -3  -1   1  849.68   13.41
   3   1   1  815.06   19.87
  -3   1  -1  877.46   19.48
  -3   1  -1  880.95   18.40
  -3  -1   1  842.19   19.01
   3  -1  -1  845.16   19.32
   3  -1  -1  861.46   19.17
   3   1  -1  843.39   19.02
  -3  -1  -1  840.86   19.77
  -3   1   1  857.47   19.67
   3   1  -1  847.05   14.00
   3  -1   1  837.33   17.91
  -3   1   1  874.17   19.77
   3   2   1  103.74    6.93
   3  -2  -1   88.80    5.97
  -3   2  -1   90.28    6.79
  -3  -2   1   96.52    4.68
  -3  -2   1   96.71    6.02
   3  -2  -1  104.74    7.16
  -3   2  -1  104.07    5.75
  -3  -2  -1   89.70    6.31
   3   2  -1   95.03    5.00
   3  -2   1   92.88    6.91
  -3   2   1   92.18    6.33
  -3  -2  -1   96.67    4.62
  -3  -2  -1   96.68    4.62
   3  -2   1   89.53    5.22
   3   2  -1   92.90    6.10
   3   3   1   39.88    5.94
  -3  -3   1   26.35    3.98
   3  -3  -1   24.65    5.33
  -3  -3   1   23.77    3.93
  -3   3  -1   29.85    5.53
   3  -3  -1   27.14    5.28
   3  -3  -1   25.33    4.28
  -3   3  -1   23.74    3.89
   3   3  -1   26.67    4.46
   3  -3   1   24.73    5.03
  -3  -3  -1   33.50    5.12
  -3  -3  -1   30.33    4.27
  -3   3   1   24.20    4.52
   3  -3   1   27.15    3.73
  -3  -3  -1   31.22    4.22
   3   3  -1   26.91    4.16
   3  -4  -1   78.61    8.13
  -3   4  -1   84.27    6.83
   3   4   1   70.87    7.49
   3  -4  -1   88.50    7.34
  -3  -4   1   79.20    6.78
  -3   4  -1   72.13    8.03
   3  -4  -1   78.66    8.27
  -3  -4   1   77.12    6.48
   3   4  -1   63.36    6.28
   3   4  -1   62.95    6.23
  -3   4   1   68.36    7.10
   3  -4   1   77.70    8.31
  -3  -4  -1   69.86    6.98
  -3  -4  -1   77.31    6.72
   3  -4   1   68.63    9.56
  -3  -4  -1   79.01    6.88
   3  -4   1   78.09    5.91
   3  -5  -1   -1.36    1.11
   3  -5  -1   -0.30    1.82
  -3  -5   1    1.95    2.10
  -3  -5   1    0.51    1.87
   3   5   1    2.49    2.45
   3  -5  -1    2.65    2.65
  -3  -5   1    0.14    1.83
   3  -5  -1    0.07    2.73
   3  -5   1    0.86    1.89
   3  -5   1    1.43    2.07
  -3  -5  -1    0.46    2.02
  -3  -5  -1    2.65    2.04
   3  -5   1    2.35    1.78
  -3  -5  -1   -3.75    1.33
   3   5  -1    0.68    1.97
   3  -5   1   -0.69    1.87
   3   5  -1   -0.39    2.07
   3  -6  -1   69.67    9.12
  -3  -6   1   67.10    7.45
   3   6   1   69.70    9.78
  -3  -6   1   60.78    9.44
   3  -6  -1   60.39   10.44
   3  -6  -1   73.71    7.90
   3  -6  -1   71.12   11.33
  -3  -6   1   77.63   10.86
   3  -6   1   78.67   12.19
   3  -6   1   66.84    6.66
   3   6  -1   64.73    8.72
  -3  -6  -1   79.61    8.57
  -3  -6  -1   65.68    9.42
   3  -6   1   72.57    6.64
   3  -6   1   56.73   10.04
  -3  -6  -1   67.90    9.61
  -3  -7   1  120.76   11.48
  -3  -7   1   94.65   10.48
  -3  -7   1  103.20   11.32
   3  -7  -1   73.18   13.00
   3  -7  -1   95.51    9.65
   3  -7   1   99.36   15.17
  -3  -7  -1   96.77   10.46
  -3  -7  -1  109.23   11.95
  -3  -7  -1   95.81   10.68
  -3  -8   1   22.23    7.62
   3  -8  -1   34.60    9.04
   3  -8   1   19.72    6.99
  -3  -8  -1   42.28    9.26
   3  -9  -1   -0.92    5.26
  -3  -9   1   -1.25    4.16
   3  -9   1   -1.01    4.72
  -3  -9  -1   -3.52    3.86
  -4   0  -1    4.40    1.97
   4   0  -1    1.25    0.97
  -4   0   1    2.93    1.23
  -4   0   1   -0.88    1.06
   4   0   1    0.05    1.53
   4   0   1   -0.64    1.12
   4   0  -1    0.78    1.25
   4   1   1  149.60    8.33
  -4   1  -1  163.91    7.93
  -4   1  -1  164.53    7.81
   4  -1  -1  154.00    7.56
  -4  -1   1  167.88    8.22
  -4  -1   1  166.98    4.30
   4  -1  -1  165.44    8.33
   4   1  -1  163.39    4.35
   4  -1   1  158.87    7.85
   4  -1   1  158.17    7.58
  -4  -1  -1  168.57    8.60
  -4   1   1  178.61    8.39
  -4   1   1  163.44    8.37
   4   1  -1  181.81    8.70
  -4   2  -1   51.10    5.36
  -4   2  -1   44.84    4.27
  -4  -2   1   42.01    2.78
   4   2   1   40.98    5.92
   4  -2  -1   44.90    4.66
  -4  -2   1   47.10    4.65
   4  -2  -1   49.47    5.21
   4  -2  -1   50.16    5.43
   4  -2   1   41.09    4.02
  -4  -2  -1   35.58    5.21
  -4  -2  -1   48.62    2.76
   4   2  -1   43.42    4.71
  -4  -2  -1   41.97    2.64
   4   2  -1   46.55    3.24
  -4   2   1   46.41    4.95
   4  -2   1   46.81    5.17
   4  -3  -1    2.21    1.75
  -4  -3   1    2.30    1.22
   4  -3  -1    2.10    2.07
   4   3   1    1.10    1.43
  -4   3  -1    0.89    1.90
  -4  -3   1    0.42    1.09
   4  -3  -1   -0.59    1.18
  -4   3  -1    0.59    1.34
  -4   3   1    0.63    1.64
   4   3  -1    0.44    1.16
  -4  -3  -1    0.15    1.04
   4  -3   1    1.99    1.46
  -4  -3  -1    1.86    1.37
  -4  -3  -1    4.04    2.34
   4  -3   1    0.28    0.91
   4   3  -1    1.84    1.49
   4  -3   1    1.77    1.79
  -4  -4   1   13.40    3.52
  -4   4  -1   18.81    5.00
  -4   4  -1   17.62    3.84
  -4  -4   1   11.12    3.12
   4   4   1   19.29    4.42
   4  -4  -1   16.32    4.07
   4  -4  -1   21.26    5.66
   4  -4  -1   14.65    5.25
   4   4  -1   18.30    4.03
  -4   4   1   13.60    4.18
   4   4  -1   15.20    3.95
   4  -4   1   17.19    5.00
  -4  -4  -1   15.34    4.22
  -4  -4  -1   19.03    3.90
   4  -4   1   19.49    3.57
   4  -4   1   12.81    4.45
  -4  -4  -1   12.80    3.37
   4  -5  -1    4.98    2.42
   4  -5  -1    2.45    2.83
  -4  -5   1   -0.04    1.83
   4  -5  -1   -1.55    2.75
  -4   5  -1    0.09    1.55
  -4  -5   1    3.24    2.19
   4   5   1    1.40    1.92
   4  -5  -1    0.02    1.73
  -4  -5   1    1.71    2.07
   4   5  -1   -0.94    2.38
   4   5  -1   -1.94    2.01
   4  -5   1   -2.12    1.28
   4  -5   1   -0.60    1.34
   4  -5   1    0.12    1.66
  -4  -5  -1    1.37    1.32
  -4  -5  -1    0.97    1.54
   4  -5   1    3.74    1.95
  -4   5   1    2.85    2.69
  -4  -6   1    2.89    2.37
   4   6   1   -1.50    1.55
  -4  -6   1    8.00    3.43
  -4  -6   1    5.28    3.21
   4  -6  -1    0.45    2.30
   4  -6  -1   -3.24    1.82
   4  -6  -1   -2.27    1.83
  -4  -6  -1   -3.43    1.99
   4   6  -1   -2.03    2.04
   4  -6   1   -2.80    1.54
  -4  -6  -1    4.28    2.91
   4  -6   1    0.14    2.40
   4  -6   1   -2.03    1.81
  -4  -6  -1   -2.99    2.12
   4   7   1   81.18   11.59
   4  -7  -1   71.44   13.12
   4  -7  -1   60.74    8.73
  -4  -7   1   55.14    9.42
  -4  -7   1   57.39   12.07
  -4  -7  -1   56.20    8.98
   4   7  -1   52.44    8.51
   4  -7   1   59.78   11.86
  -4  -8   1    8.16    4.86
   4  -8  -1    6.82    4.71
  -4  -8  -1    1.08    4.11
   4  -8   1    3.06    3.55
   4  -9  -1   19.94    8.41
   4  -9   1    4.52    6.60
   5   0   1   -1.14    0.66
  -5   0   1    1.29    0.92
   5   0   1    0.09    0.82
  -5   0  -1   -0.67    1.37
   5   0  -1   -0.82    0.84
  -5   0   1    1.30    1.00
   5   0  -1    1.20    0.80
   5   0   1    0.46    1.64
  -5  -1   1 1739.06   25.48
  -5  -1   1 1675.98   34.95
   5   1   1 1698.30   36.47
   5  -1  -1 1707.13   35.26
  -5   1  -1 1742.43   34.44
   5  -1  -1 1705.27   33.07
  -5  -1  -1 1686.51   35.65
   5  -1   1 1702.77   34.13
   5   1  -1 1697.53   24.59
  -5   1   1 1653.58   34.95
   5  -1   1 1711.47   33.47
   5   1  -1 1638.35   35.03
  -5   1   1 1735.42   34.02
   5  -1   1 1672.76   33.11
   5  -2  -1   81.37    6.88
   5  -2  -1   81.64    7.24
  -5  -2   1   85.13    3.38
  -5  -2   1   72.32    6.26
   5   2   1   87.98    7.57
  -5   2  -1   89.94    6.60
   5  -2  -1   75.74    6.41
  -5   2  -1   94.76    7.51
   5  -2   1   65.39    5.49
  -5  -2  -1   70.93    2.70
   5   2  -1   84.02    6.98
   5  -2   1   71.31    6.55
  -5   2   1   77.13    6.59
   5  -2   1   82.10    7.15
  -5  -2  -1   72.22    2.49
   5   2  -1   81.34    4.01
  -5  -2  -1   82.30    6.89
  -5   3  -1   66.89    7.15
   5  -3  -1   78.71    6.80
   5  -3  -1   86.71    8.37
  -5   3  -1   68.17    6.32
   5  -3  -1   80.19    7.87
  -5  -3   1   63.97    6.22
   5   3   1   62.06    6.85
  -5  -3   1   64.13    4.36
   5   3  -1   59.91    6.53
  -5  -3  -1   75.60    4.57
  -5   3   1   79.07    7.39
   5  -3   1   72.37    7.44
   5  -3   1   80.74    6.34
  -5  -3  -1   68.26    4.47
   5  -3   1   78.06    7.95
   5   3  -1   73.67    5.18
  -5  -3  -1   70.66    6.83
  -5   4  -1    0.13    1.42
   5   4   1    5.14    2.46
   5  -4  -1   -0.65    1.41
  -5  -4   1    1.19    1.47
  -5  -4   1    1.31    1.97
   5  -4  -1    4.33    3.35
   5  -4   1   -0.69    2.12
  -5  -4  -1    2.88    2.21
  -5  -4  -1    1.05    1.35
   5  -4   1    0.12    1.21
  -5   4   1    1.28    1.77
  -5  -4  -1    3.44    1.98
   5   4  -1    1.58    1.61
   5   4  -1   -0.91    1.30
   5  -4   1    1.15    1.28
  -5  -5   1   13.20    3.50
   5   5   1    8.87    4.15
   5  -5  -1    4.51    3.78
   5  -5  -1   10.04    5.03
  -5   5  -1    9.77    3.75
   5  -5  -1   12.21    3.74
  -5  -5   1   13.72    3.93
  -5  -5   1   15.37    4.25
  -5  -5  -1   13.53    3.76
  -5  -5  -1   10.82    3.98
  -5  -5  -1   13.95    3.74
   5  -5   1    8.45    3.55
   5   5  -1    8.77    3.07
  -5   5   1   15.06    5.09
   5  -5   1   15.88    4.05
   5   5  -1   15.89    4.69
   5  -5   1   14.14    5.43
   5  -6  -1   73.97    7.86
  -5  -6   1  101.10    9.14
  -5  -6   1   88.03    8.63
   5  -6  -1   81.91    8.61
   5   6   1   79.55   11.39
  -5  -6   1   74.13    7.98
   5  -6  -1   87.00   13.80
   5   6  -1   59.88    8.82
   5  -6   1   79.25    7.45
   5  -6   1   84.28    8.64
  -5  -6  -1   82.48    8.26
  -5  -6  -1   92.27    8.52
   5  -6   1   96.27   13.88
  -5  -6  -1   70.17    9.86
   5  -7  -1   25.00    8.32
   5   7   1   43.38    9.15
  -5  -7   1   43.37    7.89
   5  -7  -1   50.08    8.57
   5   7  -1   42.17    8.22
   5  -7   1   21.90    6.81
  -5  -7  -1   44.59    8.42
   5  -8  -1   25.14    8.04
  -5  -8   1   19.08    6.38
   5  -8   1   31.52    9.12
  -5  -8  -1   24.87    7.92
   5  -9  -1    6.93    6.87
   5  -9   1    6.25    6.13
   6   0  -1   -0.55    0.79
   6   0   1    0.91    1.61
   6   0   1   -1.23    0.81
   6   0   1    0.47    0.93
  -6   0  -1   -0.91    0.97
  -6   0   1   -0.55    0.76
   6   0  -1   -0.21    0.69
  -6   0   1   -0.28    0.67
  -6  -1   1  480.77   10.43
   6   1   1  468.81   17.88
  -6   1  -1  499.09   17.09
   6  -1  -1  458.18   15.66
   6   1   1  472.91    7.21
   6  -1  -1  480.12   15.47
   6  -1  -1  439.45   16.85
   6   1   1  477.15    9.48
  -6  -1   1  471.23   17.38
   6  -1   1  515.68   16.24
  -6   1   1  470.55   17.43
  -6   1   1  479.33   16.03
   6  -1   1  473.52   16.89
   6   1  -1  470.03    9.25
   6   1  -1  484.22   17.70
  -6  -1  -1  468.90   17.33
   6  -1   1  463.92   15.41
   6  -2  -1   32.07    5.70
  -6   2  -1   25.45    4.41
  -6  -2   1   27.52    4.90
   6  -2  -1   36.45    5.87
  -6  -2   1   34.45    2.02
   6  -2  -1   31.45    5.34
   6   2   1   38.01    6.81
  -6  -2  -1   32.95    5.67
   6   2  -1   26.00    4.99
   6   2  -1   33.05    2.39
   6  -2   1   27.43    5.24
  -6   2   1   30.28    5.51
   6  -2   1   40.26    6.15
   6  -2   1   31.09    5.13
   6  -3  -1    0.08    1.53
   6  -3  -1    3.10    2.44
  -6  -3   1    0.52    1.45
   6  -3  -1    0.25    2.18
  -6  -3   1    2.08    1.02
  -6   3  -1   -0.57    1.07
   6   3   1    1.74    2.07
  -6   3   1    1.59    1.59
   6  -3   1    1.19    2.02
   6  -3   1    1.00    1.41
  -6  -3  -1    0.93    0.68
  -6  -3  -1    2.40    1.19
   6  -3   1    0.84    1.82
   6   3  -1    1.31    1.18
   6   3  -1    0.11    1.99
  -6  -3  -1    2.42    1.70
  -6  -4   1   77.97    5.49
   6  -4  -1   93.84    9.65
   6  -4  -1   81.15    7.69
  -6  -4   1   69.37    7.23
   6  -4  -1   74.06   11.06
   6   4   1   65.15    9.67
  -6   4  -1   72.08    7.09
   6   4  -1   75.01    8.04
  -6   4   1   59.40    8.98
  -6  -4  -1   64.41    4.97
   6  -4   1   62.21    9.37
   6   4  -1   64.56    5.74
   6  -4   1   68.15    6.58
  -6  -4  -1   69.02    7.65
   6  -4   1   71.68   10.31
  -6  -4  -1   68.31    5.24
  -6  -5   1   16.83    4.45
   6  -5  -1   10.68    4.31
   6  -5  -1   18.21    6.61
   6  -5  -1   15.39    4.02
  -6  -5   1   16.34    3.84
  -6  -5   1   18.01    4.14
  -6   5  -1   16.56    5.04
   6   5   1   17.49    4.94
  -6   5   1   14.39    4.99
  -6  -5  -1   17.67    3.84
   6  -5   1   15.03    5.58
   6   5  -1   12.26    4.80
   6  -5   1   31.74    8.03
   6  -5   1   26.07    5.19
  -6  -5  -1   17.15    4.93
  -6  -5  -1   11.28    3.42
  -6  -6   1   63.60    8.64
  -6  -6   1   67.41    7.27
   6  -6  -1   67.13   12.38
   6  -6  -1   73.64    7.93
   6   6   1   76.57   11.69
  -6  -6   1   44.11    7.85
  -6  -6  -1   65.96    7.02
  -6  -6  -1   48.72    8.25
  -6  -6  -1   58.21    9.66
   6  -6   1   67.68    7.04
  -6   6   1   49.05    9.49
   6   6  -1   65.79   10.07
   6  -6   1   57.48   10.35
   6   7   1    3.62    3.60
   6  -7  -1    0.84    2.95
  -6  -7   1    0.43    3.33
   6  -7  -1   15.92    7.09
   6  -7   1    4.35    4.74
  -6  -7  -1    9.00    3.91
   6   7  -1    5.75    4.35
   6  -8  -1   22.00    7.59
   6  -8   1   15.27    7.28
   6  -9  -1   -4.88    4.34
   6  -9   1   -2.93    5.04
   7   0   1   -0.26    1.03
  -7   0   1    1.16    1.98
   7   0   1    0.23    1.00
   7   0   1   -0.50    1.25
  -7   0   1    1.13    1.22
   7   0  -1   -0.85    1.33
   7   0  -1   -0.83    0.80
  -7   0  -1   -1.69    1.04
   7   1   1  413.70   17.75
  -7  -1   1  424.35   10.49
  -7   1  -1  415.88   16.85
   7  -1  -1  446.61   15.95
   7   1   1  447.29    8.47
   7   1   1  425.31    7.54
   7  -1  -1  432.16   15.09
   7  -1  -1  456.60   17.98
  -7  -1   1  422.57   17.51
   7   1  -1  423.25    9.02
   7  -1   1  460.06   15.54
   7  -1   1  430.89   15.46
  -7   1   1  421.67   17.58
   7   1  -1  455.82   18.29
   7  -1   1  426.02   17.03
  -7   1   1  430.51   15.87
  -7  -1  -1  444.61   17.91
  -7  -2   1 1167.33   18.10
   7  -2  -1 1100.55   30.94
  -7  -2   1 1111.00   30.76
   7   2   1 1123.01   32.68
   7  -2  -1 1121.96   30.13
  -7   2  -1 1149.74   30.27
   7  -2  -1 1106.26   30.56
  -7   2   1 1165.56   31.76
   7  -2   1 1146.35   30.90
   7   2  -1 1137.77   32.13
   7  -2   1 1101.61   29.52
   7  -2   1 1158.20   31.19
  -7  -2  -1 1237.54   32.75
   7   2  -1 1119.52   18.65
   7  -3  -1    0.15    1.39
  -7  -3   1   -0.97    1.68
  -7  -3   1    1.23    0.67
   7  -3  -1   -1.63    1.86
   7   3   1    0.25    1.48
   7  -3  -1   -2.07    1.29
  -7  -3  -1    0.40    0.53
   7   3  -1    0.82    0.99
  -7  -3  -1    0.63    0.43
  -7   3   1    0.17    1.74
   7   3  -1    0.33    1.93
   7  -3   1    2.99    2.13
   7  -3   1    0.16    2.08
   7  -3   1   -0.74    2.31
  -7  -3  -1   -2.58    1.58
   7  -4  -1   55.59    8.02
  -7  -4   1   75.53    4.77
   7   4   1   82.94   11.16
  -7  -4   1   67.84    8.85
   7  -4  -1   68.78   10.38
  -7   4  -1   57.47    8.31
   7  -4  -1   67.61   10.05
  -7  -4  -1   65.74    4.59
   7   4  -1   63.78    5.40
  -7  -4  -1   54.46    8.56
   7   4  -1   49.00    8.20
   7  -4   1   70.64   10.72
  -7  -4  -1   69.25    4.38
  -7   4   1   56.93    8.62
   7  -4   1   65.56    6.74
   7  -4   1   44.16    8.12
   7  -5  -1   89.44   12.35
   7  -5  -1  127.21   10.60
  -7   5  -1  120.92   10.66
  -7  -5   1  123.68   10.75
  -7  -5   1   98.85    7.61
   7   5   1  118.57   12.01
  -7  -5   1  123.55    7.70
   7  -5  -1   93.79   13.10
  -7  -5  -1  109.00    7.39
  -7   5   1  119.93   11.46
   7  -5   1  112.30   11.64
  -7  -5  -1  115.04    7.27
   7   5  -1   97.15   10.47
  -7  -5  -1   99.61   10.13
   7  -5   1   90.20   12.78
   7  -5   1  106.52    8.74
   7  -6  -1   -2.73    2.85
   7  -6  -1   -2.97    2.00
  -7  -6   1   -0.14    1.76
   7   6   1    0.46    3.35
  -7  -6   1    3.23    3.34
   7   6  -1    4.69    3.03
  -7  -6  -1    4.29    3.90
   7  -6   1   -3.18    2.00
  -7  -6  -1    1.28    2.37
  -7   6   1   -9.48    3.06
   7  -6   1   -3.28    2.92
   7  -7  -1    1.35    4.14
   7   7   1   -1.09    5.38
   7   7  -1    4.27    3.96
   7  -7   1    0.91    5.11
   7  -8  -1    1.62    4.40
   7  -8   1   -3.64    3.75
   8   0   1   -1.93    1.09
   8   0  -1    0.35    1.71
   8   0  -1   -0.76    0.90
   8   0   1   -2.13    0.81
  -8   0   1    2.23    1.40
  -8   0   1   -0.47    1.07
  -8   0  -1    0.61    1.99
   8   0   1    3.04    2.34
   8  -1  -1   20.87    4.02
  -8  -1   1   31.83    6.18
   8   1   1   30.50    2.16
   8  -1  -1   27.73    5.15
  -8   1  -1   28.65    5.51
   8   1   1   28.31    1.78
   8  -1  -1   29.11    5.67
   8   1   1   34.27    6.60
  -8  -1   1   27.97    2.73
   8   1  -1   27.05    2.16
   8  -1   1   29.93    4.64
  -8   1   1   25.52    5.72
  -8  -1  -1   29.91    5.91
   8  -1   1   26.64    5.60
   8   1  -1   24.61    5.51
   8  -1   1   28.50    4.93
  -8  -2   1  185.45   12.24
   8  -2  -1  203.18   12.80
   8   2   1  197.13   13.37
  -8   2  -1  169.04   11.35
  -8  -2   1  180.24    5.09
   8  -2  -1  181.10   11.30
   8  -2  -1  176.68   11.77
  -8   2   1  170.88   11.91
   8  -2   1  184.64   11.82
   8  -2   1  185.31   11.68
   8  -2   1  175.82   11.46
  -8  -2  -1  188.43   12.45
   8   2  -1  181.34    5.07
   8   2  -1  179.76   12.47
   8  -3  -1    6.91    3.60
  -8   3  -1    6.10    3.28
  -8  -3   1    5.46    1.03
  -8  -3   1   13.95    4.66
   8  -3  -1    3.97    2.63
   8  -3  -1    5.23    2.75
   8   3   1    6.30    3.49
  -8   3   1   12.77    4.54
   8  -3   1   11.02    3.68
   8   3  -1    6.83    3.44
   8  -3   1    2.22    2.75
   8  -3   1    5.70    2.64
  -8  -3  -1   10.75    3.67
   8   3  -1    6.89    1.56
  -8  -4   1    7.96    3.36
   8  -4  -1   12.95    5.30
  -8   4  -1    6.84    3.83
  -8  -4   1    9.80    2.38
  -8  -4   1   12.08    2.04
   8   4   1    8.03    4.08
   8  -4  -1    9.49    3.84
   8  -4  -1    7.45    3.98
  -8  -4  -1    9.45    1.63
  -8  -4  -1   12.68    4.54
  -8  -4  -1   14.79    2.15
   8  -4   1   13.54    5.09
   8   4  -1    9.76    4.54
   8  -4   1   13.61    3.94
  -8   4   1   12.40    4.52
   8  -4   1   14.63    5.12
   8  -5  -1    2.65    3.55
  -8  -5   1    3.51    3.87
  -8  -5   1    0.89    1.58
  -8  -5   1    0.49    1.69
   8  -5  -1    2.15    3.03
   8   5   1   -3.40    2.49
  -8   5  -1   -1.81    2.92
  -8  -5  -1    0.64    1.45
   8   5  -1    4.28    3.36
   8  -5   1    2.49    2.91
  -8  -5  -1    3.07    3.14
  -8   5   1   -4.63    2.57
   8  -5   1   -2.41    2.60
  -8  -5  -1    4.97    3.40
  -8  -6   1    3.86    3.44
  -8  -6   1   13.86    4.21
   8  -6  -1    7.89    5.39
   8  -6  -1    7.73    3.76
   8   6   1    6.07    3.91
   8   6  -1    3.09    4.38
   8  -6   1    2.01    4.40
  -8  -6  -1   16.16    5.45
   8  -6   1    9.97    3.17
   8   7   1    1.31    4.58
   8  -7  -1   -4.18    3.04
   8  -7   1    3.75    4.70
   8   7  -1    2.26    4.02
   8  -8  -1   14.38    7.40
   8  -8   1   11.76    5.62
   9   0  -1    0.23    1.68
   9   0  -1   -0.42    1.05
  -9   0  -1   -1.47    1.97
  -9   0   1    5.62    2.50
   9   0   1   -1.05    1.16
   9   0   1    0.04    1.85
   9   0  -1    1.48    1.43
   9   0   1    0.74    1.35
   9  -1  -1  433.32   16.10
  -9   1  -1  441.99   19.76
   9   1   1  453.15    9.12
   9   1   1  458.90   21.04
  -9  -1   1  441.10   12.20
   9   1   1  451.01   10.28
  -9  -1   1  441.10   20.24
   9  -1  -1  463.98   17.90
  -9  -1  -1  493.63   20.97
   9  -1   1  444.84   19.87
   9  -1   1  465.57   16.69
   9   1  -1  441.02   20.41
  -9   1   1  425.58   20.00
   9   1  -1  462.06   10.39
   9  -1   1  456.29   17.13
  -9  -2   1  333.55    7.60
   9  -2  -1  370.68   17.03
  -9   2  -1  358.45   17.85
   9  -2  -1  415.99   19.30
  -9  -2   1  402.89   19.52
   9  -2  -1  368.84   17.67
   9   2   1  399.95   20.22
   9  -2   1  401.72   18.70
   9  -2   1  387.00   17.80
  -9   2   1  360.81   18.51
  -9  -2  -1  344.67   18.26
   9   2  -1  370.53    7.54
   9   2  -1  377.82   19.27
   9  -2   1  379.84   17.13
  -9   3  -1    2.00    3.03
   9  -3  -1    2.47    2.91
   9  -3  -1   -0.26    1.78
   9  -3  -1    0.58    2.68
  -9  -3   1    7.47    3.75
  -9  -3   1    2.20    0.63
   9   3   1   11.01    4.71
  -9  -3  -1   -1.12    2.80
   9  -3   1   -3.11    1.74
  -9   3   1    3.28    2.60
   9  -3   1    3.22    2.57
   9  -3   1   16.69    5.42
   9   3  -1    2.38    3.13
   9  -4  -1    8.66    3.85
  -9  -4   1   10.80    1.70
  -9   4  -1    6.30    3.36
   9  -4  -1    8.73    4.45
   9  -4  -1   -0.29    2.96
   9   4   1    4.91    3.69
  -9  -4   1    5.68    1.76
  -9  -4   1    8.03    4.17
   9  -4   1    3.14    3.36
   9  -4   1   13.90    4.38
   9  -4   1   14.45    5.62
  -9   4   1    3.21    3.35
  -9  -4  -1   22.30    7.12
   9   4  -1   13.31    5.08
  -9  -5   1  141.22   12.11
  -9   5  -1  137.68   12.61
   9  -5  -1  133.79   11.77
  -9  -5   1  126.91    6.20
   9  -5  -1  140.84   14.55
   9   5   1   93.08   13.45
  -9   5   1  132.77   12.97
  -9  -5  -1  140.54   12.94
   9  -5   1  165.69   12.53
   9  -5   1  156.97   14.93
   9   5  -1  127.89   12.57
   9   6   1   14.26    6.30
   9  -6  -1   14.16    4.96
   9  -6  -1    8.72    5.17
  -9  -6   1   10.36    4.91
   9  -6   1   18.83    6.40
   9   6  -1   14.06    5.72
   9   7   1   -9.17    4.39
   9  -7  -1   -4.14    2.25
   9  -7   1    1.99    4.06
   9   7  -1  -11.75    4.45
   9  -8  -1   -0.51    4.57
   9  -8   1    5.27    7.23
  10   0   1    1.66    0.94
  10   0  -1   -0.56    1.59
  10   0   1    0.94    1.04
  10   0  -1    0.62    1.38
  10   0  -1    1.08    1.23
  10   1   1   86.05    3.59
  10  -1  -1   82.23    7.65
  10  -1  -1   96.01    7.45
 -10   1  -1   93.95    9.55
  10  -1  -1   93.00    9.86
  10   1   1   88.82    4.38
 -10  -1   1   81.79   10.95
  10   1   1   90.72    9.83
 -10   1   1  102.49   10.42
  10  -1   1   83.87    7.61
  10   1  -1  105.54   10.29
  10   1  -1   94.17    4.30
  10  -1   1   95.33    7.46
  10   1  -1   83.03    5.37
 -10  -1  -1   82.29    8.92
  10  -1   1   94.01    9.54
  10   2   1   12.96    4.50
  10  -2  -1   16.94    5.34
 -10   2  -1   15.29    4.79
  10  -2  -1   19.49    5.36
  10  -2  -1   20.43    4.68
 -10  -2   1   21.55    5.71
  10   2  -1   17.78    1.35
  10   2  -1   18.69    1.47
  10  -2   1   22.35    5.49
 -10  -2  -1   20.39    6.07
  10  -2   1   20.97    5.72
 -10   2   1   26.10    6.27
  10  -2   1   20.95    5.79
  10   2  -1   21.10    5.66
 -10   3  -1  146.50   12.33
  10  -3  -1  156.48   12.70
  10  -3  -1  164.37   12.41
 -10  -3   1  162.79   13.15
  10   3   1  186.61   15.11
  10  -3  -1  176.76   13.73
  10  -3   1  160.72   12.41
 -10   3   1  197.33   14.57
  10  -3   1  181.07   13.10
  10  -3   1  165.67   13.37
  10   3  -1  184.20   14.67
 -10  -3  -1  193.12   14.50
 -10  -4   1    2.56    0.66
  10  -4  -1    4.98    4.01
  10   4   1    1.20    3.87
  10  -4  -1    5.30    3.49
  10  -4  -1   -0.59    2.34
 -10   4  -1   -5.04    2.47
 -10  -4   1    3.46    0.95
 -10  -4   1    3.89    3.60
 -10  -4  -1   -0.67    3.39
  10  -4   1    3.14    4.39
  10  -4   1    4.69    3.53
 -10   4   1    5.11    3.08
  10   4  -1    4.78    4.11
  10  -4   1   -1.55    2.75
  10  -5  -1   68.88   10.20
  10   5   1   82.05   13.07
 -10   5  -1   71.10   10.89
  10  -5  -1   93.61   14.11
 -10  -5   1   61.02    9.92
 -10   5   1   73.66   10.03
  10  -5   1   82.52   10.80
  10  -5   1   57.91   10.71
  10   5  -1   68.80   11.37
  10  -6  -1   -0.71    4.13
  10   6   1    1.46    4.75
  10  -6  -1   -0.02    3.37
  10  -6   1   -5.43    2.08
  10   6  -1    3.85    3.95
  10  -6   1   -2.30    2.81
  10   7   1   12.44    6.08
  10  -7  -1   17.41    7.79
  10   7  -1   19.64    8.14
  10  -7   1    6.53    3.61
  10  -8  -1   -3.60    4.81
  10  -8   1    9.66    6.55
 -11   0  -1   -3.95    1.56
 -11   0   1   -2.68    2.24
  11   0   1   -1.94    1.51
  11   0   1    2.52    2.61
  11   0   1   -1.74    1.29
  11   0  -1    0.47    1.39
  11   0  -1    0.19    1.34
  11   0  -1    3.44    2.92
  11   1   1    6.51    3.35
  11  -1  -1    1.10    1.89
  11   1   1    0.74    0.87
 -11  -1   1    2.80    3.28
  11  -1  -1    2.80    2.15
  11  -1  -1   -0.48    1.72
 -11   1  -1    1.11    2.40
  11   1   1    0.59    1.02
 -11   1   1   -0.34    2.87
  11   1  -1    2.91    2.66
  11  -1   1    2.81    3.62
  11  -1   1    0.15    1.95
  11   1  -1    1.25    1.26
 -11  -1  -1   -0.53    1.91
  11  -1   1    0.86    1.50
  11   1  -1    3.06    1.30
 -11  -2   1   77.65   11.38
  11  -2  -1   69.72   10.65
  11   2   1   69.99   11.42
  11  -2  -1   65.02    9.27
  11  -2  -1   83.48    8.08
 -11   2  -1   76.69   11.05
 -11   2   1   89.88    9.86
  11  -2   1   78.39   10.96
  11   2  -1   74.70   11.77
 -11  -2  -1   89.42   12.25
  11  -2   1   82.90    8.23
  11  -2   1   58.45    8.88
  11  -3  -1   39.28    8.01
  11  -3  -1   41.11    7.82
 -11  -3   1   31.63    7.72
 -11   3  -1   24.23    6.56
  11   3   1   37.25    8.88
  11  -3  -1   45.16    9.12
  11   3  -1   39.71    8.54
  11  -3   1   28.15    6.45
 -11   3   1   42.96    8.34
 -11  -3  -1   41.78    8.24
  11  -3   1   46.23    8.58
  11  -3   1   38.76    7.93
 -11   4  -1   26.20    6.97
  11  -4  -1   35.29    8.32
  11  -4  -1   42.17    9.11
 -11  -4   1   31.07    7.71
  11   4   1   30.41    7.66
  11  -4  -1   40.08    8.96
  11  -4   1   31.26    6.87
 -11   4   1   37.68    9.00
  11   4  -1   28.27    8.06
  11  -4   1   37.19    8.55
  11  -4   1   33.56    7.74
  11   5   1   40.93    9.81
  11  -5  -1   48.04    9.03
  11  -5  -1   37.28    9.26
  11   5  -1   28.70    8.71
  11  -5   1   42.54    8.33
  11  -5   1   26.60    7.65
 -11   5   1   33.46    9.07
  11  -6  -1   -3.17    3.49
  11  -6  -1   -1.21    4.00
  11   6   1    2.46    4.45
  11  -6   1    1.24    4.86
  11   6  -1   -1.30    5.27
  11  -6   1    1.28    3.55
  11   7   1    6.80    5.66
  11  -7   1    8.00    6.11
  12   0   1    4.41    3.31
  12   0   1   -0.10    1.43
  12   0   1   -0.15    1.77
 -12   0   1   -0.65    1.86
  12   0  -1   -1.29    1.41
  12   0  -1   -1.89    1.58
  12   0  -1    0.58    2.94
 -12   0  -1    1.22    2.29
 -12  -1   1   10.37    4.47
  12  -1  -1    7.47    3.14
 -12   1  -1    6.30    4.36
  12  -1  -1    9.06    4.32
  12  -1  -1   12.17    3.77
  12   1   1    9.14    1.84
  12   1   1   12.48    4.50
  12   1   1    8.81    1.62
  12   1  -1   12.07    2.15
  12  -1   1   11.40    4.20
 -12  -1  -1   11.24    4.54
 -12   1   1    4.40    3.92
  12   1  -1   10.03    4.72
  12  -1   1   10.71    3.45
  12   1  -1   13.97    2.82
  12  -1   1    5.29    3.30
  12  -2  -1   -1.67    2.68
  12   2   1   -0.59    3.26
  12  -2  -1    2.56    3.52
 -12   2  -1   -2.43    1.90
  12  -2   1    2.21    2.86
  12   2  -1    0.95    2.26
  12  -2   1   -2.44    2.05
  12  -2   1   -3.13    2.15
 -12   2   1    6.74    4.72
 -12  -2  -1   -0.60    2.75
 -12   3  -1    1.09    3.48
  12  -3  -1    0.78    3.09
  12  -3  -1   10.97    5.32
  12  -3  -1   12.30    4.96
  12   3   1    3.43    3.81
 -12   3   1    3.61    4.07
  12  -3   1    8.31    5.15
  12  -3   1    8.26    4.55
  12   3  -1   19.04    6.45
  12  -3   1   12.10    5.22
  12   4   1   34.96    9.54
  12  -4  -1   27.02    7.74
 -12   4  -1   26.65    7.47
  12  -4  -1   33.70    8.26
 -12   4   1   26.37    8.44
  12   4  -1   48.32   10.73
  12  -4   1   32.98    7.85
  12  -4   1   40.08    9.19
  12   5   1   16.54    7.11
  12  -5  -1    9.23    6.03
  12  -5  -1    9.66    5.55
  12  -5   1   14.33    5.82
  12   5  -1   16.70    4.75
  12  -5   1    1.85    4.82
  12  -6  -1    3.12    4.36
  12   6   1    7.31    5.78
  12  -6  -1    0.24    4.54
  12  -6   1   -0.28    4.52
  12  -6   1    4.83    4.30
  12   6  -1    1.35    5.12
  12   7   1    4.72    6.81
  12  -7  -1   -0.98    6.22
  12  -7   1   -6.36    4.61
  12   7  -1   11.95    5.66
  13   0   1    1.75    1.98
  13   0   1   -0.84    2.58
 -13   0  -1   -7.53    2.49
  13   0  -1    0.89    1.69
  13   0  -1   -1.17    1.23
  13   0   1    1.91    2.01
  13   0  -1   -1.05    2.09
  13   1   1   36.49    3.28
  13   1   1   28.48    7.46
  13  -1  -1   34.11    8.37
 -13   1  -1   25.24    7.75
  13  -1  -1   49.00    7.09
  13  -1  -1   43.72    7.44
  13  -1   1   34.60    7.85
  13   1  -1   33.43    7.99
  13  -1   1   35.28    6.47
 -13   1   1   27.02    8.56
  13   1  -1   33.49    4.36
  13  -1   1   31.46    5.77
 -13   2  -1   46.45    9.54
  13  -2  -1   38.02    8.51
  13  -2  -1   42.27    7.55
  13  -2  -1   52.52    9.64
  13   2   1   45.01    9.79
  13  -2   1   44.58    8.16
  13   2  -1   50.77   10.45
  13  -2   1   48.40    9.15
  13  -2   1   48.83    8.21
  13  -3  -1   51.83    9.73
  13   3   1   73.70   12.09
 -13   3  -1   64.48   10.66
  13  -3  -1   65.01    9.74
  13  -3  -1   63.83   11.32
  13   3  -1   77.88   12.90
  13  -3   1   66.60   11.05
  13  -3   1   48.84    9.38
  13  -3   1   66.70   10.41
  13   4   1   24.77    7.68
  13  -4  -1   19.16    6.16
  13  -4  -1   18.70    6.49
  13   4  -1   12.61    6.46
  13  -4   1    8.50    5.90
  13  -4   1   24.64    6.97
  13  -5  -1   27.43    7.28
  13  -5  -1   24.83    8.70
  13   5   1   14.53    6.10
  13   5  -1   29.33    9.58
  13  -5   1   24.56    7.36
  13  -5   1   18.97    6.72
  13  -6  -1    6.70    5.23
  13  -6  -1   -4.19    3.55
  13  -6   1   -1.74    4.23
  13   6  -1   -3.40    4.10
  13   7   1    5.89    5.91
  13  -7  -1   -4.86    4.36
  13   7  -1   -5.61    6.60
  13  -7   1   -2.19    4.35
  14   0  -1    2.71    2.89
  14   0  -1   -0.12    2.54
  14   0   1    2.15    2.32
  14  -1  -1   12.34    5.81
  14   1   1   26.78    7.77
  14  -1  -1   17.90    4.39
  14  -1   1   25.44    6.04
  14  -1   1   19.42    6.46
  14   1  -1   15.81    6.20
  14  -2  -1    6.88    4.59
  14  -2  -1   16.84    6.56
  14   2   1   20.46    7.64
  14  -2  -1   18.62    6.19
  14  -2   1   23.50    5.41
  14  -2   1   19.20    7.19
  14   2  -1   16.93    6.67
  14  -2   1   17.16    6.34
  14  -3  -1   45.69    9.58
  14  -3  -1   35.87    7.80
  14   3   1   61.17   11.95
  14  -3  -1   41.96    8.61
  14  -3   1   43.60    8.47
  14  -3   1   60.11   11.07
  14   3  -1   33.62    9.14
  14  -3   1   27.35    8.26
  14  -4  -1   57.02   11.24
  14  -4  -1   60.48   11.28
  14   4   1   54.44   11.66
  14   4  -1   52.63   11.59
  14  -4   1   54.05   10.48
  14  -4   1   60.32   11.44
  14  -5  -1   38.77    9.96
  14  -5  -1   41.09    9.28
  14   5   1   31.96   10.15
  14  -5   1   45.98    9.91
  14   5  -1   33.98    9.10
  14  -5   1   47.51   10.35
  14  -6  -1   -3.89    4.55
  14   6   1   -3.35    4.42
  14   6  -1   -0.69    6.36
  14  -6   1   11.00    5.83
  15   0  -1   -0.96    2.75
  15   0   1   -0.14    2.49
  15  -1  -1   40.25    7.65
  15   1   1   43.45   10.35
  15  -1  -1   57.27   11.66
  15   1  -1   35.46    9.31
  15  -1   1   22.99    7.77
  15  -1   1   39.64    6.96
  15   2   1    6.59    5.15
  15  -2  -1    9.46    4.72
  15  -2  -1   13.67    6.63
  15  -2   1   10.43    5.36
  15  -2   1    2.67    2.95
  15   2  -1    1.71    4.69
  15  -3  -1   45.87    9.91
  15   3   1   46.12   11.41
  15  -3  -1   51.44   10.14
  15  -3   1   59.70   11.17
  15  -3   1   48.95   10.40
  15   3  -1   84.05   14.96
  15  -4  -1   -2.15    3.25
  15  -4  -1    0.99    4.27
  15   4   1   -2.31    3.15
  15  -4   1    1.61    4.35
  15  -4   1   -5.81    3.20
  15   4  -1   -4.44    4.11
  15  -5  -1    2.17    4.84
  15  -5  -1    3.08    4.86
  15   5   1    5.34    4.47
  15  -5   1   -2.36    4.86
  15   5  -1   -1.40    5.18
  15  -5   1   -2.77    2.97
  15  -6  -1  -13.82    4.88
  15   6   1   -0.23    6.33
  15   6  -1   -0.08    6.66
  15  -6   1   -3.87    5.41
  16   0  -1    3.71    4.28
  16   0   1   -4.74    3.20
  16  -1  -1   14.48    6.48
  16   1   1   14.52    6.03
  16  -1   1   27.30    8.44
  16   1  -1   28.91    8.49
  16  -2  -1    8.78    5.58
  16   2   1   -1.89    3.93
  16  -2  -1    1.28    3.76
  16  -2   1    4.15    4.88
  16  -2   1    0.62    3.35
  16   2  -1   -0.24    3.79
  16   3   1    4.95    3.90
  16  -3  -1   -4.52    3.08
  16  -3  -1    2.53    5.23
  16   3  -1   -0.86    3.85
  16  -3   1    0.44    4.62
  16  -3   1   10.66    5.26
  16  -4  -1    0.80    3.89
  16   4   1    8.53    6.46
  16  -4  -1   23.40    9.12
  16  -4   1    6.78    5.59
  16   4  -1    4.74    5.93
  16  -4   1    6.58    5.96
  16  -5  -1   -4.81    3.78
  16   5   1    9.16    6.36
  16  -5  -1   -4.31    4.24
  16   5  -1    1.46    5.93
  16  -5   1   -3.17    3.20
  16  -5   1   -4.28    2.93
  17   0  -1   -0.50    3.67
  17   0   1   -6.69    3.47
  17   1   1   -4.07    2.61
  17  -1  -1   -3.35    3.55
  17   1  -1    2.72    3.82
  17  -1   1   -3.40    3.07
  17   2   1    4.43    5.19
  17  -2  -1    3.47    3.85
  17   2  -1    3.22    4.77
  17  -3  -1   23.23    8.40
  17  -3  -1   42.78   10.36
  17   3   1   17.93    7.20
  17  -3   1   32.95    9.42
  17  -3   1   43.88   10.10
  17   3  -1   49.96   12.58
  17  -4  -1   -2.86    3.85
  17   4   1   -8.32    4.44
  17  -4  -1    0.20    5.10
  17  -4   1   -4.75    4.04
  17  -4   1   -2.94    4.76
  17   4  -1    1.57    5.14
  18   0  -1   -1.33    4.14
  18   0   1   -4.30    4.29
  18  -1  -1    4.43    4.69
  18   1   1   -2.33    2.99
  18  -1   1    1.25    5.57
  18   1  -1    1.47    5.25
  18  -2  -1    7.60    5.35
  18   2   1    4.62    4.85
  18   2  -1    8.32    5.70
  18  -3  -1    4.09    5.15
  18   3   1    3.81    5.80
  18  -3   1   -4.23    3.94
  18   3  -1   -4.05    4.54
  19   0  -1    0.36    3.86
  19   0   1   -6.63    4.32
  19  -1  -1   -9.62    3.66
  19   1   1   -5.45    4.47
  19   1  -1   -5.21    4.11
  19  -1   1   -5.84    2.31
  19   2   1    0.55    6.16
  19  -2  -1    5.29    6.78
  19  -2   1    0.27    6.11
  19   2  -1   -4.35    5.35
   0   1   2   -0.41    0.62
   0  -1  -2    0.02    0.64
   0   1  -2   -0.43    0.60
   0  -1  -2    0.42    0.89
   0  -1  -2   -0.56    0.44
   0  -1   2    0.15    0.54
   0   1   2   -0.29    0.59
   0   2  -2  173.04    8.34
   0   2   2  174.27    8.25
   0   2   2  172.32    8.36
   0  -2  -2  167.18    8.70
   0  -2   2  162.15    4.70
   0  -2  -2  176.31    8.01
   0  -2  -2  170.38    8.19
   0  -2   2  178.55    8.29
   0  -3  -2    0.25    1.16
   0  -3   2    0.89    1.03
   0  -3  -2    2.23    1.51
   0  -3   2    1.16    1.09
   0  -3  -2    0.68    1.50
   0  -3   2   -0.65    0.45
   0  -3  -2   -1.95    0.90
   0   3  -2    0.52    1.62
   0  -4  -2   47.03    6.41
   0  -4   2   63.61    6.81
   0  -4   2   64.37    5.14
   0  -4  -2   66.32    7.06
   0  -4  -2   57.29    7.71
   0   4  -2   72.92    7.53
   0  -4  -2   63.21    6.81
   0  -4   2   67.24    4.74
   0  -5  -2    0.63    1.34
   0   5  -2   -0.57    1.42
   0  -5   2   -2.31    0.98
   0  -5   2    0.13    1.50
   0  -5  -2    0.05    2.46
   0  -5  -2    1.16    1.83
   0  -5   2   -0.69    1.73
   0  -5  -2    0.71    1.69
   0  -6   2   19.97    3.96
   0  -6  -2   23.47    5.30
   0  -6  -2   13.02    4.83
   0   6  -2    8.82    4.44
   0  -6   2   17.26    4.04
   0  -6   2   19.94    6.00
   0  -6   2   20.68    6.61
   0  -6  -2   19.43    5.88
   0  -6  -2   19.35    5.59
   0  -7   2   -0.68    3.08
   0  -7  -2    3.87    3.57
   0  -7  -2    0.47    2.76
   0  -8  -2   -1.77    3.88
   0  -8   2   -1.94    3.31
   0  -9   2    1.00    3.76
   0  -9  -2   -4.69    4.38
  -1   0   2  614.21   12.83
   1   0   2  640.95   11.05
  -1   0   2  668.88   12.08
   1   0  -2  652.22   14.05
  -1   0  -2  631.41   11.07
   1   0   2  628.63   12.55
  -1   0  -2  660.93   12.72
   1   0  -2  637.75   11.14
  -1   1  -2   44.76    3.44
  -1   1  -2   38.97    1.67
   1  -1  -2   41.74    3.54
   1  -1  -2   43.45    3.23
   1   1   2   42.31    3.56
  -1  -1   2   41.85    2.73
   1   1   2   40.68    2.56
  -1  -1   2   41.26    2.27
   1  -1   2   43.52    3.26
  -1   1   2   41.39    3.62
   1  -1   2   43.12    1.73
  -1   1   2   38.32    3.16
   1   1  -2   39.81    2.28
  -1  -1  -2   41.97    3.46
  -1  -1  -2   38.25    2.39
   1   1  -2   40.81    2.78
  -1  -2   2  247.16    7.15
   1   2   2  247.93    9.37
   1   2   2  264.41   10.61
  -1   2  -2  270.22   11.02
   1  -2  -2  249.56   10.28
   1  -2  -2  262.31   10.81
  -1  -2   2  240.24    9.27
   1   2  -2  248.58    9.61
   1  -2   2  277.41    6.31
  -1  -2  -2  265.61   10.53
   1  -2   2  267.37   10.82
  -1   2   2  240.19   10.54
   1   2  -2  245.36    7.41
  -1  -2  -2  246.48    9.07
  -1   2   2  260.75   10.81
   1   3   2   93.73    7.05
   1  -3  -2   66.98    6.52
  -1   3  -2   79.51    7.06
  -1  -3   2   87.75    4.90
   1  -3  -2   78.09    6.61
   1  -3  -2   70.13    6.46
   1  -3  -2   67.63    5.90
  -1  -3   2   88.73    6.67
  -1  -3  -2   85.76    6.58
  -1  -3  -2   86.89    6.66
   1   3  -2   78.48    6.51
   1   3  -2   84.38    5.06
   1  -3   2   77.10    6.84
   1  -3   2   85.87    4.56
   1  -3   2   87.27    4.45
  -1  -3  -2   86.99    6.43
   1  -4  -2    5.71    2.53
  -1  -4   2    4.52    1.66
  -1   4  -2    2.79    2.44
   1  -4  -2    9.07    3.54
   1  -4  -2    1.91    2.63
   1  -4  -2    7.03    2.76
  -1  -4   2    6.57    2.62
   1   4   2    7.10    3.16
   1  -4   2    4.58    1.71
  -1  -4  -2    5.13    2.43
  -1  -4  -2    4.24    2.60
   1   4  -2    5.70    2.01
   1  -4   2    3.54    1.65
   1   4  -2    2.29    2.27
  -1  -4  -2    9.64    3.20
   1  -4   2    6.36    2.65
  -1   5  -2   46.35    8.67
  -1  -5   2   62.22    6.21
   1  -5  -2   59.25    7.99
  -1  -5   2   59.97    5.31
   1  -5  -2   52.97    9.16
   1  -5  -2   57.94    8.39
   1  -5  -2   60.88    9.32
  -1  -5   2   59.64    8.61
  -1  -5  -2   54.02    8.36
  -1  -5  -2   54.49    7.85
  -1  -5  -2   52.43    8.09
   1   5  -2   56.34    8.68
   1  -5   2   59.55    9.33
   1  -5   2   55.84    5.25
   1  -5   2   49.11    4.31
  -1  -5  -2   65.72    7.26
   1  -6  -2   39.48    7.35
  -1   6  -2   40.28    8.34
  -1  -6   2   46.48    6.10
  -1  -6   2   59.78   10.07
   1  -6  -2   31.42    7.38
  -1  -6   2   46.13    6.84
  -1  -6   2   38.15    7.96
   1  -6  -2   43.85    8.36
   1  -6  -2   33.20    6.56
   1  -6   2   41.64    5.66
   1  -6   2   44.05    4.73
   1  -6   2   30.88    7.07
  -1  -6  -2   55.59    9.12
  -1  -6  -2   57.59    8.30
  -1  -6  -2   41.31    7.83
  -1  -6  -2   58.68    9.38
   1   6  -2   47.22    8.17
   1  -6   2   41.29    8.49
   1  -7  -2   12.98    4.91
   1  -7  -2   14.51    5.93
  -1  -7   2   27.04    7.34
  -1  -7  -2   15.99    5.66
  -1  -7  -2   11.90    5.47
   1  -7   2   24.67    7.58
  -1  -7  -2   19.89    7.10
  -1  -8   2   29.59    8.44
   1  -8  -2   18.38    8.04
  -1  -8  -2   16.36    5.99
   1  -8   2   22.56    7.85
   1  -9  -2   18.58    6.98
  -1  -9   2   -1.67    4.32
  -1  -9  -2    7.46    5.54
   1  -9   2   17.27    7.33
   2   0  -2  223.09    7.59
  -2   0  -2  223.45    7.36
  -2   0   2  223.69    6.09
   2   0   2  214.48    5.61
   2   0   2  215.34    7.36
   2   0  -2  220.57    5.81
  -2   0  -2  222.78    5.83
  -2   0   2  211.58    7.52
  -2  -1   2  507.52   10.44
  -2  -1   2  543.68   12.33
  -2   1  -2  502.58   10.72
   2   1   2  520.99   14.23
  -2   1  -2  496.15   13.33
   2   1   2  515.75    9.62
   2  -1  -2  516.78   13.20
   2  -1  -2  498.83   13.91
  -2  -1  -2  497.39    9.08
   2  -1   2  496.90   13.17
   2   1  -2  488.81   10.67
  -2  -1  -2  512.86   13.97
  -2   1   2  501.84   14.09
  -2   1   2  512.45   13.45
   2   1  -2  505.89   12.06
   2  -1   2  489.03   10.59
   2  -2  -2  166.12    8.63
  -2  -2   2  165.45    7.02
  -2   2  -2  169.19    9.04
  -2  -2   2  146.97    6.34
   2   2   2  174.63    8.93
   2  -2  -2  157.47    8.29
   2   2   2  154.46    6.76
  -2   2  -2  155.21    5.72
  -2   2   2  158.16    8.76
  -2  -2  -2  148.57    6.38
  -2  -2  -2  155.18    8.30
   2   2  -2  158.65    7.15
   2  -2   2  157.75    5.42
  -2   2   2  148.51    8.40
   2   2  -2  163.21    6.89
  -2  -2  -2  153.33    6.63
  -2  -3   2  138.47    8.04
  -2   3  -2  138.18    6.53
   2   3   2  138.75    8.93
   2  -3  -2  133.50    8.61
   2  -3  -2  141.92    9.39
  -2   3  -2  135.76    9.51
   2  -3  -2  133.76    9.37
  -2  -3   2  125.09    6.54
   2   3  -2  135.95    7.12
   2   3  -2  132.94    8.14
  -2  -3  -2  139.52    7.78
   2  -3   2  123.11    5.65
  -2   3   2  143.60    9.34
  -2  -3  -2  137.17    8.67
  -2  -3  -2  122.36    7.41
   2  -4  -2    1.94    1.85
   2  -4  -2    2.38    2.39
  -2  -4   2    2.27    1.52
  -2  -4   2    3.25    1.92
   2  -4  -2    0.78    2.19
   2   4   2    0.32    1.55
  -2   4  -2   -1.30    1.89
   2  -4  -2   -0.08    1.53
  -2  -4  -2    0.09    1.69
   2   4  -2    3.84    1.85
   2  -4   2    2.95    1.55
  -2  -4  -2    3.12    2.03
   2  -4   2    4.43    1.58
   2  -4   2   -1.52    1.61
   2   4  -2    3.26    2.23
  -2  -4  -2    3.86    2.11
   2  -5  -2   95.54    8.81
  -2   5  -2   82.18   11.03
   2  -5  -2   90.45    9.59
   2   5   2   89.72    8.76
  -2  -5   2   91.76    8.67
  -2  -5   2   90.87    6.91
   2  -5  -2   88.49    8.08
   2  -5  -2   74.27   10.19
   2   5  -2   91.51    7.42
  -2  -5  -2   76.49    7.93
  -2  -5  -2   90.96    8.41
  -2  -5  -2   95.13    8.79
   2  -5   2   87.61    6.17
   2  -5   2   96.82    9.98
   2  -5   2   90.08    6.42
   2   5  -2   89.38    9.07
   2  -6  -2   22.40    6.57
  -2   6  -2   27.41    7.34
  -2  -6   2   26.39    4.90
  -2  -6   2   22.32    6.49
   2   6   2   27.79    6.76
   2  -6  -2   27.75    5.57
   2  -6  -2   29.61    6.96
  -2  -6   2   18.67    4.62
  -2  -6   2   23.99    6.16
   2  -6  -2   23.96    5.96
  -2  -6  -2   24.03    6.65
   2  -6   2   30.41    4.84
  -2  -6  -2   27.28    6.32
   2   6  -2   15.64    5.26
   2  -6   2   20.69    3.89
   2  -6   2   13.50    5.14
   2  -6   2   17.83    5.85
  -2  -6  -2   26.49    6.03
   2   6  -2   24.65    4.77
  -2  -6  -2   19.31    5.90
  -2  -7   2   26.33    7.31
  -2  -7   2   20.44    5.79
   2  -7  -2   33.87    7.18
   2  -7  -2   22.59    6.69
  -2  -7   2   23.64    6.99
   2  -7   2   30.98    8.12
  -2  -7  -2   24.79    6.56
  -2  -7  -2   17.06    5.63
  -2  -7  -2   24.11    6.99
   2  -8  -2    9.61    4.81
  -2  -8   2   -2.73    3.80
  -2  -8  -2   -0.80    3.02
   2  -8   2   -2.36    3.91
   2  -9  -2    2.40    4.54
  -2  -9   2   -4.82    3.88
   2  -9   2   -0.89    3.06
  -2  -9  -2  -10.28    3.47
   3   0  -2 3104.13   92.15
   3   0   2 3184.84   94.00
  -3   0  -2 3199.31   93.84
  -3   0   2 3185.91   93.48
  -3  -1   2 1413.63   21.65
   3   1   2 1379.86   19.69
  -3   1  -2 1367.91   27.02
   3  -1  -2 1411.18   26.93
  -3   1  -2 1395.41   25.14
   3  -1  -2 1364.97   27.94
   3   1   2 1394.74   28.70
  -3  -1   2 1371.94   26.51
  -3   1   2 1346.83   28.08
  -3  -1  -2 1374.26   28.21
   3   1  -2 1401.02   22.15
  -3   1   2 1395.49   27.29
   3  -1   2 1381.48   25.09
   3  -1   2 1393.61   26.96
   3   1  -2 1409.38   26.64
  -3  -1  -2 1379.29   19.12
   3  -2  -2   25.31    4.04
   3  -2  -2   26.10    4.38
   3   2   2   25.50    4.32
  -3  -2   2   25.09    2.55
  -3   2  -2   22.09    2.96
  -3  -2   2   30.81    3.32
  -3   2  -2   19.34    3.88
  -3  -2  -2   24.44    2.30
  -3  -2  -2   25.94    4.32
  -3   2   2   19.97    3.81
  -3  -2  -2   22.16    2.37
  -3   2   2   28.58    4.97
   3  -2   2   25.43    2.53
   3   2  -2   28.05    2.96
   3  -2   2   33.80    5.00
   3   2  -2   21.67    3.37
  -3   3  -2   23.42    4.91
   3   3   2   17.37    4.06
   3  -3  -2   18.21    4.45
  -3  -3   2   22.55    3.82
  -3   3  -2   16.55    2.87
   3  -3  -2   24.63    4.46
  -3  -3   2   16.59    3.22
   3  -3  -2   20.21    4.64
   3  -3   2   15.46    2.67
  -3   3   2   15.37    4.25
  -3  -3  -2   21.21    3.47
   3   3  -2   20.10    3.81
  -3  -3  -2   15.60    3.68
   3  -3   2   13.58    3.86
  -3  -3  -2   19.30    3.32
   3   3  -2   13.80    3.27
  -3  -4   2    8.99    2.61
   3  -4  -2    9.00    3.35
  -3   4  -2    9.18    3.60
  -3  -4   2   17.03    3.97
  -3   4  -2   11.74    3.06
   3  -4  -2    3.19    3.05
   3  -4  -2    7.40    3.22
   3   4   2    5.39    2.80
   3  -4   2    9.09    2.19
   3  -4   2    7.71    3.51
  -3  -4  -2   10.12    3.55
  -3  -4  -2    8.01    2.85
  -3   4   2    6.47    3.29
   3   4  -2   14.68    3.68
  -3  -4  -2   14.11    3.70
   3   4  -2    9.64    3.05
   3  -5  -2  285.20   15.13
   3   5   2  281.54   15.80
  -3  -5   2  254.45   12.18
   3  -5  -2  245.11   15.92
  -3   5  -2  269.57   17.14
  -3  -5   2  293.38   14.87
   3  -5  -2  276.65   14.74
   3  -5  -2  281.50   17.56
   3  -5   2  247.94   16.36
   3  -5   2  270.51   11.20
   3  -5   2  263.93   16.79
   3   5  -2  276.52   13.40
  -3  -5  -2  263.46   14.02
   3   5  -2  261.87   14.88
  -3  -5  -2  257.53   14.07
  -3  -5  -2  264.60   14.77
   3  -5   2  265.57   11.34
   3  -6  -2    9.87    4.45
   3  -6  -2   12.14    4.76
  -3  -6   2    7.02    4.81
   3  -6  -2   29.21    6.29
  -3  -6   2   12.74    4.86
   3   6   2   26.19    6.14
   3  -6  -2   14.05    5.28
  -3  -6   2   10.22    3.39
   3  -6   2   11.25    4.67
  -3  -6  -2    8.04    3.61
   3   6  -2    9.30    4.39
   3  -6   2    5.07    3.00
  -3  -6  -2   14.26    4.19
   3  -6   2   17.63    3.74
   3   6  -2    7.50    3.63
  -3  -6  -2    7.32    3.52
   3  -6   2   15.83    3.46
   3  -7  -2   14.96    6.35
  -3  -7   2    1.69    2.89
  -3  -7   2   18.67    6.24
   3  -7  -2   19.48    5.48
  -3  -7   2    2.89    4.14
  -3  -7  -2    6.38    5.36
  -3  -7  -2    6.13    4.23
  -3  -7  -2   11.55    4.83
   3  -8  -2    1.99    3.19
  -3  -8   2    0.13    4.47
   3  -8   2    1.34    4.69
  -3  -8  -2   -2.15    3.12
   3  -9  -2    8.42    6.11
  -3  -9   2    4.96    4.27
  -3  -9  -2   11.95    5.54
   3  -9   2   11.19    7.04
   4   0   2 1086.29   24.39
   4   0   2 1092.67   19.61
   4   0  -2 1113.31   24.82
  -4   0  -2 1103.43   24.41
  -4   0   2 1117.42   20.86
  -4   0   2 1156.97   25.34
   4   0  -2 1103.03   19.88
  -4   0  -2 1053.13   19.74
   4  -1  -2 1947.54   35.43
   4  -1  -2 1985.43   37.86
  -4   1  -2 1959.23   35.99
   4   1   2 1921.75   38.44
  -4   1  -2 1995.74   35.36
  -4  -1   2 1990.27   36.88
  -4   1   2 2012.86   38.41
   4  -1   2 1953.72   35.73
  -4  -1  -2 1970.24   38.04
   4   1  -2 1908.79   28.99
   4   1  -2 1967.13   36.63
  -4   1   2 1872.40   35.77
   4  -1   2 1920.04   35.04
  -4  -2   2  482.30   11.42
  -4   2  -2  492.50   17.31
  -4   2  -2  501.72   14.27
   4  -2  -2  511.50   16.88
   4  -2  -2  470.06   16.64
  -4  -2   2  505.75   15.71
   4   2   2  485.53   17.37
  -4  -2  -2  480.62   16.87
  -4   2   2  478.38   16.99
   4   2  -2  488.35   15.75
  -4  -2  -2  499.68   10.77
  -4   2   2  497.69   17.61
   4  -2   2  492.72   14.04
  -4  -2  -2  476.99   10.02
   4   2  -2  490.42   12.48
   4  -3  -2  329.79   14.37
   4  -3  -2  339.61   15.65
   4  -3  -2  323.37   15.86
  -4  -3   2  351.69   13.36
  -4   3  -2  323.31   15.84
  -4   3  -2  320.57   12.05
   4   3   2  318.51   15.16
  -4  -3   2  307.47   10.90
   4  -3   2  317.76   15.51
  -4  -3  -2  337.04   10.94
   4   3  -2  328.65   12.17
   4   3  -2  312.58   13.55
  -4   3   2  313.89   14.59
  -4  -3  -2  293.73   14.11
  -4  -3  -2  334.58   11.18
   4  -3   2  323.13   11.33
   4  -4  -2  524.14   22.70
  -4  -4   2  525.78   17.44
   4  -4  -2  484.33   19.12
   4   4   2  540.86   21.63
  -4   4  -2  546.10   17.70
  -4   4  -2  498.37   22.23
   4  -4  -2  497.12   21.59
  -4  -4   2  526.33   17.85
  -4   4   2  528.38   21.25
  -4  -4  -2  566.91   17.90
   4   4  -2  532.92   19.12
   4   4  -2  527.54   18.47
  -4  -4  -2  516.64   16.96
   4  -4   2  548.69   22.98
   4  -4   2  536.23   16.06
  -4  -4  -2  525.53   20.62
  -4   5  -2   -2.14    1.51
  -4  -5   2    3.59    1.97
   4  -5  -2   -1.47    0.88
   4  -5  -2   -1.33    1.73
  -4  -5   2    1.86    2.23
   4  -5  -2   -0.99    2.42
   4  -5  -2    4.29    2.91
   4   5   2    1.46    2.34
   4  -5   2   -1.68    2.65
  -4  -5  -2    1.88    1.55
  -4  -5  -2   -1.12    1.37
   4  -5   2   -1.96    2.01
  -4   5   2   -3.07    2.22
  -4  -5  -2    3.68    2.78
   4  -5   2   -1.37    1.16
   4  -5   2    1.11    1.52
   4   5  -2   -2.23    1.70
  -4  -6   2  130.77   11.02
   4   6   2  118.17   11.17
  -4  -6   2   98.12    8.58
   4  -6  -2  118.75   10.46
   4  -6  -2  141.38   11.31
  -4  -6   2  106.51    9.74
   4  -6   2  106.20    7.50
  -4  -6  -2  110.33    9.85
   4   6  -2  127.40   11.17
   4  -6   2  134.91   13.37
   4  -6   2  126.77    8.90
  -4  -6  -2  120.55   10.11
   4   6  -2  105.01    9.38
  -4  -6  -2  108.24   10.26
   4  -7  -2    0.00    3.14
   4  -7  -2    3.42    2.99
  -4  -7   2   -1.63    3.24
  -4  -7   2   -1.74    2.41
   4   7   2    1.14    4.19
  -4  -7  -2   -0.79    2.55
   4  -7   2    1.52    4.46
   4   7  -2   -1.67    3.83
  -4  -8   2    0.47    3.59
   4  -8  -2   -7.00    3.23
   4  -8   2    0.94    3.61
  -4  -8  -2   -5.33    2.73
   4  -9  -2    2.15    6.64
   4  -9   2    6.12    5.88
  -5   0  -2  625.72   14.28
   5   0   2  635.56   18.98
  -5   0  -2  641.67   18.62
   5   0   2  636.21   14.11
   5   0  -2  634.30   14.25
  -5   0   2  649.01   15.42
  -5   0   2  647.81   19.36
   5   0  -2  624.80   18.99
  -5  -1   2 1129.62   19.02
  -5   1  -2 1112.61   25.65
   5   1   2 1140.02   28.33
   5  -1  -2 1107.19   24.70
  -5   1  -2 1123.82   25.26
   5  -1  -2 1167.30   27.81
  -5  -1   2 1112.18   26.95
   5   1  -2 1116.56   26.77
   5   1  -2 1099.24   18.41
  -5  -1  -2 1114.00   27.58
  -5   1   2 1057.01   25.17
   5  -1   2 1077.12   25.36
  -5   1   2 1122.01   27.78
   5  -1   2 1064.25   24.70
  -5   2  -2 1016.57   24.40
  -5  -2   2  999.09   18.02
   5   2   2 1053.10   28.73
  -5   2  -2 1049.95   27.86
  -5  -2   2 1009.67   25.66
   5  -2  -2 1074.44   27.52
   5  -2  -2 1026.02   26.78
  -5  -2  -2 1049.64   28.01
   5   2  -2 1055.60   19.87
  -5  -2  -2 1020.14   15.73
   5   2  -2 1039.68   26.62
   5  -2   2  998.09   27.06
  -5  -2  -2  996.60   15.00
   5  -2   2 1044.70   24.24
  -5   2   2 1062.78   28.17
  -5   2   2 1021.32   27.71
   5  -3  -2    7.24    3.59
  -5   3  -2   15.23    4.24
   5  -3  -2   10.31    3.47
  -5   3  -2   15.73    3.49
  -5  -3   2   16.45    3.79
   5  -3  -2   16.02    4.30
   5   3   2   15.82    4.38
  -5  -3   2   16.95    2.90
   5   3  -2    8.67    2.78
  -5  -3  -2   13.16    2.43
   5   3  -2   12.96    2.91
  -5  -3  -2   24.34    5.17
   5  -3   2   11.82    2.67
  -5  -3  -2   13.10    2.33
   5  -3   2   12.83    4.11
  -5   3   2   11.83    4.08
  -5   4  -2    1.59    1.75
  -5  -4   2    0.26    1.32
  -5   4  -2    2.08    2.43
   5  -4  -2    1.46    2.21
   5   4   2    5.24    2.86
   5  -4  -2    3.25    2.45
   5  -4  -2    1.38    2.20
  -5  -4   2    4.89    2.09
  -5  -4  -2   -0.26    1.57
  -5   4   2    3.43    2.39
  -5  -4  -2    2.23    1.24
   5  -4   2    3.30    2.81
   5  -4   2    5.66    2.66
   5   4  -2    0.76    1.25
   5   4  -2    2.29    2.15
  -5  -4  -2    5.12    1.96
   5  -4   2   -0.10    1.42
   5   5   2   39.57    7.88
  -5  -5   2   45.43    7.08
   5  -5  -2   36.30    6.56
  -5   5  -2   34.00    5.67
   5  -5  -2   41.54    8.10
  -5  -5   2   39.61    6.02
   5  -5  -2   52.06    9.64
   5  -5   2   38.87    8.27
   5  -5   2   41.03    5.65
  -5   5   2   35.82    7.59
   5  -5   2   54.02    9.46
  -5  -5  -2   32.47    5.45
  -5  -5  -2   37.45    7.33
   5   5  -2   39.71    7.39
   5   5  -2   46.67    7.45
  -5  -5  -2   38.55    6.02
  -5  -6   2  249.55   13.90
  -5  -6   2  291.15   15.28
   5  -6  -2  245.20   14.98
  -5  -6   2  251.17   14.95
   5  -6  -2  262.94   15.72
   5   6   2  237.11   16.75
   5  -6  -2  238.84   18.55
   5  -6   2  278.33   12.92
   5   6  -2  246.71   15.38
  -5  -6  -2  254.83   14.27
   5  -6   2  268.18   19.15
  -5  -6  -2  258.34   14.30
   5   6  -2  231.31   14.98
  -5  -6  -2  259.30   16.27
   5   7   2    2.71    4.37
  -5  -7   2    5.06    3.94
   5  -7  -2    3.73    3.60
   5  -7  -2    0.63    4.25
   5   7  -2    5.14    3.91
   5  -7   2    9.72    5.82
  -5  -7  -2    8.18    4.98
   5  -8  -2   22.35    8.04
  -5  -8   2   43.58    8.93
   5  -8   2   17.53    7.70
   5  -9  -2   -1.87    5.15
   5  -9   2   -9.27    4.59
   6   0   2  112.20    8.16
  -6   0  -2   94.97    7.42
   6   0  -2  113.13    8.27
   6   0  -2  108.12    5.49
   6   0   2   92.77    5.26
  -6   0   2  114.24    8.32
  -6   0   2  108.52    6.08
   6   0   2  120.34    5.76
   6  -1  -2  504.60   18.11
   6   1   2  480.13   18.44
  -6  -1   2  502.02   17.95
   6  -1  -2  510.03   15.82
   6   1   2  480.84    7.78
  -6   1  -2  497.08   17.18
  -6   1  -2  498.21   16.15
  -6  -1   2  490.64   11.50
  -6  -1  -2  495.04   18.09
   6   1  -2  500.69   17.97
   6  -1   2  513.97   16.24
  -6   1   2  485.10   18.08
   6   1  -2  507.47   10.66
  -6   1   2  515.43   16.84
   6  -2  -2    4.84    2.40
  -6  -2   2    7.95    2.80
   6  -2  -2    4.14    2.15
  -6  -2   2    2.50    0.92
  -6   2  -2    1.49    1.84
  -6   2  -2    8.17    2.64
   6   2   2    4.27    2.76
   6  -2  -2    4.62    2.70
  -6   2   2    3.89    2.43
  -6  -2  -2    1.69    1.87
   6  -2   2    3.27    1.85
   6   2  -2    5.17    1.49
  -6   2   2    4.07    2.32
   6  -2   2    1.01    1.46
   6   2  -2    3.41    1.75
  -6   3  -2   37.23    5.56
   6   3   2   35.41    6.51
   6  -3  -2   33.60    6.00
   6  -3  -2   32.66    6.73
  -6  -3   2   35.23    5.96
  -6  -3   2   34.18    3.06
   6  -3  -2   30.89    6.19
  -6   3  -2   22.74    5.53
   6   3  -2   23.44    5.12
  -6  -3  -2   29.22    5.83
   6  -3   2   38.42    7.06
   6  -3   2   35.68    6.70
  -6  -3  -2   31.15    2.49
  -6   3   2   36.95    6.60
   6   3  -2   35.17    3.69
  -6  -3  -2   36.55    2.73
   6  -3   2   29.72    5.01
  -6  -4   2    9.95    2.27
   6   4   2    7.64    3.17
  -6   4  -2    7.23    2.58
  -6  -4   2   13.62    4.18
  -6   4  -2    9.97    3.57
   6  -4  -2   10.45    4.22
   6  -4  -2    8.94    3.64
   6  -4  -2   14.44    4.34
  -6   4   2   14.16    4.56
  -6  -4  -2   12.71    2.74
  -6  -4  -2    5.55    2.79
  -6  -4  -2    9.08    2.41
   6   4  -2   11.59    3.19
   6  -4   2    9.36    4.21
   6  -4   2    3.53    3.12
   6  -4   2   10.72    2.97
  -6  -5   2    3.13    2.03
  -6   5  -2    4.76    2.95
   6  -5  -2    0.43    3.17
   6   5   2    4.33    3.77
   6  -5  -2    0.12    2.80
  -6  -5   2    4.39    2.22
  -6  -5  -2    5.18    3.47
   6  -5   2    4.45    1.93
   6  -5   2    2.73    3.40
   6  -5   2    6.52    3.37
  -6   5   2    5.25    3.90
  -6  -5  -2    2.22    2.25
  -6  -5  -2    2.87    1.63
   6   5  -2    9.54    3.69
   6   5  -2   -0.02    2.49
   6  -6  -2    1.35    2.65
  -6  -6   2    4.27    2.47
  -6  -6   2    0.25    2.45
   6  -6  -2    0.93    3.81
   6   6   2    1.02    2.60
  -6  -6   2    0.21    2.73
  -6  -6  -2   -0.20    3.11
  -6   6   2    5.65    4.90
   6  -6   2   -1.08    1.52
   6   6  -2    1.99    2.34
   6  -6   2    1.11    1.70
  -6  -6  -2    0.87    2.29
   6  -7  -2   -1.60    3.17
   6   7   2    2.41    4.24
   6  -7  -2   -2.55    2.96
  -6  -7   2    0.20    2.95
   6   7  -2    0.96    3.33
   6  -7   2   -3.14    1.75
  -6  -7  -2    1.09    2.96
   6  -8  -2    2.73    3.87
   6  -8   2   -5.03    3.76
   6  -9  -2   -7.49    5.03
   6  -9   2   -7.31    5.24
   7   0  -2   42.95    3.73
  -7   0   2   42.21    4.18
   7   0   2   39.80    3.67
  -7   0  -2   43.29    6.46
   7   0  -2   43.53    6.59
   7   0   2   52.25    7.17
  -7   0   2   30.45    5.80
   7   0   2   40.97    3.71
   7   1   2  271.16    5.44
   7   1   2  250.38   14.02
   7  -1  -2  276.98   11.67
   7   1   2  271.12    5.51
  -7  -1   2  261.10    8.48
   7  -1  -2  280.16   14.09
  -7  -1   2  263.15   13.49
  -7   1  -2  275.96   13.36
   7   1  -2  282.01    7.61
   7  -1   2  268.45   11.87
   7  -1   2  258.44   13.10
  -7  -1  -2  270.82   13.91
  -7   1   2  245.82   13.40
  -7   1   2  277.88   12.65
   7  -1   2  263.32   11.69
   7   1  -2  265.69   13.85
   7   2   2  212.77   13.74
  -7  -2   2  202.51   12.18
  -7  -2   2  220.66    6.41
  -7   2  -2  206.22   11.58
   7  -2  -2  225.08   12.86
  -7   2  -2  198.69   11.82
   7  -2  -2  224.15   12.83
   7  -2  -2  194.36   11.61
   7   2  -2  214.13   12.71
  -7   2   2  214.97   12.95
   7  -2   2  212.40   12.41
  -7   2   2  206.96   12.50
   7   2  -2  196.64    6.64
   7  -2   2  197.77   11.79
   7  -2   2  204.63   11.54
  -7  -2  -2  188.82   11.99
   7  -3  -2   32.03    6.63
   7  -3  -2   24.93    5.79
  -7  -3   2   22.06    2.22
   7   3   2   22.04    5.66
  -7   3  -2   21.53    4.50
   7  -3  -2   21.05    5.11
  -7  -3   2   35.46    6.16
  -7  -3  -2   24.42    5.66
   7   3  -2   18.24    3.02
   7  -3   2   28.16    5.20
  -7   3   2   25.05    5.70
  -7  -3  -2   21.30    1.29
  -7  -3  -2   24.63    1.35
   7   3  -2   25.94    5.70
   7  -3   2   22.14    5.68
   7  -3   2   27.54    6.11
   7  -4  -2    3.08    2.75
   7  -4  -2    2.72    2.85
   7  -4  -2    2.81    2.61
  -7   4  -2   -0.47    2.03
  -7  -4   2    2.07    1.12
  -7  -4   2    1.07    2.11
   7   4   2    3.76    3.08
   7  -4   2    1.26    3.10
  -7   4   2    0.57    2.38
   7  -4   2    1.67    2.92
  -7  -4  -2    3.24    2.86
  -7  -4  -2   -0.36    0.82
   7  -4   2    2.63    2.41
   7   4  -2    1.83    2.99
  -7  -4  -2    3.86    1.34
   7   4  -2    0.85    1.56
   7  -5  -2    1.79    2.17
  -7  -5   2   -0.13    1.84
   7   5   2    3.58    4.04
   7  -5  -2    2.95    2.95
  -7  -5   2    1.18    1.79
  -7   5  -2   -3.91    2.16
   7  -5  -2   -3.75    2.30
  -7   5   2    0.93    2.81
   7   5  -2    1.47    2.83
   7   5  -2    2.29    3.27
   7  -5   2   -2.39    2.44
   7  -5   2    1.53    1.95
   7  -5   2   -1.29    2.32
  -7  -5  -2    1.38    2.74
  -7  -5  -2   -0.76    1.25
   7   6   2  152.79   14.31
  -7  -6   2  189.08   11.18
  -7  -6   2  187.03   13.39
   7  -6  -2  199.61   17.42
   7  -6  -2  212.42   14.46
   7  -6   2  177.15   15.93
  -7  -6  -2  166.21   14.00
  -7  -6  -2  151.63   10.19
  -7   6   2  195.53   15.70
   7   6  -2  167.14   13.92
   7  -6   2  191.37   11.65
   7  -7  -2    5.33    4.42
   7  -7  -2    5.25    3.50
   7   7   2   -4.47    3.49
   7   7  -2    0.99    4.01
   7  -7   2    7.47    5.10
   7  -8  -2    0.09    5.79
   7  -8   2    8.71    6.09
   8   0   2  171.48   11.76
   8   0   2  183.31    8.20
  -8   0   2  179.97    9.02
   8   0  -2  191.02   12.17
  -8   0  -2  202.11   12.33
  -8   0   2  178.14   11.87
   8   0  -2  175.28    7.80
   8   0   2  186.99    8.14
   8   1   2   14.09    1.30
   8  -1  -2   16.59    4.81
   8   1   2   13.66    1.31
  -8  -1   2   11.44    2.14
  -8   1  -2    8.97    3.57
  -8  -1   2    8.71    3.37
   8  -1  -2   21.05    4.33
   8   1   2   14.34    4.37
  -8   1   2   17.46    4.28
   8  -1   2   10.38    3.53
   8  -1   2    9.80    3.18
   8   1  -2   12.18    3.89
  -8   1   2   11.69    3.97
   8  -1   2   14.39    4.03
   8   1  -2   12.88    1.94
  -8  -1  -2   12.03    3.93
   8  -2  -2  373.58   17.75
   8  -2  -2  397.10   17.02
  -8   2  -2  366.67   16.92
   8   2   2  356.91   18.82
   8  -2  -2  422.09   18.60
  -8  -2   2  376.11   17.79
  -8  -2   2  389.86    9.64
   8  -2   2  407.72   17.70
   8   2  -2  434.30   19.37
  -8  -2  -2  398.61   18.72
   8  -2   2  394.41   17.23
   8  -2   2  426.47   18.02
   8   2  -2  392.12    9.70
  -8   2   2  363.95   18.18
   8  -3  -2  142.61   11.25
   8  -3  -2  157.58   12.45
  -8  -3   2  155.48    5.53
   8   3   2  154.53   12.67
   8  -3  -2  147.53   11.34
  -8  -3   2  161.10   11.69
  -8   3  -2  155.06   10.78
   8  -3   2  164.50   10.95
   8   3  -2  177.94   12.74
   8   3  -2  166.56    6.92
  -8  -3  -2  164.81   12.19
  -8   3   2  125.05   11.10
   8  -3   2  168.92   12.66
   8  -3   2  161.28   12.21
   8   4   2   23.36    6.88
   8  -4  -2   16.97    5.67
   8  -4  -2   12.57    4.57
  -8  -4   2   14.01    4.15
  -8  -4   2   14.75    2.42
  -8   4  -2   14.55    4.13
   8  -4  -2   13.73    4.31
  -8  -4  -2   21.62    6.03
   8  -4   2   15.93    5.22
   8   4  -2   16.09    3.33
  -8   4   2   19.44    5.97
  -8  -4  -2   15.02    1.92
   8  -4   2   21.41    4.55
   8  -4   2   15.21    5.28
  -8  -4  -2   17.04    1.82
   8   4  -2   14.79    4.71
   8  -5  -2   49.36    8.40
  -8  -5   2   41.33    7.56
  -8  -5   2   51.12    4.75
   8   5   2   54.06   10.00
   8  -5  -2   34.00    8.53
  -8   5  -2   43.27    8.09
  -8   5   2   48.23    9.25
  -8  -5  -2   55.83    9.89
   8  -5   2   49.88   10.72
  -8  -5  -2   51.37    4.28
   8   5  -2   53.25    9.42
   8  -5   2   64.22    8.47
   8   5  -2   61.05    6.34
   8  -6  -2   75.92   10.81
   8  -6  -2   65.85   12.33
  -8  -6   2   50.81    8.64
   8   6   2   68.56   12.02
  -8  -6   2   80.93    6.91
  -8  -6  -2   56.77    9.45
   8   6  -2   74.30   11.76
   8  -6   2   57.60   11.88
   8  -6   2   72.33    8.09
   8   7   2   -5.34    3.79
   8  -7  -2    0.95    3.73
   8  -7  -2    3.26    4.08
   8  -7   2    0.14    3.06
   8   7  -2   -0.46    4.96
   8  -8  -2   -2.11    4.11
   8  -8   2    1.70    3.97
   9   0   2   18.55    3.16
   9   0   2   23.76    3.76
   9   0  -2   22.07    5.86
  -9   0  -2   21.88    5.34
  -9   0   2   12.16    4.16
   9   0  -2   15.92    2.92
   9   0   2   17.68    4.63
  -9   0   2   22.54    4.03
   9   1   2    0.05    2.36
  -9  -1   2   -1.20    1.28
   9   1   2    1.16    0.56
   9  -1  -2    3.97    2.71
  -9  -1   2    0.31    0.82
   9   1   2    0.02    0.55
   9  -1  -2    1.09    1.64
   9  -1  -2   -0.29    1.63
  -9   1  -2    1.11    1.94
  -9   1   2   -1.33    1.64
   9  -1   2   -0.37    1.71
   9  -1   2    1.91    2.45
  -9   1   2   -0.87    1.77
   9   1  -2    0.88    2.20
   9  -1   2    1.09    1.55
   9   1  -2    0.12    0.56
  -9  -1  -2    3.16    2.77
  -9  -2   2   72.08    3.93
   9  -2  -2   69.32    9.62
   9  -2  -2   68.11    8.88
   9   2   2   72.46   10.68
   9  -2  -2   58.40    8.51
  -9   2  -2   75.38    8.26
  -9  -2   2   63.03    9.03
  -9   2   2   64.15    9.85
   9   2  -2   65.90    3.60
   9  -2   2   70.45    7.82
  -9  -2  -2   76.95    8.28
   9   2  -2   79.76    8.72
   9  -2   2   73.75    9.49
   9  -2   2   60.03    8.68
  -9  -3   2  154.30    5.30
   9  -3  -2  149.30   12.49
  -9   3  -2  144.62   11.46
   9  -3  -2  167.26   12.44
   9   3   2  155.19   13.67
  -9  -3   2  153.06   12.21
   9  -3  -2  149.26   12.00
   9  -3   2  164.77   11.83
  -9   3   2  151.95   12.50
   9   3  -2  156.43    6.21
   9   3  -2  151.63   12.59
  -9  -3  -2  126.91   11.43
   9  -3   2  146.00   11.86
   9  -3   2  152.10   12.42
  -9  -4   2   10.85    1.90
   9   4   2    9.45    4.68
   9  -4  -2   10.40    4.65
   9  -4  -2    6.86    3.56
  -9  -4   2    9.30    4.18
  -9   4  -2    8.76    4.17
   9  -4  -2    3.87    3.43
   9   4  -2    8.92    4.55
  -9  -4  -2   12.52    5.18
   9  -4   2    2.97    2.33
   9   4  -2    6.39    2.42
  -9   4   2    9.64    4.23
   9  -4   2   10.61    3.85
   9  -4   2    7.91    4.79
  -9  -5   2   41.70    7.80
  -9  -5   2   44.02    3.94
   9   5   2   67.62   11.42
  -9   5  -2   60.13    9.23
   9  -5  -2   45.57    9.77
   9  -5  -2   51.81    9.21
   9   5  -2   50.78    9.96
   9  -5   2   50.15    8.32
  -9  -5  -2   40.67    8.78
   9  -5   2   41.31    9.37
  -9   5   2   56.26   10.09
   9  -6  -2    2.89    3.56
   9   6   2    9.10    5.42
   9  -6  -2    2.36    3.16
   9   6  -2   15.21    6.61
   9  -6   2   -0.94    1.99
   9  -6   2    6.53    4.28
   9   7   2   18.01    7.68
   9  -7  -2   11.05    6.65
   9  -7   2   16.87    7.12
   9   7  -2   22.47    8.09
   9  -8  -2    9.36    8.59
   9  -8   2   26.28    8.91
 -10   0   2   26.46    4.83
 -10   0  -2   33.50    7.06
  10   0   2   27.53    4.12
  10   0   2   23.61    3.83
  10   0  -2   21.45    5.51
  10   0  -2   26.71    3.89
  10   0   2   29.37    6.52
 -10   0   2   18.34    5.30
  10   1   2  126.59   11.74
  10  -1  -2  122.53    9.42
 -10  -1   2  132.41   11.35
  10   1   2  120.90    4.61
  10  -1  -2  112.01   10.54
  10   1   2  136.52    4.50
  10  -1  -2  124.53    8.49
 -10   1  -2  115.74   10.41
 -10  -1   2  134.64    7.15
  10  -1   2  141.55    9.15
 -10   1   2  143.64   11.90
  10  -1   2  122.13    8.92
  10   1  -2  123.13    5.44
  10   1  -2  129.08   11.37
 -10  -1  -2  137.55   11.36
  10  -1   2  126.84   11.00
 -10   2  -2   -0.72    1.51
  10  -2  -2    2.31    2.57
 -10  -2   2    0.13    0.87
  10  -2  -2    1.99    2.56
  10   2   2    0.79    2.74
 -10  -2   2    0.40    2.31
  10  -2  -2    7.13    3.21
  10   2  -2    0.56    0.85
  10  -2   2   -0.80    1.87
 -10  -2  -2   -0.75    2.46
  10   2  -2   -0.76    2.33
 -10   2   2   -1.01    1.99
  10  -2   2   -1.57    1.36
  10  -2   2   -0.25    1.98
 -10   3  -2    4.46    2.59
 -10  -3   2    3.33    0.94
  10  -3  -2    5.64    2.93
  10  -3  -2    2.70    2.54
 -10  -3   2   -3.64    2.51
  10  -3  -2    0.67    3.03
  10   3   2    2.36    3.84
  10  -3   2    3.58    3.26
  10  -3   2    3.56    2.39
  10   3  -2    5.18    2.98
 -10   3   2   -0.13    2.22
  10   3  -2    1.84    1.15
 -10  -3  -2    2.07    3.02
 -10   4  -2   37.59    8.05
  10  -4  -2   28.92    7.75
  10  -4  -2   33.68    8.18
 -10  -4   2   38.41    8.30
  10   4   2   28.94    7.83
  10  -4  -2   39.49    8.06
 -10  -4   2   28.55    2.25
  10  -4   2   34.51    8.29
  10  -4   2   30.38    7.01
  10  -4   2   32.63    7.86
  10   4  -2   30.48    7.95
 -10   4   2   30.92    7.55
 -10  -4  -2   24.62    6.27
 -10   5  -2   39.32    8.26
  10   5   2   36.43    9.52
 -10  -5   2   29.84    7.36
  10  -5  -2   36.22    7.84
  10  -5  -2   32.65    8.59
  10  -5   2   36.19    7.23
  10   5  -2   21.97    6.25
 -10   5   2   16.44    7.03
  10  -5   2   37.20    8.85
  10  -6  -2   -3.49    3.32
  10  -6  -2   -1.03    3.35
  10   6   2    5.69    5.31
  10   6  -2   -0.26    4.59
  10  -6   2    7.88    4.41
  10  -6   2    0.39    2.61
  10   7   2   -4.71    5.36
  10  -7  -2    0.55    4.51
  10   7  -2    2.14    5.41
  10  -7   2   -0.90    2.92
  10  -8  -2  -10.80    4.10
  10  -8   2   11.51    7.35
  11   0  -2   70.36    5.48
  11   0  -2   77.23   11.46
 -11   0  -2   68.34   10.39
  11   0   2   68.26    5.72
  11   0   2   56.14    9.48
  11   0   2   66.34    5.42
 -11   0   2   50.55    8.76
  11   0  -2   63.42    6.22
 -11  -1   2   -1.06    2.85
  11  -1  -2    0.36    2.11
  11   1   2    0.00    2.37
  11  -1  -2    0.28    2.13
  11   1   2    0.90    0.77
 -11  -1   2    0.38    1.45
  11  -1  -2   -0.26    1.65
  11   1   2   -0.53    0.67
 -11   1  -2    0.15    2.70
  11   1  -2    5.18    3.33
  11  -1   2   -2.03    1.54
 -11   1   2   -2.83    1.73
  11   1  -2   -0.43    0.91
  11  -1   2    1.56    2.25
  11  -1   2   -1.02    1.90
 -11  -2   2   43.71    8.51
  11   2   2   27.15    7.23
 -11   2  -2   45.10    8.36
  11  -2  -2   46.59    8.19
  11  -2  -2   42.41    8.33
  11  -2  -2   52.74    7.63
 -11  -2   2   46.29    3.26
  11   2  -2   60.73   10.20
  11   2  -2   44.97    2.93
  11  -2   2   40.17    6.90
  11  -2   2   53.35    9.39
 -11  -2  -2   51.43    8.95
  11  -2   2   47.86    7.74
 -11   2   2   42.75    8.91
  11  -3  -2   -0.89    3.42
  11  -3  -2    3.78    3.19
 -11   3  -2    2.90    2.55
 -11  -3   2    0.40    3.39
  11   3   2    6.25    4.34
  11  -3  -2    0.93    3.12
  11  -3   2    4.82    3.37
  11  -3   2    2.73    3.32
 -11   3   2    0.49    2.69
 -11  -3  -2    2.29    3.61
  11  -3   2    1.78    2.90
  11   3  -2    6.81    4.68
  11  -4  -2   46.71    9.43
 -11  -4   2   27.84    7.56
  11   4   2   38.47    8.89
  11  -4  -2   38.12    9.06
  11  -4  -2   44.36    9.76
 -11   4  -2   51.49    8.69
  11  -4   2   32.86    7.21
  11  -4   2   47.85    8.27
 -11   4   2   40.38    9.52
  11   4  -2   30.11    8.24
  11  -4   2   43.06    8.66
  11  -5  -2   93.03   14.74
  11   5   2   99.56   14.80
  11  -5  -2  106.06   11.59
 -11   5   2   95.81   14.17
  11  -5   2   91.65   14.28
  11  -5   2  102.56   10.87
  11   5  -2  116.64   15.69
  11  -6  -2   -2.55    4.20
  11  -6  -2    4.39    4.64
  11   6   2   -0.65    3.69
  11   6  -2   -2.78    3.81
  11  -6   2   -1.95    4.21
  11   7   2  -10.06    6.91
  11  -7  -2   -2.45    3.79
  11   7  -2    3.63    6.89
  11  -7   2   -1.92    3.37
 -12   0   2    1.50    3.48
  12   0  -2   -0.74    1.87
  12   0   2    2.58    2.06
  12   0  -2    0.39    1.82
 -12   0  -2   -4.67    3.13
  12   0  -2    0.96    1.60
  12   0   2    2.93    1.90
  12   0   2   -1.34    2.41
  12   1   2   30.48    7.95
  12  -1  -2   36.05    7.98
 -12   1  -2   37.83    8.46
  12   1   2   26.75    2.54
  12   1   2   30.06    2.30
  12  -1  -2   24.15    5.10
 -12  -1   2   24.37    6.16
  12  -1  -2   28.90    6.30
  12   1  -2   34.66    4.69
 -12  -1  -2   35.17    7.48
 -12   1   2   31.07    7.85
  12   1  -2   31.69    7.24
  12  -1   2   29.48    5.46
  12   1  -2   28.08    2.99
  12  -1   2   27.83    7.07
  12  -1   2   27.43    5.65
 -12  -2   2   40.61    8.58
  12   2   2   72.79   12.09
  12  -2  -2   48.54    8.31
 -12   2  -2   64.97   11.21
  12  -2  -2   43.77    7.32
  12  -2  -2   48.91    9.38
  12   2  -2   52.73    3.56
 -12   2   2   43.90    8.49
  12  -2   2   52.78    8.00
  12  -2   2   48.55    8.73
 -12  -2  -2   46.49    9.33
  12   2  -2   53.72   10.36
  12  -2   2   53.20    9.77
  12   2  -2   57.88    3.18
  12  -3  -2  150.85   13.85
  12   3   2  153.90   15.17
  12  -3  -2  137.02   12.43
  12  -3  -2  172.27   14.82
 -12   3  -2  161.44   14.09
  12  -3   2  148.12   12.77
  12  -3   2  187.86   14.84
 -12   3   2  131.51   13.57
  12  -3   2  140.08   12.82
  12   3  -2  140.61   14.14
  12  -4  -2  206.29   16.31
  12  -4  -2  167.37   15.44
  12   4   2  155.39   15.80
 -12   4  -2  195.71   15.88
  12   4  -2  157.34   15.64
 -12   4   2  156.19   15.55
  12  -4   2  179.92   14.53
  12  -4   2  175.19   15.58
  12  -5  -2   92.81   14.71
  12   5   2  151.88   15.79
  12  -5  -2  126.60   13.45
  12  -5   2  131.80   12.33
  12   5  -2  105.60   15.42
  12  -5   2   93.23   14.43
  12   6   2    4.34    5.90
  12  -6  -2   11.06    5.29
  12  -6  -2    5.50    3.88
  12  -6   2   -2.15    4.99
  12   6  -2   -5.13    4.97
  12  -7  -2   11.13    7.29
  12   7   2   -3.64    6.09
  12   7  -2    6.60    7.78
  12  -7   2    2.15    6.67
  13   0   2   58.07    5.40
  13   0   2   49.98   10.05
  13   0   2   61.99    5.94
  13   0  -2   47.70    4.95
  13   0  -2   70.13   11.41
  13   0  -2   60.71    6.57
 -13   0  -2   59.64   12.40
  13  -1  -2   61.92    6.88
  13   1   2   51.24   10.52
  13  -1  -2   82.88    8.52
  13  -1  -2   91.18   12.81
  13   1   2   69.02    3.81
 -13   1  -2   70.91   11.71
  13  -1   2   66.53   10.90
  13   1  -2   71.99    6.01
  13   1  -2   61.65   11.28
  13  -1   2   66.94    7.41
  13  -1   2   61.71    8.38
 -13   2  -2    4.92    3.53
  13  -2  -2    1.85    3.25
  13   2   2    7.83    4.61
  13  -2  -2   15.02    4.18
  13  -2  -2    2.60    4.09
  13   2  -2    4.14    3.44
  13  -2   2    1.64    3.34
  13  -2   2    6.68    4.34
  13  -2   2    2.79    3.71
  13  -3  -2   52.35    9.78
 -13   3  -2   57.51    9.96
  13  -3  -2   52.49   10.06
  13   3   2   50.32   11.21
  13  -3  -2   37.26    8.32
  13  -3   2   47.97    9.72
  13   3  -2   61.34   11.53
  13  -3   2   51.00    9.05
  13  -3   2   50.12    9.83
 -13   4  -2   22.03    8.35
  13  -4  -2   39.81    9.08
  13   4   2   45.57   10.75
  13  -4  -2   43.11    9.44
  13   4  -2   45.39   10.65
  13  -4   2   28.21    7.83
  13  -4   2   68.32   12.12
  13  -5  -2    5.75    4.91
  13  -5  -2   23.95    7.12
  13   5   2   21.99    8.75
  13  -5   2   10.84    5.86
  13  -5   2    8.71    5.65
  13   5  -2   17.79    7.12
  13   6   2   14.18    6.64
  13  -6  -2   10.20    5.81
  13  -6  -2   14.38    6.89
  13   6  -2   27.59    9.68
  13  -6   2    6.58    3.72
  13   7   2    3.58    8.10
  13  -7  -2    1.23    5.04
  13   7  -2    0.90    6.35
  13  -7   2    9.97    6.89
  14   0   2    7.06    3.04
  14   0  -2    3.93    2.95
  14   0  -2   10.73    5.00
  14   0   2   12.02    6.16
  14   1   2   -1.68    3.40
  14  -1  -2    1.66    2.69
  14  -1  -2    2.18    2.55
  14  -1  -2    0.57    2.96
  14  -1   2   -3.58    2.67
  14  -1   2   -4.47    2.46
  14   1  -2   -2.32    1.76
  14   2   2   19.84    7.27
  14  -2  -2   10.57    5.20
  14  -2  -2   11.43    5.48
  14  -2  -2   12.75    4.32
  14  -2   2   16.20    4.19
  14  -2   2   11.30    5.40
  14   2  -2   19.76    7.13
  14  -2   2   12.99    5.17
  14   3   2   -5.21    3.26
  14  -3  -2   -2.89    3.28
  14  -3  -2    1.40    3.32
  14  -3  -2   -0.70    4.07
  14   3  -2   -1.70    3.00
  14  -3   2   -0.79    3.78
  14  -3   2   -1.63    4.60
  14  -3   2   -0.73    3.90
  14   4   2   27.93    9.18
  14  -4  -2    8.87    4.55
  14  -4  -2    3.09    3.78
  14  -4   2   13.58    5.78
  14   4  -2   18.90    7.90
  14  -4   2    7.15    4.60
  14  -5  -2   -6.18    3.70
  14   5   2    4.93    4.60
  14  -5  -2    0.26    3.93
  14   5  -2    0.88    4.76
  14  -5   2    4.62    3.81
  14  -6  -2    1.85    4.80
  14   6   2    7.59    6.37
  14  -6  -2   -4.42    5.56
  14  -6   2   -0.01    3.68
  14   6  -2    7.51    5.80
  15   0  -2   56.97   11.03
  15   0  -2   46.65    8.41
  15   0   2   54.10   11.65
  15  -1  -2    9.74    4.26
  15  -1  -2    9.61    5.32
  15   1   2   16.34    6.99
  15   1  -2   18.54    7.09
  15  -1   2   12.08    4.21
  15  -1   2   27.30    8.19
  15   2   2    0.50    3.53
  15  -2  -2   -1.52    2.64
  15  -2  -2   -3.75    2.81
  15  -2   2   -1.76    2.90
  15   2  -2   -2.08    3.66
  15  -3  -2   21.53    7.51
  15  -3  -2   35.77    9.02
  15   3   2   23.05    8.31
  15  -3   2   31.80    8.41
  15   3  -2   22.67    7.56
  15  -3   2   26.68    7.87
  15   4   2    5.77    4.56
  15  -4  -2   -1.78    3.44
  15  -4  -2    7.34    3.15
  15  -4   2   -3.61    4.42
  15  -4   2    2.33    4.60
  15   4  -2    6.31    6.26
  15  -5  -2    8.58    4.81
  15   5   2    4.80    5.89
  15  -5  -2   -1.66    3.53
  15  -5   2   -2.13    3.78
  15  -5   2   -6.56    4.21
  15   5  -2   -4.62    5.24
  15   6   2   -1.97    5.95
  15  -6  -2   -1.57    5.86
  15  -6  -2   -6.14    4.81
  15   6  -2    5.27    6.22
  15  -6   2    8.89    6.97
  16   0   2   16.09    6.45
  16   0  -2   16.20    6.95
  16   1   2   -3.11    3.30
  16  -1  -2    1.20    2.68
  16  -1   2    0.47    3.92
  16   1  -2   10.27    6.03
  16   2   2   -1.00    5.57
  16  -2  -2   -0.60    3.12
  16  -2  -2   11.22    5.21
  16   2  -2    2.75    4.46
  16  -2   2   -0.95    4.30
  16  -2   2   -5.93    2.22
  16  -3  -2    2.93    3.91
  16   3   2   -3.48    2.98
  16  -3  -2   -2.73    4.21
  16  -3   2   -3.10    2.99
  16   3  -2   -1.27    4.65
  16  -3   2   -2.13    3.14
  16  -4  -2   32.67    9.45
  16   4   2   15.16    7.42
  16  -4  -2   49.22   11.25
  16   4  -2   32.62    7.69
  16  -4   2   57.30   11.11
  16  -4   2   52.81   11.43
  16  -5  -2    6.70    5.31
  16  -5  -2    0.66    3.21
  16   5   2    8.91    6.41
  16  -5   2    3.05    5.67
  16   5  -2    2.31    5.05
  16  -5   2    3.71    4.16
  17   0  -2   16.47    7.78
  17   0   2   19.22    7.77
  17   1   2    0.66    3.42
  17  -1  -2   -2.07    4.40
  17  -1   2    1.79    2.83
  17   1  -2    6.79    4.48
  17  -2  -2   -1.05    3.94
  17  -2   2    9.18    5.79
  17   2  -2    8.47    6.21
  17  -3  -2   -0.55    5.27
  17  -3  -2   -5.78    5.40
  17   3   2   11.96    5.14
  17  -3   2    1.99    4.05
  17  -3   2   -2.42    3.51
  17   3  -2    6.81    5.19
  17  -4  -2   26.90    7.77
  17  -4  -2   10.69    6.68
  17   4   2    5.28    8.05
  17  -4   2    4.07    6.12
  17   4  -2   12.67    6.66
  17  -4   2   12.44    6.80
  18   0  -2    9.88    6.16
  18   0   2    5.73    4.82
  18  -1  -2    5.69    3.74
  18   1   2   -1.87    3.68
  18   1  -2   -0.24    5.52
  18  -1   2    4.19    4.47
  18   2   2   -0.98    4.84
  18  -2  -2    4.17    3.88
  18   2  -2    6.19    5.94
  18  -2   2    7.91    4.34
  18  -3  -2   -3.34    4.04
  18   3   2   -3.54    3.02
  18   3  -2    1.23    5.33
  18  -3   2    5.64    5.53
  19   0  -2   -5.17    5.59
  19   0   2    4.43    6.15
  19  -1  -2   -3.45    4.64
  19   1  -2   -5.31    4.21
  19  -1   2    2.32    5.41
  19   2   2   -4.83    5.39
  19  -2  -2    2.82    5.32
  19   2  -2    2.83    4.59
  19  -2   2    3.39    3.99
   0   0   3    0.12    0.39
   0   0  -3    0.18    0.67
   0   0   3   -0.41    0.49
   0   0  -3   -0.22    0.44
   0   0  -3   -0.51    0.31
   0   1  -3    0.35    0.73
   0  -1  -3    1.68    1.08
   0  -1   3    0.34    0.61
   0   1   3    0.95    0.87
   0   1  -3    0.21    0.42
   0  -1   3    0.63    0.44
   0  -1  -3    0.28    1.10
   0   1   3    0.22    1.08
   0  -1  -3    0.07    0.41
   0  -2  -3  324.36   13.34
   0  -2  -3  335.84   12.61
   0  -2   3  326.55   11.75
   0   2  -3  326.60    6.66
   0  -2   3  328.31    5.75
   0   2  -3  320.29   11.87
   0   2   3  337.84   11.79
   0  -2  -3  337.86   11.46
   0   2   3  307.23   12.38
   0  -3   3   -0.23    1.45
   0   3   3   -0.17    0.97
   0  -3  -3    1.63    1.24
   0   3  -3    1.08    1.56
   0  -3  -3    0.04    0.99
   0  -3   3    0.52    0.57
   0  -3   3    0.48    0.69
   0  -3  -3    0.64    1.06
   0  -3  -3   -2.34    0.86
   0  -4  -3  108.12    9.21
   0  -4   3  106.64    5.80
   0  -4  -3  117.31    9.43
   0  -4   3  102.24    8.73
   0  -4  -3   94.12    8.20
   0   4  -3  101.94    8.97
   0  -4  -3   85.34    7.83
   0  -4   3   98.31    5.10
   0  -5  -3    0.63    1.62
   0  -5   3   -1.21    0.83
   0  -5   3   -0.80    1.38
   0  -5  -3   -0.56    1.59
   0   5  -3    1.82    2.42
   0  -5   3    1.09    1.38
   0  -5  -3   -2.06    1.95
   0  -6   3    6.80    4.30
   0  -6  -3   15.67    5.65
   0  -6  -3   10.03    3.55
   0  -6   3    7.33    2.32
   0  -6  -3    7.09    4.54
   0  -6   3    6.23    2.52
   0  -6  -3    3.23    3.16
   0   6  -3    2.01    3.57
   0  -7   3   -3.70    2.27
   0  -7  -3   -5.59    2.17
   0  -8  -3   -4.00    3.68
   0  -8   3   -6.77    2.24
   0  -9   3   -1.05    3.10
  -1   0  -3    0.33    0.76
   1   0  -3    0.13    0.31
   1   0   3    0.70    0.54
  -1   0  -3    0.11    0.42
  -1   0   3   -0.23    0.56
   1   0  -3   -0.35    0.39
   1   0   3    0.41    0.60
  -1   0   3    0.28    0.40
  -1   1  -3 7263.89  156.88
   1   1   3 7230.33  127.21
  -1  -1   3 7291.57  154.87
  -1   1   3 7509.69  132.80
   1   1  -3 7185.41  154.15
   1  -1   3 7112.09  155.96
  -1  -1  -3 7247.21  126.86
  -1   2  -3   28.62    4.36
   1   2   3   37.75    5.14
  -1  -2   3   28.95    3.93
   1   2   3   35.28    3.57
   1  -2  -3   38.20    5.07
   1  -2  -3   38.46    5.19
  -1  -2   3   34.61    2.30
   1  -2  -3   36.61    3.96
  -1  -2  -3   34.43    3.32
  -1  -2  -3   44.96    4.64
  -1   2   3   35.58    4.97
   1  -2   3   27.68    4.19
   1   2  -3   33.54    2.42
   1   2  -3   33.39    4.30
  -1   2   3   40.00    5.41
  -1  -3   3    6.97    2.50
  -1   3  -3    5.60    2.55
   1   3   3    8.36    3.12
   1   3   3    8.95    2.50
  -1  -3   3   10.97    1.90
   1  -3  -3   11.15    3.06
   1  -3  -3    4.49    2.20
   1  -3  -3   10.09    3.05
   1  -3   3    6.10    1.25
  -1  -3  -3    7.22    2.55
  -1  -3  -3    3.27    2.32
  -1   3   3    8.46    2.83
   1   3  -3   10.17    2.09
   1  -3   3    6.66    1.22
   1   3  -3   11.12    3.09
  -1  -3  -3   10.42    2.80
   1  -3   3    8.34    2.78
   1  -4  -3    4.95    2.64
  -1   4  -3    1.74    1.59
   1  -4  -3    0.31    1.50
   1  -4  -3    2.16    2.06
  -1  -4   3    3.10    2.62
   1  -4  -3    4.08    2.35
   1   4   3    2.80    2.53
  -1  -4   3    2.36    1.34
  -1  -4  -3    6.44    2.31
  -1  -4  -3    0.62    1.40
   1  -4   3    2.13    1.17
  -1  -4  -3    2.70    1.96
   1  -4   3   -0.84    1.24
   1  -4   3    0.71    0.83
   1   4  -3    1.75    1.25
   1   4  -3    1.74    1.94
   1  -5  -3   38.06    7.01
  -1  -5   3   35.27    7.08
  -1   5  -3   41.02    7.76
  -1  -5   3   26.58    3.94
   1  -5  -3   38.28    6.90
  -1  -5   3   29.91    4.58
   1  -5  -3   32.54    7.10
   1  -5  -3   25.19    5.92
  -1  -5  -3   29.28    6.26
  -1  -5  -3   30.87    6.40
   1  -5   3   32.69    3.27
  -1  -5  -3   27.20    5.92
   1  -5   3   29.22    3.92
   1   5  -3   30.62    6.43
   1  -5   3   22.29    6.01
  -1  -5  -3   23.50    5.66
   1  -6  -3   34.42    6.65
  -1  -6   3   28.88    4.70
  -1  -6   3   28.67    4.33
  -1  -6   3   16.68    5.38
   1  -6  -3   26.34    6.36
  -1   6  -3   26.31    7.69
   1  -6  -3   38.27    7.79
   1  -6  -3   29.95    7.58
   1  -6   3   33.04    4.56
   1  -6   3   38.98    8.36
  -1  -6  -3   30.34    7.08
   1  -6   3   30.46    4.36
   1   6  -3   30.22    7.23
  -1  -6  -3   32.66    7.12
  -1  -6  -3   28.02    6.83
  -1  -6  -3   40.75    7.55
   1  -7  -3   93.05   13.96
  -1  -7   3  127.69   16.04
   1  -7  -3   87.85   11.82
   1  -7   3   87.96   13.29
  -1  -7  -3   74.30   11.52
  -1  -7  -3   85.36   12.40
  -1  -7  -3   96.69   13.63
   1  -8  -3    6.87    4.40
  -1  -8   3   23.30    7.57
   1  -8   3   24.15    6.99
  -1  -8  -3   15.22    7.34
   1  -9  -3    5.22    5.99
  -1  -9   3   -5.70    4.18
  -1  -9  -3   10.84    6.07
   1  -9   3    1.67    3.77
   2   0  -3    0.42    0.63
  -2   0   3    1.05    0.86
   2   0   3   -0.52    0.41
   2   0   3    0.12    0.77
  -2   0  -3    0.11    0.63
  -2   0  -3   -0.48    0.79
   2   0  -3   -0.35    0.53
  -2   0   3    0.11    0.59
  -2  -1   3 6870.91  154.99
   2  -1  -3 6984.31  141.62
  -2   1  -3 6886.98  158.23
   2   1   3 6823.87  134.33
   2   1  -3 7057.73  158.10
  -2  -1  -3 6996.38  134.40
  -2   1   3 6954.78  140.29
   2  -1   3 6793.07  158.38
   2  -2  -3  113.67    7.63
   2   2   3  118.91    7.84
  -2   2  -3  111.54    7.53
  -2  -2   3  112.03    5.95
  -2   2  -3  108.83    4.17
   2  -2  -3  113.77    7.23
   2   2   3  119.54    5.95
  -2  -2   3  106.01    5.21
  -2   2   3  108.65    7.62
  -2  -2  -3  110.49    5.41
   2   2  -3  107.58    6.18
  -2   2   3  116.47    7.40
   2  -2   3  108.97    3.97
  -2  -2  -3  112.57    7.49
   2   2  -3  119.21    5.54
   2  -2   3  118.86    7.52
   2  -3  -3  886.59   25.50
  -2  -3   3  853.07   18.91
  -2   3  -3  906.74   26.54
   2   3   3  916.85   25.92
   2  -3  -3  916.43   25.98
  -2   3  -3  902.05   17.59
  -2  -3   3  931.53   23.20
   2   3  -3  872.03   19.90
   2   3  -3  907.91   23.82
  -2  -3  -3  915.68   22.95
  -2  -3  -3  903.22   22.24
  -2   3   3  856.34   25.81
  -2   3   3  840.37   25.78
  -2  -3  -3  876.02   25.14
   2  -3   3  929.33   16.52
  -2   4  -3    2.52    2.10
   2  -4  -3    0.25    1.69
  -2  -4   3    0.54    1.23
   2   4   3   -0.23    1.79
   2  -4  -3   -1.26    1.22
   2  -4  -3    0.90    2.36
   2  -4  -3   -0.06    1.65
  -2  -4   3   -2.51    1.16
  -2  -4  -3   -0.01    1.43
   2  -4   3    0.65    0.86
  -2  -4  -3   -0.01    1.53
   2   4  -3   -0.03    1.85
   2   4  -3    1.34    1.29
   2  -4   3    2.60    2.08
   2  -4   3   -0.86    0.89
  -2  -4  -3   -0.84    1.48
   2  -5  -3    8.88    4.05
   2   5   3    7.58    3.46
   2  -5  -3   11.85    4.42
   2  -5  -3    8.52    3.93
  -2   5  -3    9.10    4.14
  -2  -5   3   12.15    2.90
   2  -5  -3   19.06    4.73
  -2  -5  -3   23.53    5.49
   2   5  -3   11.47    4.37
   2  -5   3   16.13    2.82
   2  -5   3   11.76    4.35
   2  -5   3   14.91    2.84
  -2  -5  -3   10.68    4.08
  -2  -5  -3   24.61    5.61
   2   5  -3   11.99    3.04
  -2  -6   3  124.16    9.32
   2  -6  -3  117.68   10.86
   2  -6  -3  105.35    9.94
  -2   6  -3  114.01   12.40
   2  -6  -3   97.55   13.37
  -2  -6   3  103.55    7.43
  -2  -6   3  130.35   11.31
   2  -6  -3  109.63   11.43
  -2  -6  -3  109.95   10.42
   2  -6   3  124.43    7.14
   2   6  -3  101.12   10.78
  -2  -6  -3  108.76   10.99
   2   6  -3  105.36    8.39
   2  -6   3   86.13   12.23
  -2  -6  -3  104.04   11.12
  -2  -6  -3  109.75   10.38
   2  -6   3  108.29    6.74
   2  -7  -3  206.59   15.40
   2  -7  -3  195.94   16.77
  -2  -7   3  178.28   14.77
  -2  -7   3  215.81   15.86
   2  -7   3  192.24   16.61
  -2  -7  -3  221.54   17.27
  -2  -7  -3  226.11   16.46
  -2  -7  -3  221.03   15.70
   2   7  -3  219.05   16.93
   2  -8  -3    0.80    4.45
  -2  -8   3   -3.96    3.33
  -2  -8  -3   -8.28    3.55
   2  -8   3   -2.30    3.70
  -2  -9   3   -0.92    2.86
   2  -9  -3   -3.09    3.30
   2  -9   3    3.93    5.80
  -2  -9  -3  -11.65    4.17
   3   0  -3   -0.20    0.70
  -3   0  -3    1.39    1.06
   3   0   3   -1.26    1.23
   3   0   3   -0.37    0.74
  -3   0   3    0.59    1.04
   3   0  -3   -0.60    0.57
  -3   0  -3   -0.58    1.19
  -3   0   3    1.32    1.37
   3   1   3   66.39    2.75
  -3   1  -3   65.35    4.14
   3   1   3   64.10    5.50
   3  -1  -3   76.46    5.08
   3  -1  -3   64.64    5.39
  -3  -1   3   64.90    4.64
  -3  -1   3   69.68    3.47
  -3   1  -3   68.81    5.06
   3  -1   3   71.21    4.36
   3  -1   3   68.50    4.93
   3   1  -3   62.63    4.57
   3   1  -3   67.74    3.66
  -3   1   3   75.57    5.83
  -3  -1  -3   57.11    2.44
  -3  -1  -3   64.12    5.41
  -3   1   3   69.14    5.14
  -3   2  -3    4.80    2.31
  -3  -2   3    8.62    2.00
  -3   2  -3    5.32    1.45
   3   2   3    2.51    1.95
   3   2   3    4.45    1.45
   3  -2  -3    6.86    2.64
   3  -2  -3    7.06    2.62
  -3  -2   3    3.79    1.56
  -3  -2  -3    7.93    1.62
   3   2  -3    7.66    2.32
   3  -2   3    3.46    1.97
   3  -2   3    3.64    1.13
   3   2  -3    6.18    1.77
  -3   2   3    6.82    2.66
  -3  -2  -3    6.48    2.43
  -3   2   3    5.20    2.14
  -3  -3   3    3.52    1.67
   3  -3  -3    2.06    1.75
  -3   3  -3    1.39    1.91
  -3  -3   3    5.82    2.09
   3  -3  -3    1.77    1.71
  -3   3  -3    0.46    1.21
   3   3   3    4.69    2.65
  -3  -3  -3    0.12    0.95
  -3   3   3    3.11    2.63
   3  -3   3    3.05    2.06
  -3   3   3    2.86    2.46
   3  -3   3    3.09    0.98
   3   3  -3    3.55    1.57
  -3  -3  -3    3.03    1.64
   3   3  -3    0.97    1.19
  -3  -4   3   32.63    4.66
  -3   4  -3   31.62    6.26
   3   4   3   61.70    9.17
  -3   4  -3   30.97    4.28
   3  -4  -3   29.87    5.61
   3  -4  -3   38.92    6.92
   3  -4  -3   22.32    5.38
  -3  -4   3   41.89    6.06
  -3   4   3   39.25    7.01
  -3  -4  -3   28.68    4.91
   3   4  -3   33.61    6.02
   3  -4   3   29.28    6.01
   3   4  -3   33.41    4.92
   3  -4   3   29.19    3.03
  -3  -4  -3   39.26    5.42
  -3  -4  -3   43.88    6.89
  -3  -5   3    5.27    3.49
   3   5   3    3.24    2.25
  -3  -5   3    2.25    1.70
   3  -5  -3   -0.44    2.02
   3  -5  -3    1.27    2.18
   3  -5  -3    3.83    2.95
   3  -5  -3    3.57    2.93
  -3   5  -3    0.29    2.15
  -3  -5  -3    2.55    2.65
   3   5  -3    6.88    2.08
   3  -5   3    0.01    1.04
  -3  -5  -3    1.88    2.00
   3  -5   3    4.12    1.73
   3   5  -3    1.42    3.25
   3  -5   3   -1.66    1.90
   3  -6  -3   18.96    5.90
   3  -6  -3   17.46    6.78
  -3  -6   3   12.60    4.80
   3   6   3    6.98    3.08
  -3   6  -3    9.18    5.13
   3  -6  -3   11.63    4.31
   3  -6  -3   17.82    5.19
  -3  -6   3   13.49    3.28
   3  -6   3   16.94    3.66
   3  -6   3   10.90    2.82
  -3  -6  -3   13.73    4.60
   3  -6   3   17.37    4.87
  -3  -6  -3   17.20    5.19
   3   6  -3   18.42    4.58
   3   6  -3   22.62    6.78
  -3  -6  -3   12.42    4.50
   3  -6   3    6.07    4.07
  -3  -7   3    7.86    4.56
  -3  -7   3    1.10    2.58
   3  -7  -3    7.44    4.61
  -3  -7  -3    0.19    3.25
  -3  -7  -3   13.91    4.73
   3   7  -3   12.12    4.57
   3  -7   3    8.71    4.72
  -3  -7  -3    8.61    4.84
  -3  -8   3    9.02    4.77
   3  -8  -3    5.02    4.65
   3  -8   3    2.33    5.12
  -3  -8  -3    9.78    4.88
  -3  -8  -3   19.85   10.53
   3  -9  -3    6.79    6.06
  -3  -9   3    4.63    4.01
   3  -9   3   -2.80    4.35
  -3  -9  -3   10.07    7.30
  -4   0  -3   -0.50    1.40
  -4   0   3    0.00    0.79
   4   0   3    0.19    0.93
   4   0   3   -0.91    1.14
   4   0  -3    3.20    1.80
  -4   0   3    0.59    0.83
   4   0  -3    0.16    0.63
  -4   0  -3   -0.61    0.72
  -4  -1   3  344.42   12.49
  -4   1  -3  328.20   11.92
   4   1   3  339.05   13.63
  -4  -1   3  343.64    8.74
   4   1   3  350.91    6.69
   4  -1  -3  352.43   11.89
  -4   1  -3  330.66   11.19
   4  -1  -3  337.74   13.28
   4  -1   3  329.90   11.73
  -4   1   3  326.75   13.29
  -4  -1  -3  347.28   13.45
   4   1  -3  345.77   12.43
  -4   1   3  339.61   12.37
  -4  -1  -3  332.06    6.89
   4  -1   3  344.25   11.60
   4   1  -3  342.22    8.76
  -4  -2   3   57.56    5.04
  -4   2  -3   52.22    5.55
   4   2   3   61.66    6.34
  -4   2  -3   58.08    4.42
   4  -2  -3   73.56    6.55
  -4  -2   3   61.37    3.83
   4  -2  -3   59.05    5.57
   4   2   3   56.46    3.46
  -4  -2  -3   59.35    2.98
   4   2  -3   58.65    5.13
   4   2  -3   51.23    3.95
  -4  -2  -3   51.25    5.50
  -4   2   3   68.67    6.55
   4  -2   3   55.61    5.67
  -4   2   3   51.58    5.61
   4  -2   3   61.29    4.53
  -4  -3   3   93.56    6.69
   4  -3  -3   98.14    8.66
  -4   3  -3  113.02    6.55
   4   3   3  116.18    9.34
  -4   3  -3  109.75    9.16
   4  -3  -3  118.76    8.84
  -4  -3   3  121.12    6.80
   4  -3  -3  105.78    8.66
   4   3  -3   97.98    6.72
  -4  -3  -3  103.01    5.76
   4  -3   3  102.95    8.66
   4  -3   3  108.31    6.05
  -4   3   3  135.85   10.15
   4   3  -3  120.23    7.84
  -4   3   3   92.77    8.47
  -4  -3  -3  102.07    6.13
  -4  -3  -3  113.56    8.93
   4   4   3   25.22    5.71
  -4  -4   3   18.89    3.94
   4  -4  -3   13.56    4.53
  -4   4  -3   17.66    3.05
   4  -4  -3   14.96    4.78
   4  -4  -3   27.21    5.70
  -4  -4   3   19.28    3.89
  -4   4  -3   18.69    5.07
  -4  -4  -3   22.33    5.36
  -4   4   3   15.48    4.15
   4   4  -3   18.50    4.03
   4  -4   3   20.66    6.02
   4  -4   3   22.69    3.52
  -4  -4  -3   21.85    4.10
   4   4  -3   24.50    5.02
  -4  -4  -3   25.30    4.13
  -4  -5   3   -2.76    1.10
   4   5   3    2.67    2.05
  -4   5  -3   -0.53    3.06
   4  -5  -3   -1.97    2.56
   4  -5  -3   -2.08    2.17
   4  -5  -3    0.70    1.54
  -4  -5   3   -2.23    1.19
   4  -5  -3   -2.49    1.84
   4   5  -3   -0.09    2.18
  -4  -5  -3   -2.99    1.55
  -4  -5  -3   -0.05    2.60
   4   5  -3   -1.70    2.02
  -4  -5  -3   -0.26    1.41
   4  -5   3    0.64    2.29
   4  -5   3    1.79    1.45
   4  -5   3   -0.46    0.79
  -4   5   3   -3.14    2.48
   4   6   3   17.84    6.40
   4  -6  -3   15.31    5.28
  -4  -6   3   19.40    5.28
   4  -6  -3   19.75    6.46
   4  -6  -3    8.30    4.61
  -4  -6   3   18.56    3.94
   4  -6   3   12.02    4.69
   4  -6   3   16.49    3.29
   4   6  -3   12.67    4.45
  -4  -6  -3   16.61    4.78
  -4  -6  -3   18.69    4.87
   4   6  -3   14.06    5.53
  -4  -6  -3   10.96    4.54
   4  -7  -3  138.75   14.73
  -4  -7   3  130.57   11.92
   4   7   3  153.95   13.69
   4  -7  -3  113.01   11.28
  -4  -7   3  140.79   12.14
   4  -7   3  106.15   15.06
   4   7  -3  106.75   11.79
  -4  -7  -3  113.97   11.08
   4   7  -3  107.71   11.29
   4  -8  -3    4.98    4.73
  -4  -8   3   13.03    4.49
   4  -8   3    7.26    5.52
  -4  -8  -3    4.30    4.23
  -4  -8  -3   -5.28    3.33
   4  -9  -3   -0.22    7.21
   4  -9   3    4.29    5.24
   5   0   3   -0.95    0.94
  -5   0  -3   -1.51    1.09
   5   0   3   -0.58    0.75
   5   0  -3   -0.10    0.75
  -5   0  -3   -1.08    0.68
   5   0  -3    1.70    1.35
  -5   0   3    1.47    0.99
  -5  -1   3   82.31    4.12
   5   1   3   84.18    7.18
   5  -1  -3   83.10    6.97
  -5  -1   3   85.24    6.61
   5  -1  -3   69.72    5.35
  -5   1  -3   78.07    5.90
  -5   1  -3   76.73    5.87
  -5   1   3   82.34    6.89
   5   1  -3   70.77    6.00
  -5  -1  -3   79.61    3.01
  -5   1   3   75.83    6.01
  -5  -1  -3   80.99    6.64
   5  -1   3   74.40    5.85
   5  -1   3   72.72    5.69
   5   1  -3   87.06    4.10
  -5  -2   3  304.04   13.09
   5   2   3  332.31   15.37
   5  -2  -3  343.07   14.92
  -5   2  -3  328.48   12.23
  -5  -2   3  327.96    9.02
  -5   2  -3  341.11   14.71
   5  -2  -3  314.90   13.87
  -5  -2  -3  317.73    7.55
   5  -2   3  321.50   12.03
   5  -2   3  321.18   14.20
   5   2  -3  320.33    9.99
  -5   2   3  324.16   14.67
  -5  -2  -3  321.17   14.69
  -5  -2  -3  319.65    6.47
  -5   2   3  337.14   15.22
   5   2  -3  347.11   13.90
   5   3   3  192.28   12.47
   5  -3  -3  190.50   12.07
   5  -3  -3  194.88   11.81
  -5  -3   3  198.99   10.56
   5  -3  -3  221.75   13.57
  -5   3  -3  190.91    9.48
  -5   3  -3  187.74   12.29
  -5  -3   3  195.17    8.19
  -5  -3  -3  198.79    7.22
   5   3  -3  187.60   10.88
  -5  -3  -3  174.20   11.55
   5   3  -3  174.32    8.67
   5  -3   3  197.73   12.39
  -5  -3  -3  181.52    7.56
   5  -3   3  197.67    9.14
  -5   3   3  191.29   12.42
  -5   3   3  180.21   12.36
   5  -4  -3   25.16    6.25
  -5  -4   3   25.28    4.23
   5   4   3   27.07    6.07
   5  -4  -3   24.22    5.79
  -5  -4   3   21.10    4.43
   5  -4  -3   24.09    5.43
  -5   4  -3   18.31    5.68
  -5   4  -3   27.43    4.33
   5  -4   3   25.95    6.21
   5   4  -3   25.65    4.69
  -5  -4  -3   27.12    4.11
  -5   4   3   38.95    7.24
   5   4  -3   25.95    4.90
   5  -4   3   19.87    3.67
  -5  -4  -3   28.63    5.78
  -5  -4  -3   32.13    4.74
   5   5   3    8.65    3.79
   5  -5  -3    6.30    3.18
  -5   5  -3    2.35    3.04
  -5   5  -3    4.55    2.71
   5  -5  -3    1.41    3.31
  -5  -5   3    6.30    2.66
   5  -5  -3   -2.43    2.42
  -5  -5   3    3.94    2.67
  -5  -5  -3    2.56    2.75
   5   5  -3    5.40    2.30
  -5  -5  -3    5.57    2.68
   5  -5   3    0.72    3.39
   5   5  -3    1.63    2.87
   5  -5   3    4.40    2.00
   5  -5   3    2.35    3.07
  -5  -5  -3   -0.14    2.18
  -5   5   3    7.77    3.67
  -5  -6   3   36.17    6.57
   5  -6  -3   48.29    8.52
   5  -6  -3   29.61    6.59
   5  -6  -3   28.61    8.39
  -5  -6   3   31.15    5.77
   5   6   3   38.29    8.45
   5  -6   3   32.60    4.87
  -5  -6  -3   28.75    5.78
   5   6  -3   43.18    8.05
  -5  -6  -3   37.83    8.01
   5  -6   3   33.03    8.66
   5   6  -3   37.52    7.02
  -5  -6  -3   36.01    6.24
   5  -7  -3   -6.45    3.04
  -5  -7   3   -1.34    2.79
   5   7   3   -5.19    3.41
   5  -7  -3    0.26    2.82
  -5  -7  -3   -2.75    2.69
   5   7  -3   10.48    3.45
   5  -7   3    3.19    4.49
   5  -8  -3   -4.38    4.37
  -5  -8   3   -2.32    3.24
   5   8   3   17.07    5.77
   5  -8   3    1.57    3.94
  -5  -8  -3   -2.19    2.76
   5  -9  -3   -8.88    3.66
   5  -9   3   -5.67    4.40
  -6   0   3    0.82    1.34
  -6   0  -3   -0.60    0.71
   6   0  -3    0.47    1.33
   6   0  -3    0.04    0.80
  -6   0  -3    0.44    1.00
  -6   0   3    0.49    1.58
   6   0   3    2.99    1.96
   6   0   3    1.45    1.02
  -6   1  -3  398.30   14.32
  -6   1  -3  378.26   14.74
   6  -1  -3  377.74   13.46
  -6  -1   3  371.25   10.31
   6  -1  -3  361.81   15.73
   6   1   3  386.45   16.67
  -6  -1   3  382.00   15.58
   6  -1   3  404.06   14.08
   6   1  -3  357.82    9.46
  -6  -1  -3  350.37   15.45
  -6  -1  -3  369.85    7.82
  -6   1   3  366.93   15.98
   6  -1   3  387.90   15.13
  -6   1   3  359.80   14.11
   6   1  -3  383.27   15.65
  -6   2  -3   18.98    3.83
  -6  -2   3   16.88    2.24
  -6   2  -3   19.39    4.44
   6  -2  -3   17.32    4.12
   6  -2  -3   15.50    4.15
   6   2   3   12.94    3.82
  -6  -2   3   26.63    5.13
   6  -2   3   11.84    3.28
   6  -2   3   24.55    5.20
   6   2  -3   16.87    2.57
  -6   2   3   14.18    4.27
   6   2  -3   15.50    3.93
  -6   2   3   17.93    4.41
  -6  -2  -3   19.56    4.64
  -6  -3   3   76.21    7.07
   6   3   3   73.79    8.15
   6  -3  -3   69.16    7.38
  -6  -3   3   69.25    4.48
  -6   3  -3   75.61    6.45
   6  -3  -3   70.35    9.36
   6  -3  -3   74.05    8.23
  -6   3  -3   69.61    9.31
  -6   3   3   67.34    8.98
   6   3  -3   69.91    7.16
   6  -3   3   78.44    8.17
   6   3  -3   74.89    5.51
  -6  -3  -3   67.42    3.44
  -6  -3  -3   69.35    7.75
   6  -3   3   80.09    6.43
  -6   3   3   57.01    8.88
  -6  -3  -3   79.73    4.19
  -6   4  -3    9.97    3.09
   6   4   3    4.58    2.58
  -6  -4   3    7.99    3.01
   6  -4  -3    8.94    4.29
  -6   4  -3   -1.19    1.64
   6  -4  -3    1.83    2.59
   6  -4  -3    1.22    2.53
  -6  -4   3   10.53    2.61
   6  -4   3    5.68    2.49
   6   4  -3    4.11    2.97
   6  -4   3    5.83    3.53
  -6  -4  -3    8.75    2.51
  -6  -4  -3    0.27    1.86
  -6   4   3    3.42    2.94
   6   4  -3    6.23    2.77
  -6  -4  -3    3.53    1.68
   6  -5  -3  112.91   11.59
   6  -5  -3  116.18   10.35
  -6  -5   3  103.00    8.88
   6  -5  -3  104.67   11.63
   6   5   3   99.09   10.89
  -6  -5   3   98.23    7.60
  -6   5  -3  113.48   14.56
   6  -5   3  114.24   11.32
  -6  -5  -3  106.23    7.68
   6   5  -3  103.29    8.99
  -6  -5  -3  116.19   10.83
   6   5  -3  120.04   10.25
   6  -5   3   94.61   13.33
  -6   5   3  107.27   10.92
  -6  -5  -3   96.61    7.22
   6  -5   3  106.71    7.63
   6  -6  -3  155.06   12.66
  -6  -6   3  134.10   10.59
   6   6   3  133.97   13.51
   6  -6  -3  124.73   13.87
  -6  -6   3  129.46   10.19
  -6  -6  -3  127.52   12.18
   6  -6   3  137.47    8.87
   6   6  -3  141.93   12.13
  -6  -6  -3  137.49   10.25
   6   6  -3  145.59   12.19
  -6   6   3  134.33   13.41
   6  -6   3  118.21   13.07
   6   7   3   11.41    6.80
   6  -7  -3    3.25    3.98
  -6  -7   3    8.24    4.46
   6  -7  -3    7.05    5.46
  -6  -7  -3   13.81    5.15
   6   7  -3    9.44    4.53
   6  -7   3    0.56    3.67
   6   8   3   -4.84    5.52
   6  -8  -3    4.95    4.54
   6  -8   3    1.58    2.99
   6  -9  -3   -7.30    5.57
   6  -9   3    4.05    4.56
   7   0  -3   -0.29    0.81
   7   0  -3    0.77    1.62
   7   0   3    1.43    1.04
  -7   0   3    1.40    2.00
  -7   0  -3   -1.26    0.90
   7   0   3   -0.38    1.98
  -7   0   3   -1.39    0.81
  -7   0  -3   -0.41    1.11
   7  -1  -3    2.26    1.59
  -7  -1   3    1.76    1.71
  -7   1  -3    1.81    1.87
  -7  -1   3    0.12    0.96
   7   1   3    1.07    0.55
   7   1   3    0.94    0.60
  -7   1  -3    0.82    1.70
   7  -1  -3   -0.07    1.41
   7   1   3   -2.63    1.43
   7  -1   3    1.02    1.76
   7   1  -3    3.11    1.99
  -7   1   3    2.53    1.70
   7  -1   3    0.97    1.47
   7   1  -3    0.56    0.60
  -7  -1  -3    0.89    1.38
  -7   1   3   -0.10    2.25
  -7   2  -3  107.15    8.22
   7   2   3  115.64   10.28
  -7   2  -3  105.66    8.93
   7  -2  -3  111.68    9.40
  -7  -2   3  106.84    8.97
  -7  -2   3  116.40    5.04
   7  -2  -3  118.02    8.76
  -7   2   3  116.10    9.75
  -7   2   3  100.88    8.86
  -7  -2  -3  122.94    9.83
   7   2  -3  109.43    9.07
   7   2  -3  103.53    5.20
   7  -2   3  111.09    8.85
   7  -2   3  111.94    8.28
   7  -3  -3  101.04    9.69
  -7  -3   3   83.85    8.12
   7  -3  -3   90.25    8.64
  -7   3  -3   97.82    9.44
   7   3   3  108.48   10.34
   7  -3  -3   86.89    8.62
  -7  -3   3   94.91    4.89
  -7   3  -3  104.51    8.04
  -7   3   3  104.10    9.89
  -7  -3  -3  100.15    3.09
   7  -3   3  100.40    7.85
  -7  -3  -3   96.28    2.72
  -7  -3  -3   98.70    9.35
   7  -3   3   98.60    9.35
  -7   3   3   92.86    9.43
   7   3  -3  107.38    9.37
   7   3  -3   94.33    5.85
  -7  -4   3   15.75    2.88
   7  -4  -3   19.21    5.60
   7  -4  -3   16.54    4.49
   7   4   3   22.61    6.41
  -7   4  -3   18.40    5.70
   7  -4  -3   24.87    6.31
  -7  -4   3   18.54    4.41
  -7   4  -3   21.74    4.98
  -7   4   3   22.58    5.47
   7  -4   3   27.27    6.65
  -7  -4  -3   17.94    2.83
   7  -4   3   19.89    5.67
   7   4  -3   23.36    5.29
   7  -4   3   28.16    5.07
  -7  -4  -3   19.19    2.62
  -7  -4  -3   31.30    6.90
   7   4  -3   23.36    4.48
  -7   5  -3    4.09    3.40
  -7  -5   3    5.25    3.34
   7  -5  -3    2.76    3.83
   7  -5  -3    2.81    3.17
   7  -5  -3    7.44    3.62
  -7  -5   3    5.75    2.15
   7   5   3    5.59    3.98
   7   5  -3    6.07    3.40
  -7   5   3   10.64    5.72
  -7  -5  -3    4.84    2.48
  -7  -5  -3    2.01    2.09
  -7  -5  -3    4.87    3.28
   7   5  -3    6.79    2.98
   7  -5   3   -0.86    2.66
   7  -5   3    6.76    4.83
   7  -5   3    6.64    2.94
   7   6   3   77.70   12.36
   7  -6  -3   92.76   10.18
  -7  -6   3   79.05   13.31
   7  -6  -3   72.30   13.44
  -7  -6   3   78.18    7.59
   7  -6   3   79.15    7.27
  -7  -6  -3   75.14    7.22
   7  -6   3   62.46   11.00
   7   6  -3   64.25   10.86
  -7  -6  -3   49.77    9.00
  -7   6   3   59.95   10.74
   7  -7  -3   -0.39    2.67
   7  -7  -3   -0.45    3.25
   7   7   3   -2.83    4.82
  -7  -7   3    1.97    3.79
   7   7  -3   -0.77    3.65
   7  -7   3    4.33    5.01
   7  -8  -3   -3.27    3.99
   7   8   3    0.67    4.38
   7  -8   3   -2.72    2.39
  -8   0   3    0.82    2.34
   8   0   3    1.11    1.94
   8   0  -3    0.28    0.91
  -8   0  -3   -0.66    1.77
   8   0   3   -0.96    1.07
   8   0   3   -2.10    0.92
  -8   0   3   -0.06    1.06
   8   0  -3   -0.29    0.93
  -8   1  -3   38.13    5.81
  -8   1  -3   44.53    6.82
   8  -1  -3   59.41    8.59
   8   1   3   38.99    6.86
   8  -1  -3   37.07    5.32
   8   1   3   47.48    2.30
  -8  -1   3   42.77    7.33
   8   1   3   40.69    2.42
  -8  -1   3   40.66    3.83
  -8   1   3   37.35    6.76
   8   1  -3   40.54    3.16
  -8  -1  -3   47.22    7.62
   8  -1   3   35.78    6.32
  -8   1   3   39.04    6.04
   8  -1   3   35.37    5.61
   8   1  -3   48.21    7.63
   8  -1   3   41.07    5.82
   8  -2  -3   12.08    3.36
  -8  -2   3   12.78    4.14
  -8   2  -3    8.11    3.20
  -8   2  -3    6.91    3.20
   8  -2  -3    0.95    2.37
  -8  -2   3    5.68    1.59
   8   2   3   10.65    4.76
   8  -2   3    6.96    3.10
  -8  -2  -3    0.98    2.09
   8  -2   3    4.48    3.50
  -8   2   3    9.54    3.74
   8   2  -3    9.34    1.94
   8   2  -3    6.77    2.94
  -8   2   3    9.29    3.80
   8  -2   3    8.51    3.12
  -8   3  -3   -0.09    1.84
  -8  -3   3    1.60    0.95
   8  -3  -3    4.02    2.79
   8   3   3    1.46    2.51
   8  -3  -3    2.16    2.64
  -8   3  -3    0.48    2.51
   8  -3  -3   10.37    3.92
  -8  -3   3   -0.42    2.26
   8   3  -3    2.16    2.28
   8  -3   3   -0.36    1.90
  -8  -3  -3   -0.06    1.49
  -8   3   3    0.21    3.10
   8  -3   3    3.37    2.29
   8   3  -3    1.60    1.31
   8  -3   3    1.20    2.90
   8  -4  -3    6.76    3.97
  -8  -4   3   16.80    2.86
   8   4   3   16.93    5.79
  -8  -4   3   15.27    4.72
   8  -4  -3   30.04    6.73
  -8   4  -3   13.29    4.58
   8  -4  -3   21.20    6.22
   8  -4   3   13.32    3.83
   8  -4   3   10.38    4.72
  -8  -4  -3   18.38    1.85
   8   4  -3   20.90    5.86
  -8   4   3   25.10    6.98
  -8  -4  -3   17.99    1.71
   8  -4   3   17.56    5.68
   8   4  -3   11.88    3.26
  -8  -4  -3   28.52    6.85
   8   5   3   40.98    8.87
   8  -5  -3   32.16    7.83
  -8  -5   3   41.79    4.48
  -8  -5   3   32.29    6.51
  -8   5  -3   41.14    7.06
   8  -5  -3   33.53    7.23
  -8  -5  -3   42.73    3.99
  -8  -5  -3   39.14    7.96
   8  -5   3   40.07    6.69
   8   5  -3   38.26    6.05
   8   5  -3   34.25    7.43
   8  -5   3   29.33    8.08
  -8   5   3   38.28    8.73
   8   6   3   12.38    6.00
   8  -6  -3   17.68    7.19
  -8  -6   3   19.86    4.17
   8  -6  -3   12.97    4.93
   8  -6   3   13.84    6.50
  -8   6   3   19.94    6.28
   8   6  -3   23.04    7.10
  -8  -6  -3   10.92    4.80
   8  -6   3   12.92    3.96
   8  -7  -3    4.75    3.76
   8  -7  -3   -1.87    3.62
   8   7   3    0.31    4.67
   8  -7   3   -0.54    2.66
   8   7  -3   -6.81    4.19
   8  -8  -3   -2.11    4.83
   8   8   3    7.43    7.19
   8  -8   3    0.60    4.63
   9   0   3   -0.64    1.77
  -9   0   3   -0.82    1.42
  -9   0   3    0.32    2.26
   9   0   3   -2.31    1.08
   9   0   3   -0.48    0.99
   9   0  -3   -1.97    1.46
   9   0  -3   -0.14    1.04
  -9  -1   3  353.63   12.07
   9  -1  -3  363.29   18.55
   9   1   3  337.96   18.34
  -9  -1   3  344.34   17.89
  -9   1  -3  360.80   17.57
   9  -1  -3  343.01   14.08
   9   1   3  349.44    7.70
   9   1   3  354.56    8.11
   9  -1   3  362.53   17.94
   9   1  -3  349.90   10.04
  -9   1   3  332.74   17.97
   9   1  -3  362.24   18.34
  -9   1   3  363.71   16.09
   9  -1   3  327.20   14.26
  -9  -1  -3  340.47   17.78
   9  -1   3  375.81   15.12
  -9  -2   3    5.40    1.60
  -9   2  -3    2.17    2.39
   9  -2  -3   10.59    3.81
   9  -2  -3    3.78    2.95
  -9  -2   3    7.68    3.51
   9   2   3    5.28    4.22
   9  -2  -3    6.76    3.22
   9  -2   3    0.72    1.96
   9   2  -3    8.27    3.74
   9  -2   3    4.08    2.56
  -9   2   3   12.32    4.01
   9   2  -3    7.25    1.77
  -9  -2  -3    5.05    2.27
  -9   2   3   -0.39    2.61
   9  -2   3    4.54    3.39
  -9  -3   3   19.42    2.52
  -9   3  -3   20.03    5.28
   9   3   3    9.71    3.38
   9  -3  -3   12.30    4.64
   9  -3  -3   14.55    5.12
  -9  -3   3   15.39    4.92
   9  -3  -3   11.98    3.89
   9  -3   3   16.10    4.63
   9   3  -3   14.83    2.79
   9  -3   3   12.35    4.64
  -9  -3  -3   11.35    3.94
  -9   3   3   15.12    5.17
   9  -3   3   14.98    4.69
   9   3  -3   23.40    6.15
   9  -4  -3  107.71   11.57
  -9   4  -3  113.49    9.87
   9  -4  -3   93.86   10.23
   9   4   3  103.77   14.01
  -9  -4   3  101.92    5.21
  -9  -4   3   94.96    9.95
   9  -4  -3   99.46   10.36
   9   4  -3   91.86    6.51
   9  -4   3   98.32   13.23
   9  -4   3  118.11   11.45
   9   4  -3   77.88   11.14
   9  -4   3  106.07    9.31
  -9  -4  -3   82.41   11.84
  -9   4   3   99.70   13.09
  -9  -5   3    2.47    3.07
   9  -5  -3    2.15    3.35
  -9  -5   3    2.35    1.24
   9   5   3    1.09    3.46
  -9   5  -3    1.29    3.05
   9  -5  -3    5.82    3.80
   9  -5   3    9.28    4.39
  -9   5   3   -3.33    3.60
  -9  -5  -3   -5.59    2.78
   9  -5   3    2.65    2.47
   9   5  -3    5.37    2.11
   9  -6  -3    9.36    5.93
   9  -6  -3   10.25    4.71
   9   6   3    7.74    4.79
   9   6  -3    1.46    4.40
   9  -6   3    8.89    4.75
   9  -7  -3    9.12    5.80
   9  -7  -3   11.39    5.88
   9   7   3   12.87    6.91
   9  -7   3   11.08    6.96
   9   7  -3   13.85    7.50
   9  -8  -3    0.40    5.47
   9   8   3    3.84    6.30
   9  -8   3   -5.65    3.45
 -10   0   3   -0.79    1.50
  10   0   3    1.63    1.40
 -10   0   3    0.88    2.00
 -10   0  -3    0.99    3.05
  10   0  -3    4.82    2.63
  10   0   3   -1.08    1.27
  10   0   3    0.70    1.37
  10  -1  -3    6.73    3.09
  10   1   3    8.96    1.55
 -10   1  -3   10.80    3.98
  10   1   3   10.16    1.60
  10   1   3    9.54    4.36
 -10  -1   3    8.84    2.58
  10  -1  -3    9.24    2.97
 -10  -1   3   13.46    4.92
 -10  -1  -3    9.40    3.80
 -10   1   3    4.21    2.87
  10  -1   3   11.24    3.99
  10  -1   3    5.44    3.22
  10   1  -3    8.27    2.02
 -10   1   3   14.14    4.21
  10   1  -3   14.55    4.74
  10  -1   3   14.47    3.46
  10  -2  -3   18.46    4.77
  10   2   3   13.07    5.05
 -10  -2   3   14.19    2.52
 -10  -2   3   15.40    4.93
  10  -2  -3   17.62    5.05
 -10   2  -3    9.71    4.00
  10  -2  -3   18.96    5.51
  10   2  -3   14.21    5.31
  10  -2   3   15.46    5.21
  10  -2   3   19.82    4.94
 -10  -2  -3   13.98    4.66
  10   2  -3   20.05    2.73
 -10   2   3   27.30    6.56
  10  -2   3   17.94    5.00
 -10  -3   3   14.64    5.15
 -10  -3   3   17.03    2.40
  10  -3  -3   15.99    4.85
  10  -3  -3   14.21    5.02
  10  -3  -3   12.01    5.06
 -10   3  -3   13.38    4.70
  10   3   3   16.43    5.75
  10  -3   3   12.15    4.66
  10   3  -3   22.10    6.21
 -10   3   3   19.29    5.56
  10  -3   3   16.73    5.52
  10   3  -3   12.44    2.37
  10  -3   3   17.32    5.14
  10   4   3   73.49   12.41
  10  -4  -3   62.06   11.39
 -10  -4   3   53.10    3.56
 -10  -4   3   46.93    9.01
 -10   4  -3   43.17    7.99
  10  -4  -3   63.23   10.07
  10  -4  -3   46.95    9.18
  10   4  -3   55.59    9.96
  10  -4   3   80.35   12.19
 -10  -4  -3   38.47    7.94
  10  -4   3   32.62    7.95
  10  -4   3   68.12    9.56
 -10   4   3   33.56    8.68
 -10  -5   3   93.42   12.42
  10   5   3  137.87   14.70
  10  -5  -3  125.28   12.47
  10  -5  -3  122.64   16.47
  10   5  -3  122.21   12.80
  10  -5   3  115.98   10.54
  10  -5   3  108.74   15.65
 -10   5   3  141.21   14.47
  10   6   3   -3.64    3.18
  10  -6  -3    5.06    3.93
  10  -6  -3   10.87    6.07
  10  -6   3   -3.87    3.46
  10   6  -3   -0.98    4.04
  10  -7  -3    5.84    4.06
  10   7   3   -6.38    4.90
  10   7  -3   -0.91    5.04
  10  -7   3   -6.61    2.96
  10  -8  -3    5.69    7.25
  10   8   3  -16.39    8.45
  10  -8   3   -4.08    3.06
  11   0   3   -0.12    2.05
 -11   0   3   -2.42    1.21
  11   0  -3   -1.09    1.45
 -11   0   3   -1.53    1.92
  11   0   3   -3.26    1.29
 -11   0  -3   -3.71    2.07
  11   0   3   -1.32    1.65
  11   0  -3   -1.34    1.84
  11  -1  -3   25.36    5.57
 -11  -1   3   20.32    3.77
 -11  -1   3   16.72    5.17
  11   1   3   15.43    5.64
  11   1   3   24.04    2.09
 -11   1  -3   21.27    5.94
  11  -1  -3   21.46    5.84
  11  -1  -3   18.88    4.36
  11   1   3   23.40    2.01
 -11  -1  -3   15.31    4.98
  11   1  -3   24.45    6.61
  11   1  -3   16.57    2.58
 -11   1   3   16.86    5.53
  11  -1   3   17.77    4.20
 -11   1   3   17.58    4.51
  11  -1   3   15.94    5.52
  11  -1   3   15.57    4.29
  11  -2  -3   23.55    6.13
 -11  -2   3   31.93    7.33
 -11  -2   3   21.62    3.14
  11  -2  -3   24.52    6.84
 -11   2  -3   16.77    5.38
  11  -2  -3   27.13    5.41
  11   2   3   21.84    6.85
  11   2  -3   24.55    2.68
 -11  -2  -3   31.24    7.16
  11   2  -3   19.21    6.24
  11  -2   3   25.70    5.81
  11  -2   3   17.04    4.58
 -11   2   3   18.99    6.36
  11  -2   3   29.30    7.15
 -11  -3   3   37.00    8.03
  11  -3  -3   37.64    7.38
 -11  -3   3   48.82    3.31
  11  -3  -3   55.19    9.66
 -11   3  -3   37.48    7.63
  11  -3  -3   49.49    9.44
  11   3   3   56.49   11.33
  11   3  -3   46.10    9.28
  11   3  -3   46.24    3.55
  11  -3   3   41.10    8.52
 -11   3   3   49.11    9.77
 -11  -3  -3   31.57    7.58
  11  -3   3   56.92    9.27
  11  -3   3   65.91   10.20
  11  -4  -3   -2.80    2.53
 -11  -4   3   -5.15    3.50
  11   4   3    4.90    4.49
  11  -4  -3   -0.17    2.02
 -11   4  -3   -0.50    3.45
  11  -4   3    7.40    3.80
  11  -4   3   -4.06    2.94
  11  -4   3    5.78    4.30
 -11   4   3    4.18    3.23
  11   4  -3    6.71    3.88
  11   5   3   -0.04    3.26
  11  -5  -3    4.81    4.10
  11  -5  -3    7.69    4.71
  11   5  -3    5.09    4.56
  11  -5   3   -1.07    2.04
 -11   5   3   -3.16    3.85
  11  -6  -3   -3.81    3.25
  11   6   3    8.77    6.19
  11  -6  -3   -0.72    4.52
  11   6  -3    2.43    4.39
  11  -6   3   -5.89    3.62
  11   7   3   -5.49    4.79
  11  -7  -3   -3.53    3.76
  11  -7   3    3.00    5.78
  11   7  -3    4.33    6.25
  12   0  -3    4.88    3.32
  12   0   3   -0.01    1.91
 -12   0  -3   -5.94    2.54
  12   0  -3   -2.89    1.53
  12   0   3   -0.29    1.77
  12   0   3   -1.55    1.21
  12   0  -3    0.50    0.95
 -12   0   3   -0.59    2.51
 -12   0   3   -1.30    1.95
  12   1   3  119.56   12.25
  12   1   3  131.13    4.78
  12   1   3  129.49    4.66
 -12   1  -3  128.51   11.91
 -12  -1   3  127.67   12.31
 -12  -1   3  121.52    7.76
  12  -1  -3  133.68    9.31
  12  -1  -3  122.67   10.38
  12  -1  -3  129.33   12.50
 -12  -1  -3  120.97   12.26
  12   1  -3  122.96    6.26
  12  -1   3  122.50   12.19
  12  -1   3  124.26    9.36
 -12   1   3  139.80   13.20
  12   1  -3  114.54   12.04
  12  -1   3  115.50    8.94
 -12   2  -3   60.90    9.83
  12  -2  -3   66.40    8.86
 -12  -2   3   64.47   10.24
 -12  -2   3   67.20    4.74
  12   2   3   56.02   10.72
  12  -2  -3   47.14    9.22
  12  -2  -3   64.59   10.20
  12  -2   3   73.52    9.89
  12  -2   3   72.08   10.69
  12  -2   3   75.17   10.02
 -12  -2  -3   62.49   10.75
  12   2  -3   52.79    9.84
  12   2  -3   64.87    4.17
 -12   2   3   55.73   10.48
  12  -3  -3    7.18    3.19
 -12   3  -3    0.65    3.19
  12  -3  -3   10.49    5.15
  12   3   3    5.43    3.80
  12   3  -3    9.91    5.20
  12  -3   3   -0.42    2.60
  12  -3   3    8.03    4.33
 -12   3   3   -2.21    3.15
  12  -3   3    1.29    2.95
  12  -4  -3    9.63    6.11
  12   4   3   10.64    4.81
  12  -4  -3    9.58    5.50
 -12   4  -3    6.73    4.16
  12  -4   3   14.30    5.30
  12  -4   3   -0.10    3.35
  12   4  -3   21.38    7.34
  12  -5  -3   18.63    7.81
  12   5   3   31.76    9.04
  12  -5  -3    7.67    5.07
  12  -5   3   24.07    7.66
  12   5  -3   13.70    6.05
  12  -5   3   16.79    5.75
  12   6   3    3.42    5.31
  12  -6  -3   -3.87    3.21
  12  -6  -3   -4.49    3.00
  12   6  -3   -4.16    4.70
  12  -6   3    1.41    3.80
  12   7   3   -2.38    5.15
  12  -7  -3   -5.81    4.93
  12   7  -3    8.73    7.36
  12  -7   3    2.28    6.72
  13   0  -3    0.97    3.70
  13   0   3    0.90    2.13
  13   0  -3    0.73    1.74
  13   0  -3   -2.03    2.09
  13   0   3   -2.24    1.94
  13   0   3   -0.59    1.91
  13   1   3   17.62    1.96
  13  -1  -3   23.03    4.11
 -13   1  -3   14.42    5.57
  13  -1  -3   23.93    7.10
  13   1   3   17.33    6.69
  13  -1  -3   20.52    5.37
  13  -1   3   18.11    5.06
  13  -1   3   17.56    4.80
  13   1  -3    8.90    3.32
  13   1  -3   19.62    6.73
  13  -1   3   23.20    7.11
  13  -2  -3    2.81    3.37
  13   2   3    0.61    2.82
 -13   2  -3    7.16    4.35
  13  -2  -3    3.12    3.73
  13  -2  -3    3.39    2.64
  13  -2   3   -4.02    3.27
  13  -2   3   -1.30    2.23
  13   2  -3   -1.49    3.05
  13  -2   3    3.90    4.32
  13  -3  -3   11.90    6.40
 -13   3  -3   -0.54    4.50
  13  -3  -3   11.79    5.62
  13   3   3   10.77    5.86
  13  -3  -3   -0.52    3.83
  13   3  -3    4.88    4.51
  13  -3   3    4.38    3.83
  13  -3   3   10.51    4.69
  13  -3   3    4.94    4.17
  13   4   3    2.44    4.02
  13  -4  -3   -0.25    2.98
  13  -4  -3    5.79    4.06
  13  -4   3    1.33    3.29
  13   4  -3    1.94    3.77
  13  -4   3   -1.93    3.14
  13   5   3   -2.99    4.87
  13  -5  -3   -0.83    2.72
  13  -5  -3    0.69    3.23
  13  -5   3   -2.43    2.59
  13   5  -3   -0.59    3.61
  13  -6  -3   -9.21    3.27
  13   6   3   -1.77    5.62
  13  -6  -3    3.00    5.35
  13  -6   3    4.44    4.79
  13   6  -3   -2.00    5.50
  13   7   3    2.78    5.38
  13  -7   3    2.29    7.63
  14   0  -3   -3.98    1.80
  14   0  -3   -1.34    2.36
  14   0   3    4.72    3.48
  14   0   3   -2.28    1.87
  14  -1  -3    2.04    2.68
  14   1   3   10.64    5.65
  14  -1  -3    8.25    5.57
  14  -1  -3    2.28    3.23
  14  -1   3   -1.21    2.80
  14  -1   3    8.10    4.67
  14   1  -3    3.07    2.37
  14   1  -3    6.30    5.21
  14  -2  -3    0.29    2.76
  14  -2  -3    3.41    3.54
  14  -2  -3   -1.51    3.62
  14   2  -3   -0.64    4.56
  14  -2   3   -2.48    2.60
  14  -2   3   -0.30    4.40
  14  -2   3   -2.77    2.64
  14   3   3   29.00    8.30
  14  -3  -3   24.97    7.64
  14  -3  -3   18.32    6.48
  14  -3   3   13.94    6.22
  14   3  -3   23.15    8.38
  14  -3   3   21.81    6.83
  14  -3   3   19.78    6.45
  14  -4  -3    3.74    5.38
  14  -4  -3   -0.69    4.55
  14   4   3   16.29    7.32
  14  -4   3    5.86    4.62
  14   4  -3    7.95    5.12
  14  -4   3    5.44    4.02
  14  -5  -3    1.50    3.18
  14  -5  -3    1.43    4.07
  14   5   3   -6.15    3.86
  14  -5   3   -5.95    3.52
  14   5  -3   -3.61    5.03
  14  -5   3    4.92    3.06
  14  -6  -3    2.46    4.46
  14  -6  -3    5.21    3.90
  14   6   3    3.93    5.06
  14   6  -3   -1.79    5.73
  14  -6   3    1.38    3.63
  15   0   3   -1.60    3.24
  15   0  -3   -1.34    2.26
  15   0  -3    3.05    4.50
  15   1   3   51.20   11.26
  15  -1  -3   51.92   11.12
  15  -1  -3   33.20    6.72
  15  -1   3   53.07    7.79
  15  -1   3   47.10    9.95
  15   1  -3   47.70   11.02
  15  -2  -3   19.83    5.54
  15   2   3   17.35    4.82
  15  -2  -3   40.22    9.45
  15   2  -3   23.71    8.35
  15  -2   3   26.53    6.70
  15  -2   3   23.37    7.61
  15   3   3   13.52    5.87
  15  -3  -3    4.15    3.60
  15  -3  -3   -0.25    3.75
  15   3  -3    0.86    3.50
  15  -3   3    5.77    4.13
  15  -3   3    0.45    3.78
  15   4   3    2.47    3.82
  15  -4  -3   -0.20    4.23
  15  -4  -3    1.11    3.82
  15  -4   3   -0.68    5.04
  15  -4   3   -1.37    3.37
  15   4  -3    3.61    4.72
  15  -5  -3   -0.60    4.50
  15   5   3   12.19    6.21
  15  -5  -3   -0.87    4.80
  15  -5   3    4.56    4.30
  15  -5   3   -0.85    3.69
  15   5  -3    2.51    5.33
  15  -6  -3   -6.28    4.43
  15  -6  -3    1.53    6.44
  15   6   3   10.92    7.44
  15  -6   3   -7.15    4.83
  15   6  -3   -1.68    5.82
  16   0  -3    2.13    3.67
  16   0   3   -1.74    3.99
  16  -1  -3   17.91    7.06
  16  -1  -3   11.73    5.31
  16   1   3   18.82    8.30
  16   1  -3   30.86    8.70
  16  -1   3   21.53    8.26
  16  -2  -3    2.37    3.32
  16   2   3    3.66    4.06
  16  -2  -3    6.60    5.03
  16  -2   3    4.33    5.37
  16   2  -3    1.57    4.09
  16  -2   3   -6.17    3.06
  16  -3  -3    5.30    6.12
  16   3   3   13.51    6.13
  16  -3  -3    6.70    5.05
  16  -3   3    3.34    4.56
  16   3  -3    7.56    4.86
  16  -3   3    6.71    4.98
  16  -4  -3    0.18    3.39
  16   4   3    5.31    6.35
  16  -4  -3   -5.60    4.42
  16  -4   3   -1.83    4.62
  16  -4   3   -0.19    4.22
  16   4  -3    2.17    3.99
  16  -5  -3    3.04    6.98
  16   5   3   11.60    7.87
  16  -5  -3    8.11    4.43
  16  -5   3    9.68    6.71
  17   0   3   -4.81    2.54
  17   0  -3   -3.42    3.26
  17   1   3   11.94    6.47
  17  -1  -3    8.72    5.62
  17  -1   3    6.84    5.01
  17   1  -3    0.13    4.14
  17  -2  -3   -0.77    3.63
  17   2   3    1.86    5.12
  17   2  -3    2.86    4.95
  17  -2   3    1.80    4.42
  17  -3  -3   -5.84    2.57
  17   3   3    7.42    6.85
  17  -3  -3    6.64    6.74
  17   3  -3    1.10    4.87
  17  -3   3   -0.65    4.48
  17  -4  -3   -0.28    3.62
  17  -4  -3    4.29    5.12
  17   4   3   -3.64    3.98
  17  -4   3    5.35    5.49
  17   4  -3   -0.56    6.47
  17  -4   3   13.18    5.76
  18   0  -3    1.91    5.13
  18   0   3   -2.71    2.45
  18  -1  -3   -0.49    4.38
  18   1   3    0.50    3.92
  18  -1   3   -0.58    3.80
  18   1  -3   -4.67    3.46
  18   2   3   17.89    7.91
  18   2  -3    6.94    5.74
  18  -2   3   -3.10    4.16
  18  -3  -3    5.61    5.90
  18   3   3    3.75    6.55
  18  -3   3    2.34    3.81
  18   3  -3    3.78    6.18
  19   0   3    1.55    4.00
  19   0  -3   -5.05    4.87
  19  -1  -3    1.04    5.66
  19   1   3    3.62    4.31
  19  -1   3   -2.06    5.48
  19   1  -3   -1.38    2.82
  19   2   3  -14.36    5.39
  19  -2  -3    1.10    5.97
  19   2  -3    0.21    5.10
  19  -2   3   13.41    8.08
   0   0  -4  928.64   19.28
   0   0  -4  944.40   20.03
   0   0  -4  937.88   17.02
   0   0   4  911.02   19.94
   0   0   4  947.82   17.05
   0  -1  -4   -2.27    0.83
   0  -1  -4   -1.11    1.07
   0   1  -4    1.43    1.12
   0   1  -4   -0.41    0.49
   0  -1  -4   -0.98    0.43
   0  -1   4    0.16    0.51
   0   1   4   -0.08    0.74
   0  -1   4    0.41    0.97
   0  -2  -4 3681.39   63.90
   0   2  -4 3576.91   59.18
   0  -2  -4 3543.20   61.08
   0   3   4    0.89    1.65
   0  -3   4   -0.07    0.32
   0  -3  -4    0.45    0.97
   0  -3  -4   -1.41    0.79
   0  -3   4    0.51    1.89
   0  -3  -4    0.88    1.15
   0   3  -4   -0.79    0.98
   0  -3   4   -0.18    0.41
   0  -4  -4  551.36   22.53
   0  -4   4  540.77   12.39
   0  -4  -4  548.25   21.19
   0  -4  -4  576.68   20.92
   0  -4   4  563.95   21.21
   0  -4   4  529.61   11.38
   0   4  -4  564.84   21.85
   0  -4  -4  517.55   20.62
   0  -5   4    0.86    0.89
   0  -5  -4    1.54    2.28
   0  -5  -4    2.29    2.34
   0   5  -4   -1.40    2.23
   0  -5  -4   -1.41    1.20
   0  -5   4   -3.55    1.70
   0  -5  -4   -1.39    2.24
   0  -5   4    0.08    1.00
   0  -6   4   41.55    3.66
   0  -6   4   45.40    4.26
   0  -6  -4   28.81    6.85
   0   6  -4   34.80    7.27
   0  -6   4   44.80    8.74
   0  -6  -4   37.78    7.83
   0  -6  -4   50.15    9.45
   0  -6  -4   48.85    8.83
   0  -7  -4    0.28    3.44
   0  -7  -4   -4.26    1.72
   0  -7   4   -2.63    2.49
   0  -8   4   26.69    7.95
   0  -8  -4   20.77    8.57
   0  -8  -4   26.06    8.39
   0  -9   4    0.24    5.12
   0  -9  -4   -2.72    5.29
   1   0  -4  132.50    6.45
  -1   0   4  131.81    6.53
  -1   0  -4  132.77    5.09
   1   0   4  137.53    5.08
   1   0   4  130.76    6.17
   1   0  -4  130.04    5.06
  -1   0   4  131.37    5.17
  -1   0  -4  125.99    6.07
  -1  -1   4 3033.24   45.23
   1   1   4 3102.25   51.59
   1   1  -4 3061.28   44.97
  -1   1   4 3090.27   52.70
  -1  -1  -4 3095.04   51.52
   1   2   4 2647.91   44.55
   1  -2  -4 2721.60   46.25
   1   2   4 2614.46   49.02
  -1  -2   4 2608.47   44.62
   1  -2  -4 2657.61   50.33
   1  -2  -4 2640.84   48.93
  -1   2  -4 2676.40   47.61
  -1  -2   4 2630.68   38.16
  -1   2   4 2690.18   50.87
   1  -2   4 2637.59   46.81
   1   2  -4 2602.72   37.94
   1   2  -4 2533.06   45.29
  -1  -2  -4 2585.49   43.03
  -1   2   4 2677.90   47.15
  -1  -2  -4 2625.90   49.03
  -1   3  -4  171.56   10.61
  -1  -3   4  155.94    9.24
   1   3   4  158.17    9.40
   1   3   4  189.48   11.28
   1  -3  -4  139.08    9.50
  -1  -3   4  176.68    5.84
   1  -3  -4  176.39   10.16
   1  -3  -4  165.02   10.93
  -1  -3  -4  198.99   11.32
  -1  -3  -4  173.85    9.13
   1   3  -4  171.98    6.16
   1  -3   4  172.28   10.36
  -1   3   4  176.92   10.69
   1   3  -4  176.08   10.14
  -1  -4   4   66.02    6.85
  -1  -4   4   66.04    4.02
   1  -4  -4   67.18    8.87
   1  -4  -4   65.98    8.98
   1  -4  -4   71.57    7.74
   1   4   4   70.12    7.64
  -1   4  -4   66.97    9.02
   1  -4  -4   77.18    7.64
   1  -4   4   68.39    3.09
   1  -4   4   66.55    7.36
  -1  -4  -4   72.02    9.90
  -1  -4  -4   71.54    6.85
   1  -4   4   68.43    3.13
  -1   4   4   68.82    9.16
  -1  -4  -4   73.92    7.58
   1   4  -4   65.38    4.35
  -1  -4  -4   84.01    7.78
   1   4  -4   74.20    7.68
   1  -5  -4    2.58    2.44
   1  -5  -4    1.11    2.48
  -1  -5   4    5.21    1.96
  -1  -5   4    4.47    1.70
  -1   5  -4    4.16    3.15
  -1  -5   4    4.00    3.01
   1  -5  -4    5.48    2.61
   1  -5  -4    2.12    2.82
   1  -5   4    6.53    1.51
   1   5  -4   -0.66    2.19
  -1  -5  -4    3.82    2.36
   1  -5   4    1.67    1.11
  -1  -5  -4    6.23    3.04
  -1  -5  -4    5.66    3.51
  -1  -5  -4    2.59    3.30
   1  -5   4    3.67    3.58
  -1   6  -4   -0.14    3.69
   1  -6  -4    6.97    4.05
  -1  -6   4    0.26    3.40
   1  -6  -4    4.12    3.67
   1  -6  -4    9.34    4.77
   1  -6  -4    5.79    3.54
  -1  -6   4    1.64    1.96
  -1  -6   4    3.23    1.77
  -1  -6  -4    9.25    4.03
   1  -6   4    5.48    1.42
  -1  -6  -4    3.11    3.39
  -1  -6  -4    6.34    4.02
  -1  -6  -4    4.79    3.27
   1  -6   4    4.22    1.69
   1  -6   4    4.21    3.02
   1   6  -4    2.84    3.57
   1  -7  -4   -0.62    3.18
   1  -7  -4   -2.57    2.77
  -1  -7   4   -0.29    2.70
   1  -7   4    4.50    3.16
  -1  -7  -4    0.33    3.39
  -1  -7  -4    2.70    3.69
  -1  -7  -4   -0.67    3.39
   1  -8  -4   15.58    6.40
  -1  -8   4   11.70    6.47
  -1  -8  -4    7.08    5.07
   1  -8   4    9.06    5.99
  -1  -8  -4   -0.22    4.35
   1  -9  -4    8.25    6.82
  -1  -9   4    3.52    5.64
   1  -9   4   20.17    6.86
  -1  -9  -4   -0.02    3.69
  -2   0   4 2494.80   42.12
  -2   0  -4 2458.65   40.65
   2   0  -4 2429.52   41.45
   2   0   4 2447.08   41.05
   2   1   4 7275.22  150.18
  -2  -1   4 7517.26  173.46
   2  -1  -4 7428.02  156.09
  -2   1  -4 7335.49  176.79
  -2   1   4 7541.59  155.81
   2  -1   4 7262.58  174.96
   2   1  -4 7658.68  175.51
   2  -2  -4  649.26   18.49
  -2  -2   4  659.81   16.56
  -2  -2   4  606.74   14.39
  -2   2  -4  629.28   19.12
   2  -2  -4  624.94   20.30
  -2   2  -4  641.46   11.61
   2   2   4  629.87   20.02
   2   2   4  627.68   15.82
  -2  -2  -4  611.88   14.66
  -2  -2  -4  612.23   19.68
  -2   2   4  626.62   18.96
   2   2  -4  641.54   17.06
   2  -2   4  689.87   11.95
   2   2  -4  610.39   14.24
  -2   2   4  613.65   20.37
   2  -2   4  626.14   18.76
  -2  -3   4  263.65    8.92
  -2   3  -4  255.84   13.47
   2  -3  -4  253.77   13.51
   2  -3  -4  279.96   13.47
  -2  -3   4  276.22   11.71
   2   3   4  266.33   13.76
   2   3   4  261.81   11.60
  -2   3   4  257.21   14.04
  -2  -3  -4  258.06   13.41
   2  -3   4  273.18   13.56
   2  -3   4  286.23    6.16
   2   3  -4  227.03   11.40
   2   3  -4  267.82    9.40
  -2   3   4  266.49   13.64
  -2  -3  -4  278.15   11.16
   2  -4  -4    9.72    3.73
  -2  -4   4    6.63    3.05
   2  -4  -4    0.84    1.55
   2  -4  -4    3.09    2.49
  -2   4  -4    3.15    2.20
   2  -4  -4    4.57    2.62
   2   4   4    0.62    2.29
  -2  -4   4    4.54    1.70
   2   4  -4    3.50    1.68
  -2   4   4    0.87    2.18
   2   4  -4    4.98    3.06
   2  -4   4    3.67    1.03
   2  -4   4    4.77    1.14
  -2  -4  -4    4.82    2.82
  -2  -4  -4    3.94    2.30
   2  -4   4    5.70    2.93
   2  -5  -4    2.88    2.31
  -2  -5   4    3.00    2.66
  -2   5  -4    4.72    2.78
   2  -5  -4    2.85    2.46
   2   5   4    5.09    3.60
   2  -5  -4   15.24    4.76
  -2  -5   4    2.54    1.66
   2  -5  -4    4.18    3.35
   2  -5   4    4.83    1.36
   2  -5   4    1.44    2.62
  -2  -5  -4    3.52    3.36
   2  -5   4    3.17    1.35
  -2  -5  -4    5.76    3.24
  -2  -5  -4    3.65    2.69
   2   5  -4    5.80    1.74
   2   5  -4    4.47    3.47
   2  -6  -4   -2.93    2.91
  -2  -6   4    3.63    1.87
  -2  -6   4   -0.53    2.60
  -2  -6   4   -1.48    1.73
  -2   6  -4   -1.44    3.24
   2  -6  -4    1.76    2.80
   2  -6  -4    3.05    3.39
   2  -6  -4    1.98    3.41
  -2  -6  -4    5.94    3.94
  -2  -6  -4    7.86    4.23
   2  -6   4    0.91    1.16
  -2  -6  -4    1.53    2.49
   2   6  -4    2.54    2.17
   2  -6   4    1.02    3.61
   2  -6   4    0.84    1.27
  -2  -7   4   34.20    7.92
   2  -7  -4   26.21    7.63
   2  -7  -4   20.98    6.35
   2  -7   4   32.31    8.16
  -2  -7  -4   26.90    7.01
  -2  -7  -4   47.10    8.40
  -2  -7  -4   53.32   14.10
  -2  -7  -4   16.27    6.01
  -2  -8   4   -0.80    3.71
   2  -8  -4    6.39    4.27
  -2  -8  -4   -1.07    4.60
   2  -8   4    6.79    5.31
  -2  -8  -4    5.77    4.67
   2  -9  -4   -1.48    2.97
  -2  -9   4    4.30    5.01
  -2  -9  -4    5.61    4.79
   2  -9   4    5.04    4.97
  -3   0  -4  303.98    8.95
  -3   0   4  334.45   12.07
   3   0   4  303.90   11.16
  -3   0   4  299.82    9.22
   3   0  -4  310.34    8.88
  -3   0  -4  303.92   11.03
   3   0   4  283.79    8.35
   3   0  -4  304.27   11.49
  -3  -1   4 1362.59   27.53
  -3  -1   4 1415.29   24.24
   3  -1  -4 1371.07   27.26
  -3   1  -4 1381.27   25.76
   3   1   4 1406.22   22.21
   3   1   4 1386.08   30.75
   3  -1  -4 1443.56   31.06
  -3   1  -4 1426.92   28.42
   3   1  -4 1381.39   27.39
  -3   1   4 1355.79   30.99
  -3  -1  -4 1384.85   30.35
  -3   1   4 1381.97   28.33
  -3  -1  -4 1402.41   22.06
   3   1  -4 1423.72   24.73
   3  -1   4 1397.94   27.84
   3  -1   4 1395.53   26.25
  -3  -2   4  296.34    9.93
   3  -2  -4  269.35   11.92
   3   2   4  301.44    9.57
   3   2   4  293.81   13.63
  -3  -2   4  275.92   10.19
  -3   2  -4  298.37   13.05
  -3   2  -4  298.55    8.65
   3  -2  -4  310.67   13.79
   3  -2   4  293.18   12.71
   3   2  -4  306.69   10.62
  -3   2   4  300.17   13.06
   3  -2   4  277.72    8.50
  -3   2   4  312.85   14.26
  -3  -2  -4  302.42    8.66
  -3  -2  -4  307.09   13.66
   3   2  -4  320.93   10.98
   3  -3  -4    7.23    3.19
   3  -3  -4    6.00    2.51
  -3   3  -4    3.74    1.29
  -3  -3   4    3.60    1.86
   3   3   4    6.28    2.32
   3   3   4    4.06    2.45
  -3   3  -4    3.19    2.56
   3  -3   4    5.87    1.38
  -3  -3  -4    2.14    1.65
  -3   3   4    4.49    2.76
   3   3  -4    1.73    1.40
   3  -3   4    3.33    2.31
  -3  -3  -4    1.67    1.57
   3   3  -4    3.82    1.49
  -3   3   4    3.33    2.06
  -3  -4   4   28.65    4.14
   3   4   4   37.66    6.85
  -3   4  -4   38.45    7.43
  -3  -4   4   33.29    5.33
   3  -4  -4   35.15    6.95
   3  -4  -4   43.21    7.34
   3  -4  -4   56.00    8.68
   3   4  -4   31.40    4.72
  -3  -4  -4   32.92    5.26
  -3   4   4   45.79    8.01
   3  -4   4   38.90    6.98
  -3  -4  -4   36.20    6.45
   3   4  -4   40.78    6.52
   3  -4   4   30.39    2.66
  -3   4   4   38.35    7.43
  -3  -4  -4   43.27    6.06
  -3   5  -4   22.37    6.39
  -3  -5   4   20.75    3.71
   3   5   4   19.29    5.52
   3  -5  -4   32.83    6.73
   3  -5  -4   33.95    6.57
   3  -5  -4   30.46    7.21
  -3  -5   4   23.91    5.42
   3  -5  -4   20.63    5.33
  -3  -5  -4   22.47    5.64
   3  -5   4   22.51    3.14
   3  -5   4   30.54    7.08
   3   5  -4   30.74    5.58
  -3  -5  -4   30.62    5.75
   3  -5   4   20.95    2.85
  -3  -5  -4   26.39    5.68
   3   5  -4   19.15    4.18
  -3  -6   4    2.20    2.98
   3   6   4    7.04    3.58
  -3   6  -4   14.17    5.94
   3  -6  -4    7.02    4.01
   3  -6  -4    8.76    4.17
   3  -6  -4    9.08    4.71
  -3  -6   4    5.78    2.53
   3  -6  -4    4.69    4.06
   3  -6   4    1.71    1.19
  -3  -6  -4    3.66    3.42
   3   6  -4    5.00    2.66
  -3  -6  -4    6.39    3.39
   3   6  -4    1.42    3.51
   3  -6   4    7.51    3.96
  -3  -6  -4    3.33    2.75
   3  -7  -4   19.04    6.21
  -3  -7   4    7.65    4.62
   3  -7  -4   22.71    7.48
  -3  -7  -4   19.69    5.78
  -3  -7  -4   13.34    6.49
   3  -7   4    9.94    6.10
  -3  -7  -4   14.48    5.64
   3   7  -4    9.26    4.78
  -3  -8   4   13.29    5.09
   3  -8  -4    5.73    5.63
  -3  -8  -4   25.05    7.14
   3  -8   4    5.07    5.35
  -3  -8  -4   23.39    7.41
  -3  -9   4   -1.08    4.02
   3  -9  -4    5.11    6.20
   3  -9   4    5.23    6.29
   4   0   4  171.92    6.51
  -4   0   4  169.33    7.25
  -4   0  -4  189.68    9.28
   4   0   4  173.36    9.19
   4   0  -4  188.58    7.05
   4   0  -4  176.19    9.34
  -4   0   4  178.32    9.39
  -4   0  -4  175.14    6.90
   4   1   4  267.21   12.47
   4   1   4  265.75    6.58
  -4  -1   4  280.18    8.43
   4  -1  -4  266.79   12.25
   4  -1  -4  279.22   10.59
  -4   1  -4  282.45   10.36
  -4  -1   4  276.70   11.44
  -4   1  -4  277.46   10.97
   4  -1   4  285.93   10.67
   4   1  -4  275.80    8.42
   4   1  -4  271.15   11.24
   4  -1   4  285.61   10.92
  -4  -1  -4  287.69   12.56
  -4  -1  -4  262.82    6.82
  -4   1   4  282.47   12.90
  -4   2  -4  108.40    5.85
   4   2   4  102.55    8.40
  -4  -2   4   95.51    6.50
  -4  -2   4   99.16    5.32
  -4   2  -4  103.64    7.92
   4   2   4  101.48    4.92
   4  -2  -4  109.31    8.37
   4  -2  -4  104.72    7.53
  -4   2   4  101.93    7.90
  -4  -2  -4  102.74    4.18
   4  -2   4  100.29    5.77
   4  -2   4   97.45    7.60
  -4  -2  -4  102.58    8.24
   4   2  -4  102.61    6.71
   4   2  -4  109.27    6.08
  -4   2   4  101.95    8.34
  -4   3  -4   56.26    4.33
  -4  -3   4   68.81    5.27
   4  -3  -4   53.73    7.53
   4   3   4   60.72    5.04
   4  -3  -4   52.59    7.46
   4   3   4   58.40    8.40
  -4   3  -4   54.29    8.00
  -4  -3   4   56.33    5.16
  -4  -3  -4   60.64    4.92
   4  -3   4   70.22    7.44
  -4   3   4   54.34    8.23
  -4   3   4   58.66    8.05
   4  -3   4   60.78    4.32
   4   3  -4   68.67    5.85
   4   3  -4   65.42    5.83
  -4  -3  -4   57.10    7.73
  -4  -3  -4   60.58    4.37
  -4   4  -4   48.17    8.15
   4   4   4   43.80    7.59
   4  -4  -4   27.89    6.70
  -4   4  -4   39.18    3.95
   4  -4  -4   38.83    7.40
   4  -4  -4   35.31    6.48
  -4  -4   4   43.14    6.24
  -4  -4   4   41.64    4.66
  -4   4   4   36.94    7.28
  -4   4   4   46.07    7.95
  -4  -4  -4   41.18    7.11
  -4  -4  -4   41.38    5.81
   4  -4   4   45.78    3.72
   4   4  -4   44.70    6.26
  -4  -4  -4   40.65    5.38
   4   4  -4   43.98    6.49
   4  -4   4   41.02    7.57
   4   5   4    3.61    3.72
  -4   5  -4    5.00    3.97
   4  -5  -4   13.47    4.68
   4  -5  -4    3.33    3.04
   4  -5  -4    7.76    3.75
   4  -5  -4   13.14    4.26
  -4  -5   4    5.20    2.64
  -4  -5   4   16.45    4.59
  -4   5   4    3.73    2.88
   4  -5   4    5.90    2.26
   4  -5   4    5.37    1.64
  -4  -5  -4   11.09    4.11
  -4  -5  -4    9.48    3.44
   4  -5   4    6.39    3.52
   4   5  -4    4.94    3.24
   4   5  -4    6.77    3.20
  -4  -5  -4    6.03    2.74
   4   6   4   -2.43    3.62
   4  -6  -4   -0.60    2.63
  -4  -6   4   -3.90    1.51
  -4  -6   4    2.77    2.80
   4  -6  -4   -1.75    2.34
   4  -6  -4   -3.22    2.54
  -4  -6  -4   -2.03    3.30
   4  -6   4   -1.78    3.15
   4  -6   4   -1.85    1.08
  -4  -6  -4    3.40    2.57
   4   6  -4   -3.81    2.99
  -4  -6  -4    3.79    2.47
   4   6  -4    1.01    2.02
  -4  -7   4    4.77    3.41
   4   7   4   -2.76    2.86
   4  -7  -4    0.74    2.81
   4  -7  -4   -5.90    2.87
   4   7  -4   11.63    6.28
   4  -7   4    1.46    3.94
  -4  -7  -4    0.51    4.21
   4  -8  -4   -1.32    3.54
  -4  -8   4   -0.28    3.28
  -4  -8  -4   -6.32    4.42
   4  -8   4   -3.88    3.72
  -4  -8  -4   -3.35    3.83
   4  -9  -4   -4.26    5.64
   4  -9   4    2.43    4.83
   5   0   4   43.81    5.95
   5   0   4   43.69    3.38
  -5   0   4   54.72    5.60
  -5   0   4   51.14    4.20
  -5   0  -4   49.67    5.14
   5   0  -4   45.20    3.63
  -5   0  -4   41.26    3.49
   5   0  -4   50.57    5.44
   5   1   4  641.77   11.39
  -5  -1   4  637.92   19.74
  -5   1  -4  624.86   18.30
   5  -1  -4  634.16   20.58
  -5   1  -4  608.81   17.86
   5  -1  -4  597.53   17.25
   5   1   4  608.86   20.75
  -5  -1   4  640.39   14.38
  -5  -1  -4  613.74   20.34
  -5   1   4  668.81   21.57
   5  -1   4  623.37   18.53
   5   1  -4  627.79   19.41
   5   1  -4  624.73   14.06
  -5  -1  -4  616.51   12.27
   5  -1   4  654.47   18.16
  -5   1   4  643.65   19.01
   5  -2  -4    0.03    1.36
  -5  -2   4   -0.45    1.43
   5   2   4    0.78    0.63
   5   2   4   -0.27    1.19
  -5   2  -4   -0.37    1.13
   5  -2  -4    0.06    1.35
  -5  -2   4    0.65    0.88
  -5   2  -4    0.18    1.08
  -5  -2  -4   -0.64    0.40
  -5  -2  -4    2.89    2.21
   5  -2   4   -0.92    1.37
   5   2  -4    1.62    1.32
   5   2  -4   -1.15    0.90
   5  -2   4    1.76    1.24
  -5   2   4    1.62    1.76
  -5   2   4   -0.70    1.65
  -5  -3   4   71.57    5.10
   5  -3  -4   68.27    7.25
   5   3   4   56.02    8.47
   5  -3  -4   65.51    8.66
  -5   3  -4   62.69    5.16
  -5  -3   4   65.35    6.11
  -5   3  -4   67.39    9.02
  -5  -3  -4   71.20    4.90
   5   3  -4   63.96    6.25
  -5  -3  -4   67.04    4.13
   5  -3   4   72.52    7.58
   5   3  -4   62.57    5.44
  -5   3   4   70.73    9.46
  -5  -3  -4   49.30    7.26
   5  -3   4   60.77    5.03
  -5   3   4   64.58    8.76
   5   4   4    5.49    3.37
   5  -4  -4    3.49    2.99
   5  -4  -4    6.91    2.97
  -5   4  -4    6.27    2.49
   5  -4  -4    3.96    2.54
  -5  -4   4    5.81    2.11
  -5  -4   4    4.31    2.36
  -5   4  -4    4.25    2.38
  -5   4   4    8.06    3.84
  -5  -4  -4    5.92    2.20
  -5   4   4    4.75    3.52
   5   4  -4    5.64    2.76
   5   4  -4    2.52    2.20
  -5  -4  -4    3.82    3.27
   5  -4   4    5.87    3.34
  -5  -4  -4    8.39    2.34
   5  -4   4    6.15    2.04
   5   5   4  303.39   18.71
  -5  -5   4  284.89   13.80
  -5   5  -4  307.57   12.92
   5  -5  -4  308.37   19.62
   5  -5  -4  291.44   17.03
  -5   5  -4  284.76   18.79
  -5  -5   4  284.96   13.60
   5  -5  -4  278.91   17.79
  -5  -5  -4  296.83   14.18
   5  -5   4  276.37   17.92
   5   5  -4  285.89   15.30
  -5  -5  -4  280.53   12.86
  -5   5   4  312.02   18.92
  -5  -5  -4  295.21   17.75
   5  -5   4  297.48   11.28
   5   5  -4  287.54   14.89
  -5  -6   4   16.02    4.87
   5  -6  -4   17.38    4.86
   5  -6  -4   12.11    6.22
   5   6   4    6.63    4.64
   5  -6  -4   11.17    4.52
  -5  -6  -4    9.16    3.87
  -5  -6  -4    4.81    4.06
   5  -6   4    7.37    2.41
   5   6  -4    4.97    3.93
  -5  -6  -4    9.63    3.79
   5   6  -4   15.10    4.97
   5  -6   4   16.30    6.63
   5  -7  -4   -1.73    3.58
   5  -7  -4    0.72    3.88
   5   7   4    2.45    3.48
  -5  -7   4    2.49    2.78
   5  -7   4   -2.55    3.12
  -5  -7  -4    1.81    2.93
   5  -8  -4   -1.46    1.62
  -5  -8   4   -6.39    2.53
   5   8   4    5.94    5.98
  -5  -8  -4   -0.69    3.85
   5  -8   4    2.66    4.11
   5  -9  -4   -4.15    5.59
   5  -9   4    0.80    5.02
   6   0   4  231.01   12.21
  -6   0  -4  209.61    8.57
   6   0  -4  239.73   12.40
  -6   0   4  217.00   12.04
  -6   0   4  235.07    9.74
   6   0   4  208.87    8.02
  -6   0  -4  229.63   11.68
   6   0  -4  226.51    8.59
  -6   1  -4  435.66   15.84
   6   1   4  428.72    8.54
  -6   1  -4  402.34   14.86
   6  -1  -4  382.09   13.90
   6  -1  -4  425.81   17.57
   6   1   4  452.41   18.61
  -6  -1   4  410.39   16.62
  -6  -1   4  427.74   11.82
  -6   1   4  403.97   17.46
  -6  -1  -4  401.26    9.54
   6  -1   4  432.97   14.87
  -6   1   4  442.49   16.04
  -6  -1  -4  426.82   17.33
   6   1  -4  432.85   11.21
   6  -1   4  421.35   16.00
   6   1  -4  412.09   16.56
   6   2   4    1.45    0.63
  -6   2  -4    3.89    2.14
  -6  -2   4    2.34    1.94
   6  -2  -4    0.34    1.79
   6   2   4    3.74    2.32
  -6   2  -4   -0.12    1.48
  -6  -2   4    3.38    1.25
   6  -2  -4    2.35    2.19
   6  -2   4    1.41    1.35
   6   2  -4    1.51    2.05
   6  -2   4    2.79    2.39
  -6  -2  -4    1.53    2.15
  -6   2   4    1.27    2.19
   6   2  -4    6.85    1.91
  -6   2   4   -0.46    1.91
  -6  -2  -4    1.75    0.58
   6   3   4  374.70   18.91
  -6   3  -4  353.10   13.87
  -6  -3   4  356.22   11.14
   6  -3  -4  369.61   17.72
   6  -3  -4  333.14   16.37
  -6   3  -4  348.40   17.70
  -6  -3   4  373.82   16.01
   6   3  -4  373.03   13.18
   6   3  -4  372.06   16.37
   6  -3   4  368.16   17.70
  -6  -3  -4  359.42   10.28
  -6   3   4  380.55   18.94
   6  -3   4  341.96   13.37
  -6  -3  -4  354.40   17.67
  -6  -3  -4  360.95    8.78
   6  -4  -4   10.76    3.73
   6  -4  -4    7.39    2.94
  -6   4  -4    2.22    3.23
  -6   4  -4    2.57    1.75
  -6  -4   4    4.45    2.81
   6   4   4    7.97    4.26
  -6  -4   4    7.47    2.19
   6  -4  -4    7.13    3.91
   6  -4   4    4.85    3.88
  -6  -4  -4    2.43    3.20
  -6   4   4    1.46    3.18
  -6  -4  -4    2.53    1.52
   6   4  -4    6.09    2.92
  -6  -4  -4    9.60    2.50
   6  -4   4    7.25    2.43
   6  -5  -4   25.22    6.26
   6   5   4   29.08    7.61
   6  -5  -4   27.63    6.92
  -6  -5   4   28.76    5.32
  -6   5  -4   19.99    7.05
  -6  -5   4   29.04    5.07
  -6   5  -4   24.41    5.01
   6  -5  -4   25.47    7.09
   6  -5   4   20.92    3.86
  -6  -5  -4   30.64    6.65
   6   5  -4   34.49    6.33
   6  -5   4   11.49    4.66
  -6  -5  -4   24.77    4.13
   6   5  -4   31.88    6.46
  -6  -5  -4   28.01    5.00
  -6   5   4   25.78    6.51
   6   6   4   25.45    7.14
  -6  -6   4   19.53    4.90
   6  -6  -4   21.78    5.85
   6  -6  -4   18.94    7.01
   6  -6   4   14.20    3.34
  -6  -6  -4   20.13    5.97
  -6   6   4    8.09    4.85
   6   6  -4   23.82    5.92
   6  -6   4   14.67    6.13
  -6  -6  -4   15.20    4.28
   6   6  -4   17.30    5.11
   6  -7  -4    1.51    4.67
   6   7   4    6.24    4.88
  -6  -7   4    4.75    3.62
   6  -7  -4    7.75    4.51
  -6  -7  -4   -3.29    2.57
   6  -7   4    3.25    4.58
   6   8   4   11.36    6.65
   6  -8  -4    4.67    4.25
   6  -8   4    7.88    5.65
   6  -9  -4   -5.30    5.21
   6  -9   4    1.21    4.36
  -7   0  -4  136.64    9.65
   7   0   4  144.41    6.77
   7   0  -4  133.96    9.96
   7   0  -4  145.82    7.05
  -7   0   4  146.35   10.45
  -7   0  -4  121.95    6.83
  -7   0   4  148.94    8.13
   7   0   4  140.70   10.12
   7   1   4  269.87   15.02
  -7   1  -4  294.09   12.89
  -7  -1   4  291.55   10.14
  -7  -1   4  295.65   14.81
   7  -1  -4  273.55   11.83
  -7   1  -4  289.87   13.70
   7   1   4  299.52    6.77
   7  -1  -4  264.35   14.57
  -7   1   4  294.26   15.58
   7  -1   4  299.19   12.66
   7  -1   4  286.07   13.90
   7   1  -4  295.68    9.23
   7   1  -4  310.11   14.92
  -7   1   4  299.68   13.50
  -7  -1  -4  272.70   14.52
  -7  -1  -4  294.23    7.99
   7  -2  -4  160.25   11.52
   7  -2  -4  170.34   10.68
  -7  -2   4  172.04    6.78
  -7  -2   4  158.13   10.80
  -7   2  -4  158.74   10.77
  -7   2  -4  157.26    9.86
   7   2   4  164.38   12.19
   7  -2   4  167.42   10.81
  -7   2   4  154.15   10.94
  -7  -2  -4  159.08   11.44
   7   2  -4  157.12    6.98
  -7   2   4  171.83   12.20
   7   2  -4  174.05   11.37
   7  -2   4  162.70   10.07
  -7  -3   4    5.02    2.70
   7   3   4    2.31    2.30
  -7   3  -4   -1.23    1.39
   7  -3  -4   -0.34    1.85
  -7  -3   4    0.85    0.96
  -7   3  -4   -1.04    2.17
   7  -3  -4    1.48    1.83
  -7  -3  -4   -2.11    1.74
   7  -3   4    1.24    1.66
  -7   3   4   -0.98    1.05
   7   3  -4    0.03    2.05
  -7   3   4   -2.80    1.57
  -7  -3  -4    0.06    0.40
   7   3  -4    0.38    1.16
   7  -3   4   -0.08    1.50
  -7  -3  -4    0.08    0.60
   7   4   4   21.09    6.41
  -7   4  -4   21.07    6.16
  -7  -4   4   20.73    3.43
   7  -4  -4    9.08    4.05
   7  -4  -4   25.63    6.69
  -7  -4   4   25.42    5.42
  -7   4  -4   21.94    4.92
   7  -4  -4   26.87    6.52
   7  -4   4   24.24    4.41
   7   4  -4   19.77    4.17
  -7  -4  -4   21.09    2.76
   7  -4   4   12.16    4.96
  -7   4   4   37.15    7.47
   7   4  -4   25.67    6.33
  -7  -4  -4   19.87    5.72
  -7  -4  -4   31.29    3.27
   7  -5  -4    4.97    3.80
  -7  -5   4    7.70    3.15
  -7   5  -4    9.66    3.80
  -7  -5   4    8.51    2.73
   7  -5  -4   10.78    3.14
  -7   5  -4    9.12    4.69
   7  -5  -4    9.53    4.19
   7   5   4    9.41    5.24
   7  -5   4    8.22    4.36
  -7  -5  -4    7.42    2.38
   7   5  -4    5.05    3.88
   7  -5   4    8.06    2.88
   7   5  -4    3.74    3.25
  -7  -5  -4    7.39    3.78
  -7  -5  -4    8.75    2.22
   7  -5   4    8.62    4.43
   7  -6  -4    2.28    4.30
   7   6   4    9.33    4.81
  -7  -6   4    5.54    2.99
   7  -6  -4   -1.15    3.48
  -7  -6  -4   10.30    3.53
   7  -6   4    6.80    5.20
   7   6  -4    8.60    4.69
  -7  -6  -4    2.65    3.69
  -7   6   4    2.10    3.95
   7  -7  -4   -0.96    3.73
  -7  -7   4   -0.76    2.28
   7   7   4   -1.76    4.37
   7  -7  -4   -3.58    3.37
   7  -7   4    7.22    6.22
   7   8   4    7.00    6.39
   7  -8  -4    6.12    5.89
   7  -8   4   13.75    8.07
  -8   0  -4   16.82    4.44
   8   0  -4   14.62    4.24
  -8   0   4   16.53    3.69
   8   0   4   18.71    4.78
   8   0   4   14.59    2.72
  -8   0   4   16.00    4.14
  -8   0  -4   17.40    3.33
   8   0  -4   19.98    3.31
   8   1   4  448.04   20.55
  -8   1  -4  413.87   16.20
  -8  -1   4  450.30   19.67
  -8   1  -4  433.43   18.32
   8   1   4  427.97    8.84
  -8  -1   4  426.37   13.40
   8  -1  -4  426.65   19.44
   8  -1  -4  453.78   15.95
  -8  -1  -4  449.39   19.58
   8  -1   4  412.14   15.74
   8  -1   4  467.54   19.32
  -8   1   4  444.96   17.47
   8   1  -4  430.17   19.16
  -8   1   4  431.06   19.89
   8   1  -4  413.34   11.65
   8  -2  -4    4.40    2.53
  -8  -2   4    3.11    1.27
  -8  -2   4   -0.25    2.04
   8  -2  -4    6.72    3.13
   8   2   4    2.85    2.95
  -8   2  -4    6.73    3.27
  -8   2  -4    3.80    2.48
  -8  -2  -4    5.28    3.19
  -8   2   4    6.52    3.06
   8   2  -4    1.63    2.47
   8   2  -4    5.98    1.76
   8  -2   4    7.21    3.51
   8  -2   4    1.26    2.11
  -8   2   4    4.69    2.64
   8  -3  -4  195.41   13.53
   8  -3  -4  171.41   13.37
  -8  -3   4  180.01   12.41
  -8  -3   4  184.35    7.30
  -8   3  -4  202.08   11.90
  -8   3  -4  192.99   13.78
   8   3   4  185.91   14.45
   8  -3  -4  185.90   12.81
  -8   3   4  186.31   14.03
   8  -3   4  186.59   13.20
  -8  -3  -4  180.29   13.40
   8  -3   4  180.32   11.26
   8   3  -4  196.94    8.89
  -8   3   4  197.17   14.23
   8  -4  -4    4.48    3.05
   8  -4  -4    1.73    2.70
   8  -4  -4    7.68    4.18
  -8   4  -4    1.43    3.15
   8   4   4    9.81    4.98
  -8  -4   4    3.50    3.29
  -8   4  -4    2.02    2.31
  -8  -4   4    1.44    1.52
  -8  -4  -4    3.95    1.06
  -8  -4  -4    4.83    1.29
   8  -4   4    2.05    3.29
   8   4  -4    1.30    2.68
  -8   4   4    2.76    2.72
  -8  -4  -4    1.06    2.40
   8  -4   4   -1.68    1.87
   8   4  -4    2.73    2.47
   8  -4   4    1.87    2.51
   8   5   4   10.27    5.13
  -8  -5   4    4.28    2.05
   8  -5  -4   -2.78    3.71
  -8   5  -4   10.36    4.83
   8  -5  -4   13.03    4.94
  -8  -5   4    5.53    4.09
   8  -5   4    7.70    4.05
  -8   5   4    3.56    3.79
  -8  -5  -4    3.58    1.87
   8   5  -4   12.46    4.38
  -8  -5  -4    7.12    4.23
   8   5  -4    2.61    2.76
   8  -5   4    9.55    3.13
   8  -6  -4   18.89    5.66
   8   6   4    5.58    4.79
   8  -6  -4   13.90    6.29
  -8  -6   4   18.71    4.44
   8  -6   4    7.90    5.72
   8   6  -4   12.63    4.43
  -8   6   4    9.61    6.39
   8  -7  -4   -0.29    3.45
   8  -7  -4   11.11    6.73
   8   7   4   10.41    5.17
   8  -7   4    2.81    3.58
   8  -8  -4    2.46    4.91
   8   8   4   14.06    6.52
   8  -8   4    2.69    4.77
  -9   0  -4  138.46   11.10
   9   0  -4  139.60    7.36
   9   0  -4  119.14   10.70
   9   0   4  126.55    7.36
  -9   0   4  106.86    7.78
   9   0   4  126.57    6.97
   9   0   4  131.44   10.94
  -9   0   4  125.38   10.78
   9  -1  -4   20.91    5.74
   9   1   4   20.81    1.82
  -9   1  -4   33.36    6.83
   9   1   4   18.56    5.29
  -9  -1   4   21.55    5.21
   9   1   4   23.48    2.20
  -9   1  -4   34.25    5.58
   9  -1  -4   24.76    4.41
  -9  -1   4   23.73    3.81
  -9  -1  -4   22.08    5.75
   9  -1   4   15.71    4.68
   9   1  -4   13.73    4.20
  -9   1   4   31.76    5.56
   9  -1   4   27.12    4.90
  -9   1   4   19.51    5.26
   9   1  -4   28.32    3.60
   9  -2  -4  267.72   16.24
  -9   2  -4  272.56   15.02
   9   2   4  252.66   16.85
   9  -2  -4  268.36   14.24
  -9   2  -4  271.74   15.06
  -9  -2   4  254.62    9.41
  -9  -2   4  238.35   15.02
  -9  -2  -4  268.19   16.21
  -9   2   4  298.34   17.61
   9  -2   4  265.44   15.03
   9   2  -4  259.73    9.14
   9  -2   4  282.16   15.03
   9   2  -4  247.44   15.43
  -9   2   4  274.80   15.72
   9  -3  -4   57.68    9.69
  -9   3  -4   50.25    7.77
   9   3   4   33.15    7.50
  -9  -3   4   50.70    8.49
   9  -3  -4   42.19    7.96
  -9  -3   4   47.59    3.60
  -9   3  -4   53.25    9.02
   9  -3  -4   38.21    6.89
  -9  -3  -4   29.52    6.90
   9   3  -4   51.00    4.50
   9   3  -4   60.69    9.84
  -9   3   4   53.67    9.44
   9  -3   4   41.52    8.02
   9  -3   4   34.80    7.26
  -9   3   4   44.14    8.80
   9  -3   4   32.63    5.99
  -9   4  -4   -1.01    3.51
   9  -4  -4    4.25    3.79
  -9  -4   4    0.86    2.62
  -9  -4   4    2.09    1.43
   9  -4  -4    2.84    3.96
   9   4   4    2.74    3.65
  -9   4  -4    3.25    2.81
   9  -4  -4   -4.50    2.82
   9  -4   4   -0.87    1.96
  -9   4   4   -4.34    2.53
   9   4  -4    2.30    2.98
   9  -4   4    0.20    2.19
  -9  -4  -4    5.99    4.53
   9   4  -4   -0.48    2.06
   9  -4   4    6.22    4.00
   9  -5  -4    6.45    4.68
  -9  -5   4   10.57    4.61
   9   5   4   13.01    6.19
   9  -5  -4    5.09    4.06
  -9  -5   4    6.87    2.29
   9   5  -4    7.20    3.98
   9  -5   4   11.94    6.01
  -9   5   4    1.76    4.66
   9  -5   4    9.76    3.20
   9  -6  -4    8.79    5.76
   9   6   4   12.22    6.06
   9  -6  -4   13.53    5.60
   9  -6   4   18.36    7.24
   9   6  -4   29.08    7.76
   9   7   4    0.17    6.78
   9  -7  -4    0.23    4.53
   9  -7  -4   -0.49    3.82
   9  -7   4    0.16    4.02
   9   8   4    5.37    5.94
   9  -8  -4    2.01    5.07
   9  -8   4   -1.45    3.77
  10   0   4    4.63    2.28
  10   0   4    4.79    1.79
  10   0   4    2.69    3.03
 -10   0   4   16.04    5.14
 -10   0  -4   10.76    3.95
  10   0  -4    5.80    2.78
 -10   0   4   12.74    3.76
  10   0  -4    5.41    2.30
  10   1   4   54.37    2.87
  10   1   4   49.48    8.81
 -10  -1   4   49.29    8.71
 -10   1  -4   58.43    9.19
  10   1   4   52.43    3.22
  10  -1  -4   66.37    6.14
  10  -1  -4   44.86    8.13
 -10  -1   4   49.35    4.89
  10  -1   4   47.54    6.50
 -10   1   4   48.25    7.33
  10   1  -4   45.49    3.82
  10   1  -4   48.00    8.13
 -10  -1  -4   43.32    8.04
 -10   1   4   53.99    9.26
  10  -1   4   50.61    8.26
  10  -1   4   59.85    6.63
  10  -2  -4   61.09    6.68
 -10   2  -4   87.22    8.68
  10  -2  -4   67.97    9.79
  10   2   4   70.70   10.96
 -10  -2   4   67.67    4.87
 -10  -2   4   63.33    9.72
 -10   2   4   75.38   10.28
  10  -2   4   93.59    9.69
  10  -2   4   76.77    7.69
  10   2  -4   62.15    9.80
 -10  -2  -4   67.95   10.33
 -10   2   4   84.71   12.47
  10   2  -4   75.98    4.82
  10  -2   4   77.54    8.40
 -10   3  -4   36.01    7.15
  10  -3  -4   22.76    5.92
  10  -3  -4   28.20    7.10
 -10  -3   4   23.46    3.15
 -10  -3   4   22.83    5.87
  10  -3  -4   28.05    6.85
  10   3   4   25.58    7.21
  10  -3   4   24.19    5.96
  10  -3   4   28.37    6.49
  10  -3   4   17.82    5.10
  10   3  -4   28.52    6.73
 -10  -3  -4   18.76    5.17
  10   3  -4   27.49    3.95
 -10   3   4   23.58    6.79
 -10  -4   4   -1.30    2.74
 -10   4  -4   -0.08    3.09
  10  -4  -4    1.65    2.54
  10  -4  -4   -3.80    2.55
  10  -4  -4   -2.87    2.95
  10   4   4    2.23    3.04
 -10  -4   4    0.47    1.02
  10  -4   4    0.17    2.97
  10   4  -4   -1.68    2.44
 -10   4   4   -0.15    3.05
  10  -4   4    7.22    3.72
 -10  -4  -4   -4.86    2.92
  10  -4   4    6.21    3.46
 -10  -5   4    0.29    2.98
  10  -5  -4    4.77    3.76
  10  -5  -4    0.32    3.23
  10   5   4    4.54    4.36
 -10   5   4   -3.65    3.81
  10   5  -4    1.40    3.12
  10  -5   4   -1.24    2.65
  10  -5   4   -3.33    2.08
  10   6   4   -5.32    3.58
  10  -6  -4    3.40    4.27
  10  -6  -4   -2.13    3.26
  10  -6   4   11.24    6.94
  10   6  -4    4.64    4.53
  10   7   4   -0.54    4.59
  10  -7  -4   -4.67    2.87
  10  -7  -4   -0.32    3.44
  10  -7   4   -2.23    4.89
  10   8   4  -16.95    7.10
  10  -8  -4  -10.97    3.33
  10  -8   4    9.32    7.06
  11   0  -4   12.19    4.37
  11   0   4    7.63    4.15
  11   0   4    5.07    2.46
 -11   0   4   10.39    4.35
  11   0  -4    6.84    2.39
 -11   0  -4    8.32    3.76
  11   0   4    6.16    2.46
 -11   0   4   10.50    3.62
  11   1   4   39.68    2.92
  11  -1  -4   46.00    8.74
 -11   1  -4   49.39    9.19
 -11  -1   4   52.37    5.25
  11   1   4   42.68    2.63
 -11  -1   4   35.73    7.41
  11  -1  -4   40.00    6.08
  11   1   4   43.26    8.75
  11   1  -4   49.73    4.18
 -11  -1  -4   42.46    8.17
  11   1  -4   35.53    7.79
  11  -1   4   38.20    6.09
  11  -1   4   46.70    8.70
 -11   1   4   53.84    8.19
 -11   1   4   41.70    8.51
  11  -1   4   46.23    6.72
  11  -2  -4  117.07    9.87
  11  -2  -4  103.94   10.40
 -11   2  -4  124.26   11.45
 -11  -2   4  107.45    6.41
 -11  -2   4  118.30   11.93
  11   2   4   94.48   13.30
  11  -2  -4  105.87   11.52
  11  -2   4  115.03    9.85
 -11   2   4  128.24   11.42
  11  -2   4  122.63   10.34
  11   2  -4  112.40    5.90
  11   2  -4  106.68   11.31
  11  -2   4   94.77   10.13
 -11  -2  -4  101.06   12.72
 -11   2   4  112.76   12.09
 -11  -3   4    6.23    3.90
  11  -3  -4   11.09    4.37
 -11   3  -4    3.50    3.20
  11  -3  -4    8.19    4.49
  11   3   4   13.83    6.48
 -11  -3   4    4.84    1.60
  11  -3  -4    9.89    5.24
  11   3  -4    2.17    3.96
  11   3  -4    3.96    1.96
  11  -3   4    0.05    2.69
 -11  -3  -4   10.03    3.86
  11  -3   4   15.45    5.11
 -11   3   4    6.20    4.81
  11  -3   4    5.80    3.06
  11  -4  -4   97.70   14.18
 -11   4  -4   75.31   11.10
  11  -4  -4   78.12   11.95
 -11  -4   4   96.53   13.08
  11   4   4   97.61   14.89
  11  -4   4   83.91   12.68
  11  -4   4   87.83   13.71
  11   4  -4   87.77   13.04
  11  -4   4  101.01    9.90
 -11   4   4   73.53   12.16
  11   5   4    1.09    3.61
  11  -5  -4    4.30    3.88
  11  -5  -4    9.68    5.75
  11   5  -4   12.38    5.16
  11  -5   4    9.63    5.59
  11  -5   4    6.16    3.59
  11  -6  -4   -6.66    4.39
  11  -6  -4    0.29    2.63
  11   6   4    8.37    5.07
  11  -6   4    3.24    4.88
  11   6  -4   11.18    6.56
  11   7   4   -3.11    5.21
  11  -7  -4   -9.28    2.91
  11  -7   4   -5.96    4.68
  12   0  -4  105.34   11.71
 -12   0   4  108.39   11.33
  12   0   4   80.32    6.14
  12   0   4   79.53   11.95
  12   0  -4   76.98    6.20
 -12   0   4   72.05    7.62
  12   0   4   85.52    6.52
 -12   0  -4   91.36   12.59
  12   1   4   10.09    1.59
  12  -1  -4   10.56    4.47
  12   1   4   16.83    6.20
  12  -1  -4    3.61    2.24
 -12   1  -4    1.94    3.43
 -12  -1   4    4.31    3.82
  12   1   4    8.53    1.47
 -12  -1   4    4.62    2.86
 -12  -1  -4   14.01    5.08
  12  -1   4    7.09    3.38
  12  -1   4    8.34    4.48
  12   1  -4    6.88    4.78
 -12   1   4   18.67    4.83
  12  -1   4   11.61    3.31
  12   1  -4   11.60    2.72
 -12   1   4    8.37    5.03
  12  -2  -4   24.93    5.91
  12  -2  -4   29.02    7.48
 -12   2  -4   33.00    7.28
  12  -2  -4   37.10    7.55
  12   2   4   27.61    7.24
 -12  -2   4   26.41    6.88
 -12  -2   4   32.55    4.26
  12   2  -4   26.37    3.61
  12  -2   4   30.98    6.29
  12  -2   4   19.43    5.90
 -12   2   4   37.38    9.17
  12  -2   4   31.11    6.57
  12   2  -4   33.26    8.01
  12  -3  -4    6.98    4.15
  12   3   4   17.64    6.63
  12  -3  -4    3.93    4.15
 -12   3  -4    7.02    4.37
  12  -3  -4   16.53    6.53
  12  -3   4   13.69    4.84
  12  -3   4   16.84    6.00
  12   3  -4    5.38    3.48
  12  -3   4   12.33    4.56
  12   4   4    3.62    4.71
  12  -4  -4   11.42    5.95
  12  -4  -4    0.32    3.45
 -12   4  -4    5.69    3.25
  12   4  -4    4.64    2.66
  12  -4   4    5.11    3.76
  12  -4   4   -2.55    2.75
  12  -5  -4   -0.88    3.68
  12  -5  -4    1.31    4.22
  12   5   4    4.35    4.34
  12   5  -4    2.57    3.91
  12  -5   4   -3.47    3.29
  12   6   4   -0.34    4.27
  12  -6  -4    1.27    4.35
  12  -6   4    1.21    4.33
  12   6  -4   -1.62    3.12
  12  -7  -4   -1.05    5.94
  12  -7   4    4.73    7.12
  13   0  -4  129.66   13.48
 -13   0   4  186.95   12.03
  13   0   4  160.31    9.92
  13   0  -4  182.33    9.52
  13   0   4  160.75   15.16
  13   0   4  167.82    9.12
 -13   1  -4    4.91    4.88
  13  -1  -4   12.02    4.59
  13   1   4   12.60    2.01
  13   1   4   11.52    4.91
  13  -1  -4   13.60    4.42
 -13  -1   4   18.48    4.25
  13  -1  -4   12.62    5.30
  13  -1   4   18.51    4.72
  13  -1   4   13.96    5.88
  13  -1   4   14.08    4.27
  13   1  -4   10.90    5.19
  13  -2  -4   21.10    5.12
  13   2   4   31.23    8.37
  13  -2  -4   20.53    6.21
 -13   2  -4   20.08    5.10
 -13  -2   4   27.26    6.04
  13  -2  -4    9.40    5.36
  13  -2   4   20.73    6.32
  13   2  -4   19.75    7.20
  13  -2   4   28.78    7.27
  13  -2   4   27.68    6.69
  13  -3  -4   -0.18    4.01
 -13   3  -4    0.66    3.40
  13  -3  -4   11.95    5.60
  13  -3  -4   -0.34    2.76
  13   3  -4    5.89    5.01
  13  -3   4    6.00    3.81
  13  -3   4    5.87    4.69
  13  -3   4    7.82    4.73
  13   4   4   41.04    9.98
  13  -4  -4   22.96    8.13
  13  -4  -4   36.79    9.44
  13   4  -4   34.11    8.57
  13  -4   4   41.63    9.42
  13  -5  -4   28.62    8.98
  13   5   4   31.35    9.42
  13  -5  -4   33.07    9.41
  13   5  -4   48.68   10.47
  13  -5   4   39.02    7.56
  13  -5   4   21.04    8.26
  13   6   4    6.80    7.13
  13  -6  -4    5.96    5.95
  13  -6  -4    2.52    4.53
  13   6  -4    3.94    4.82
  13  -6   4    5.65    4.16
  13  -7  -4   -1.39    6.13
  13   7   4   -0.18    7.10
  13  -7   4    6.16    5.39
  14   0  -4  288.73   20.73
  14   0  -4  267.80   15.10
  14   0   4  325.17   22.03
  14   0   4  262.86   11.55
  14  -1  -4    5.17    4.68
  14   1   4   14.01    6.30
  14  -1  -4    4.60    4.60
  14  -1  -4    3.05    3.01
  14  -1   4    1.84    2.84
  14   1  -4    2.36    2.93
  14  -1   4    8.43    5.57
  14   1  -4    9.17    5.38
  14  -2  -4    4.11    3.07
  14   2   4    8.37    5.39
  14  -2  -4    3.50    2.75
  14  -2  -4    4.01    4.66
  14   2  -4    4.58    4.32
  14  -2   4    5.87    4.02
  14  -2   4    5.00    4.40
  14   3   4    4.91    4.84
  14  -3  -4    2.06    3.88
  14  -3  -4    1.42    3.57
  14  -3   4    0.65    4.85
  14  -3   4   -2.64    3.51
  14   3  -4    4.58    3.75
  14  -3   4   -2.22    3.94
  14  -4  -4   14.29    6.04
  14  -4  -4   18.01    5.94
  14   4   4    1.06    5.21
  14   4  -4    9.77    5.55
  14  -4   4    0.71    3.81
  14  -4   4    8.45    5.35
  14  -5  -4    6.62    4.22
  14   5   4   -2.51    5.68
  14  -5  -4   -5.18    3.16
  14   5  -4   -2.56    2.65
  14  -5   4    1.38    2.79
  14  -5   4    2.27    3.20
  14   6   4    9.50    5.49
  14  -6  -4    4.26    5.86
  14  -6  -4    9.90    6.46
  14   6  -4   10.38    6.12
  15   0  -4   27.85    6.34
  15   0   4   29.31    8.28
  15   0  -4   38.06    9.71
  15   1   4   -2.03    3.97
  15  -1  -4   -0.74    3.46
  15  -1  -4    1.88    3.54
  15  -1   4   -3.09    2.71
  15   1  -4    0.91    3.81
  15  -1   4    0.23    2.66
  15  -2  -4    1.84    3.86
  15   2   4   -2.54    2.55
  15  -2  -4   -3.50    2.93
  15  -2   4    0.41    3.89
  15  -2   4    0.25    3.74
  15   2  -4   -2.12    3.96
  15   3   4    4.57    3.65
  15  -3  -4    2.00    4.42
  15  -3  -4    5.15    3.65
  15  -3   4   -2.27    4.16
  15  -3   4    1.15    3.34
  15   3  -4    6.56    5.98
  15  -4  -4   25.46    7.53
  15   4   4   39.31   11.12
  15  -4  -4   19.43    7.83
  15  -4   4   18.48    7.00
  15   4  -4   35.36    9.39
  15  -4   4   21.64    6.61
  15  -5  -4   -2.84    4.35
  15  -5  -4   -2.75    4.45
  15   5   4    9.37    6.73
  15  -5   4   -0.23    4.44
  15   5  -4    3.83    6.02
  15   6   4    3.25    7.27
  15  -6  -4    1.82    5.22
  15  -6  -4    5.20    3.79
  15   6  -4    3.70    5.80
  15  -6   4    1.71    4.18
  16   0  -4    1.04    3.73
  16   0   4    1.53    3.54
  16   1   4   -2.04    4.39
  16  -1  -4   -2.53    3.12
  16  -1  -4    0.68    3.35
  16   1  -4    3.47    4.66
  16  -1   4   -0.87    2.90
  16   2   4   14.43    7.80
  16  -2  -4    8.35    5.32
  16  -2  -4   19.98    7.29
  16  -2   4   17.53    5.85
  16   2  -4   15.84    7.43
  16  -2   4   13.20    5.18
  16  -3  -4    2.54    4.97
  16  -3  -4    6.60    4.98
  16   3   4    1.27    4.28
  16  -3   4    8.75    2.84
  16   3  -4   -4.10    4.13
  16  -3   4    1.80    3.76
  16  -4  -4   -5.47    2.77
  16  -4  -4   -2.03    5.61
  16   4   4    0.89    4.44
  16  -4   4    8.30    5.68
  16  -4   4    2.42    4.82
  16   4  -4    4.97    6.45
  16  -5  -4   -2.75    2.99
  16   5   4   -5.08    5.55
  16  -5  -4    8.23    4.09
  16   5  -4   -5.22    4.37
  16  -5   4   -1.67    3.77
  17   0   4   11.72    5.21
  17   0  -4    2.45    4.85
  17   1   4   -1.09    3.22
  17  -1  -4    3.15    3.46
  17  -1   4    1.19    4.37
  17   1  -4    3.25    4.56
  17   2   4    1.13    4.13
  17  -2  -4    3.16    3.65
  17   2  -4   -2.85    3.95
  17  -2   4    1.23    4.36
  17  -3  -4   13.97    8.03
  17  -3  -4   17.27    8.09
  17   3   4   22.87    9.36
  17   3  -4   12.04    7.53
  17  -3   4    5.84    6.02
  17   4   4    9.66    6.36
  17  -4  -4    0.52    4.53
  17  -4  -4   -4.45    5.60
  17  -4   4    0.37    5.43
  17   4  -4   11.70    7.35
  17  -4   4    9.87    4.94
  18   0   4   11.11    6.18
  18   0  -4   -1.53    4.60
  18  -1  -4   -5.00    3.86
  18   1   4    6.32    4.32
  18  -1   4   -0.47    3.63
  18   1  -4   -3.06    5.09
  18   2   4   -2.27    6.59
  18  -2  -4   -2.70    3.68
  18  -2   4   18.81    8.49
  18   2  -4    1.87    5.87
  18  -3  -4   11.33    6.19
  18   3   4   11.09    6.63
  18  -3   4    3.56    3.94
  18   3  -4   12.83    6.99
  19   0   4   -6.20    4.07
  19   0  -4    4.89    6.22
  19   1   4   -4.94    3.17
  19  -1  -4   -0.38    4.67
  19   1  -4    7.67    5.74
  19  -1   4  -10.45    4.13
  19  -2  -4    2.37    5.28
  19   2   4   -1.52    4.46
  19  -2   4    2.84    5.82
  19   2  -4    7.63    6.39
   0   0   5    1.23    0.96
   0   0  -5   -0.60    0.84
   0   0  -5    0.31    0.69
   0   0  -5   -0.62    0.85
   0   1   5   -0.18    0.76
   0  -1  -5   -1.02    1.08
   0   1  -5    0.59    0.76
   0  -1   5    0.31    0.87
   0  -1  -5   -2.07    0.74
   0   1  -5    0.36    0.90
   0  -1  -5    1.36    0.73
   0  -1   5    1.26    1.17
   0  -2   5  385.94   13.47
   0  -2  -5  379.64   12.56
   0   2   5  383.37   13.34
   0  -2  -5  376.27   16.32
   0   2  -5  401.16   14.22
   0   2  -5  381.98    7.05
   0  -2  -5  391.91   15.38
   0   3   5    1.13    1.40
   0  -3  -5   -1.34    1.31
   0  -3   5   -0.82    1.42
   0   3  -5   -0.04    1.84
   0  -3  -5    0.08    1.72
   0  -3  -5   -0.96    0.94
   0   4  -5  474.02   20.35
   0  -4  -5  479.75   20.34
   0  -4  -5  483.40   18.82
   0  -4   5  493.30   19.75
   0  -4   5  468.64    7.92
   0  -4  -5  475.87   21.80
   0  -4   5  467.96    7.66
   0   4   5  525.17   20.77
   0  -5   5    0.18    0.56
   0  -5  -5    1.62    1.85
   0   5  -5   -2.19    2.28
   0  -5  -5    0.25    2.52
   0  -5   5    0.23    2.37
   0  -5  -5   -2.21    1.53
   0  -5  -5    3.46    2.72
   0  -5   5    0.10    0.58
   0   6  -5    1.60    4.02
   0  -6   5   17.02    5.52
   0  -6  -5   -1.28    2.10
   0  -6  -5   10.81    4.96
   0  -6  -5    1.51    2.83
   0  -6   5    4.90    1.72
   0  -6  -5    4.55    4.43
   0  -7   5   -1.58    2.20
   0  -7  -5   -7.38    3.30
   0  -7  -5   -3.46    2.90
   0  -7  -5   -5.20    2.90
   0  -8  -5   38.77    8.96
   0  -8   5   38.31    9.31
   0  -8  -5   32.36    8.47
   0  -9  -5    8.55    4.73
   0  -9   5   -3.01    3.89
   1   0  -5   -0.37    0.57
  -1   0  -5   -0.70    0.43
  -1   0   5   -0.47    0.33
   1   0   5   -1.37    1.05
   1   0   5   -0.06    0.73
   1   0  -5    1.28    1.20
  -1   0   5    0.50    1.18
  -1   0  -5   -0.36    0.88
   1   1   5  171.07    6.61
  -1   1  -5  174.95    7.87
   1  -1  -5  174.18    9.55
   1  -1  -5  164.39    6.92
  -1  -1   5  153.92    6.71
  -1   1  -5  164.50    6.09
  -1  -1   5  166.01    6.93
  -1   1   5  164.60    9.39
  -1  -1  -5  168.89    9.04
   1   1  -5  163.56    7.14
  -1   1   5  160.85    7.34
   1  -1   5  165.65    7.36
   1  -1   5  172.44    6.31
  -1  -1  -5  163.81    6.17
   1   1  -5  164.07    6.58
  -1   2  -5  129.26    8.11
  -1  -2   5  127.75    5.00
   1   2   5  123.21    6.98
   1  -2  -5  123.66    8.56
   1  -2  -5  114.69    7.03
   1  -2  -5  113.81    8.79
  -1  -2   5  128.61    7.18
  -1  -2  -5  120.53    6.34
   1   2  -5  126.74    7.56
  -1  -2  -5  125.20    8.67
  -1   2   5  129.83    7.98
  -1   2   5  117.02    8.87
   1  -2   5  118.32    7.42
   1   2  -5  122.42    4.63
   1   3   5   19.89    4.24
   1   3   5   20.91    4.61
   1  -3  -5   22.40    4.13
  -1  -3   5   24.24    4.47
  -1   3  -5   21.88    4.75
  -1  -3   5   24.20    2.04
   1  -3  -5   35.32    6.59
   1  -3  -5   33.00    5.86
  -1   3   5   17.73    4.29
   1   3  -5   21.96    2.02
  -1  -3  -5   20.13    3.64
   1   3  -5   24.85    4.73
   1  -3   5   17.43    3.92
  -1  -3  -5   14.72    4.14
  -1  -4   5   12.72    1.88
   1   4   5   15.27    3.95
   1  -4  -5   12.94    4.18
  -1  -4   5   12.04    3.75
  -1   4  -5   10.64    3.85
   1   4   5    7.50    3.42
   1  -4  -5   12.22    4.54
   1  -4  -5   10.62    3.54
   1  -4   5    9.78    4.04
   1   4  -5    9.41    1.81
  -1   4   5   12.38    4.05
  -1  -4  -5   12.35    3.63
  -1  -4  -5   11.45    4.36
   1   4  -5    7.63    3.58
  -1  -4  -5    9.46    4.21
  -1  -5   5   12.84    2.46
   1  -5  -5   16.66    4.53
  -1  -5   5   15.68    2.30
  -1   5  -5    5.51    3.55
   1  -5  -5    7.38    3.73
   1  -5  -5    8.67    4.00
  -1  -5   5   16.40    4.75
   1  -5   5   11.71    4.34
  -1  -5  -5   17.07    4.94
   1   5  -5   16.49    5.20
  -1  -5  -5    6.94    3.38
  -1  -5  -5   10.58    4.03
  -1  -5  -5    8.45    3.38
  -1  -6   5   15.25    4.85
  -1   6  -5   16.91    6.09
  -1  -6   5   15.12    2.85
   1  -6  -5   27.21    7.22
   1  -6  -5   14.12    5.12
   1  -6  -5   15.58    5.15
  -1  -6   5   17.60    3.54
   1  -6  -5   14.43    5.66
   1   6  -5    8.55    4.65
   1  -6   5   19.31    1.43
  -1  -6  -5   23.33    6.22
  -1  -6  -5   16.35    5.74
   1  -6   5   14.37    5.51
  -1  -6  -5   11.63    4.51
   1  -6   5   14.68    1.26
  -1  -6  -5   24.61    6.30
  -1  -7   5   86.83   12.33
   1  -7  -5   69.13   12.13
   1  -7  -5   76.91   12.37
  -1  -7  -5   68.01   11.18
   1  -7   5   73.69   12.07
  -1  -7  -5   80.48   12.40
  -1  -7  -5   60.47   10.73
   1  -8  -5    3.47    3.67
   1  -8  -5    1.04    4.26
  -1  -8   5    2.13    4.69
   1  -8   5   -1.76    3.44
  -1  -8  -5   -1.02    1.99
  -1  -8  -5    6.76    4.90
   1  -9  -5   -9.39    3.88
  -1  -9   5   -2.79    4.12
  -1  -9  -5   -0.13    4.38
   1  -9   5   -6.77    3.07
  -2   0  -5   -0.45    0.78
   2   0   5    0.39    0.94
   2   0  -5   -0.01    0.92
  -2   0  -5    0.95    1.23
  -2   0   5   -0.48    0.83
   2   0  -5   -0.32    1.17
   2   0   5    0.17    0.77
  -2   0   5   -0.65    0.67
  -2  -1   5  235.32    8.31
   2   1   5  239.41   11.25
   2  -1  -5  237.82   11.35
   2   1   5  245.19    7.61
  -2  -1   5  245.81    9.30
  -2   1  -5  228.40    9.57
   2  -1  -5  237.76    9.03
  -2   1  -5  246.25    8.23
  -2   1   5  262.10    9.96
   2   1  -5  255.51    8.87
  -2   1   5  229.90   11.36
  -2  -1  -5  250.53   11.28
   2  -1   5  251.58    9.66
  -2  -1  -5  238.72    7.27
   2   1  -5  242.51    8.91
   2  -1   5  252.29    8.47
  -2  -2   5  575.02   15.71
   2   2   5  565.25   19.64
  -2   2  -5  556.14   10.77
   2  -2  -5  561.05   17.29
  -2  -2   5  570.43   14.00
   2   2   5  559.67   15.11
   2  -2  -5  574.86   20.16
  -2  -2  -5  568.77   14.14
  -2   2   5  566.37   20.40
   2  -2   5  562.15   11.28
   2   2  -5  558.79   13.50
  -2   2   5  572.91   18.36
   2   2  -5  567.13   16.46
  -2  -2  -5  592.98   19.98
   2  -2   5  584.92   18.16
  -2  -3   5  877.01   23.55
   2  -3  -5  960.78   26.47
   2  -3  -5  948.46   28.81
   2   3   5  898.17   28.00
  -2   3  -5  906.63   27.40
  -2  -3   5  930.38   19.19
   2   3   5  908.67   23.67
  -2  -3  -5  953.15   28.37
  -2  -3  -5  894.62   22.26
   2  -3   5  971.92   27.47
  -2   3   5  950.62   27.50
   2   3  -5  899.42   25.07
   2   3  -5  925.03   19.41
  -2   3   5  931.11   29.53
   2  -4  -5  107.14    9.90
  -2  -4   5  113.26    5.77
   2  -4  -5   89.55    8.58
  -2  -4   5  104.25    8.34
   2   4   5  106.19    9.97
  -2   4  -5  109.08    9.92
   2   4   5  110.66    8.72
   2  -4  -5  106.44    9.50
  -2  -4  -5   90.67    9.07
  -2  -4  -5  122.88    9.10
  -2  -4  -5  113.33    8.22
   2   4  -5  119.89    9.61
   2   4  -5  111.15    6.15
   2  -4   5  114.92    9.95
  -2   4   5  113.65   10.05
   2   5   5   -0.74    2.49
   2  -5  -5    0.20    2.04
  -2  -5   5    1.32    1.38
   2  -5  -5    2.84    2.81
  -2  -5   5   -0.78    1.50
   2  -5  -5    3.24    2.71
   2  -5  -5    1.81    2.75
  -2   5  -5   -1.41    2.30
  -2  -5  -5   -1.50    1.69
   2   5  -5   -1.14    1.90
  -2  -5  -5   -2.70    1.29
  -2  -5  -5    2.05    2.42
   2  -5   5   -0.40    1.64
   2   5  -5    0.02    0.98
   2  -6  -5    0.55    2.87
   2  -6  -5    4.47    3.10
  -2  -6   5    2.33    2.27
   2  -6  -5    0.15    2.33
   2  -6  -5    0.35    2.04
  -2   6  -5   -2.28    2.30
  -2  -6   5    2.04    1.87
  -2  -6  -5   -4.23    2.18
   2  -6   5    1.88    3.02
  -2  -6  -5    0.75    2.40
  -2  -6  -5   -0.18    2.41
  -2  -6  -5   -0.94    2.45
   2   6  -5    8.02    3.53
   2  -7  -5    6.71    4.16
  -2  -7   5    5.53    4.63
   2  -7  -5    6.18    4.92
  -2  -7  -5   10.78    5.43
  -2  -7  -5   16.48    4.15
  -2  -7  -5    4.06    3.84
   2  -7   5    6.69    4.85
  -2  -7  -5   11.94    4.38
   2  -8  -5    0.85    4.05
  -2  -8   5   -0.81    3.35
   2  -8  -5   -0.87    3.77
  -2  -8  -5   -0.47    3.97
  -2  -8  -5    1.31    3.66
   2  -8   5   -0.61    3.71
  -2  -9   5   -1.26    3.64
   2  -9  -5   -2.41    3.03
   2  -9   5  -10.04    3.98
  -2  -9  -5   -9.17    3.03
   3   0   5   -0.20    0.72
  -3   0   5   -0.41    0.84
   3   0  -5    0.05    1.37
  -3   0   5    0.03    0.76
  -3   0  -5    1.03    0.71
   3   0   5    0.45    0.98
  -3   0  -5    0.22    0.58
   3   0  -5   -0.03    0.69
  -3  -1   5    0.92    0.81
   3  -1  -5   -0.14    0.76
  -3   1  -5   -0.62    0.70
   3  -1  -5    1.21    1.62
   3   1   5   -0.04    0.65
  -3  -1   5   -0.61    0.73
   3   1   5    2.25    1.36
  -3   1  -5    0.24    1.12
   3  -1   5   -0.14    0.96
  -3   1   5   -0.23    1.37
  -3  -1  -5    0.19    0.61
   3   1  -5   -0.53    0.65
  -3  -1  -5    0.58    1.32
  -3   1   5    0.50    1.17
   3  -1   5    0.38    0.88
   3   1  -5    1.71    1.45
   3  -2  -5    9.79    3.24
  -3  -2   5   13.81    2.64
  -3  -2   5   12.15    2.62
   3   2   5   12.11    3.64
  -3   2  -5    9.25    3.02
   3  -2  -5    8.83    2.68
  -3   2  -5   11.25    1.91
   3   2   5   12.35    2.40
   3   2  -5   19.51    3.52
  -3   2   5    9.72    3.01
  -3  -2  -5   11.77    3.21
  -3   2   5   20.58    4.87
   3  -2   5   11.73    2.09
   3  -2   5    7.48    2.62
   3   2  -5   10.42    2.36
  -3  -2  -5   15.50    2.26
   3  -3  -5 1224.57   31.49
   3  -3  -5 1170.78   33.08
  -3   3  -5 1223.69   33.14
  -3  -3   5 1133.78   26.78
  -3  -3   5 1168.77   24.69
   3   3   5 1175.30   26.71
   3   3   5 1185.17   33.31
  -3   3  -5 1178.33   20.61
  -3   3   5 1167.12   34.07
   3  -3   5 1166.34   20.02
   3   3  -5 1174.55   25.31
   3  -3   5 1186.92   31.95
  -3   3   5 1127.78   31.83
  -3  -3  -5 1135.70   24.68
   3   3  -5 1164.16   28.59
  -3  -3  -5 1178.57   32.80
  -3   4  -5    2.16    2.02
   3  -4  -5    2.60    1.84
   3  -4  -5    2.67    2.38
  -3  -4   5   -0.48    1.29
  -3  -4   5   -0.77    1.22
   3   4   5    0.86    2.17
   3  -4  -5    1.52    2.12
   3  -4   5    1.52    0.78
  -3  -4  -5    1.31    1.51
  -3  -4  -5    0.83    1.62
   3   4  -5    2.78    2.51
   3   4  -5    2.31    1.33
  -3  -4  -5    1.58    1.84
  -3   4   5    2.27    2.46
  -3   4   5   -1.02    1.60
   3  -4   5    1.59    1.89
   3  -4   5    1.89    0.91
   3   5   5   52.25    9.20
   3  -5  -5   48.33    8.42
  -3  -5   5   66.80    8.74
  -3   5  -5   62.06    9.72
   3  -5  -5   46.05    9.29
   3  -5  -5   70.32    9.78
  -3  -5   5   48.04    4.69
   3  -5  -5   59.10    9.24
   3   5  -5   55.99    5.43
  -3  -5  -5   58.20    9.44
   3  -5   5   52.27    8.96
   3  -5   5   55.59    2.75
  -3  -5  -5   59.42    7.95
   3   5  -5   58.75    8.62
   3  -5   5   56.76    2.94
  -3  -5  -5   51.40    7.74
   3  -6  -5    1.85    3.21
   3   6   5    1.78    3.38
   3  -6  -5   -0.19    2.86
  -3  -6   5   -3.41    1.79
   3  -6  -5    1.15    2.67
   3   6  -5    2.83    4.21
   3  -6   5    3.01    2.74
   3   6  -5    2.08    2.55
  -3  -6  -5   -1.91    2.29
  -3  -6  -5    4.19    3.01
  -3  -6  -5    4.55    3.25
   3  -7  -5    0.72    3.44
   3  -7  -5   -1.63    2.98
  -3  -7   5    9.79    4.83
   3   7  -5   -6.76    5.44
  -3  -7  -5    4.08    3.50
  -3  -7  -5    8.38    4.07
  -3  -7  -5   -2.35    3.31
  -3  -7  -5    4.15    3.31
   3  -7   5   10.18    5.16
  -3  -8   5   -2.15    3.77
   3  -8  -5    2.49    3.97
  -3  -8  -5   -1.58    2.49
   3  -8   5   -1.37    4.23
  -3  -8  -5    3.26    3.65
   3  -9  -5   37.21   10.14
  -3  -9   5   26.97    7.88
   3  -9   5   11.39    7.27
  -4   0  -5    0.71    0.81
  -4   0   5   -0.80    0.56
  -4   0   5    1.71    1.48
   4   0   5    2.19    1.55
   4   0  -5   -0.07    0.67
   4   0   5    0.06    0.85
  -4   0  -5    0.94    1.21
   4   0  -5    0.33    1.07
   4  -1  -5   76.84    6.79
   4  -1  -5   77.88    5.56
   4   1   5   71.08    3.57
  -4   1  -5   74.25    5.77
  -4  -1   5   79.55    4.62
  -4  -1   5   64.37    5.58
  -4   1  -5   73.46    5.41
   4   1   5   77.14    6.85
   4   1  -5   81.34    6.14
  -4  -1  -5   70.26    3.68
  -4  -1  -5   82.05    6.95
  -4   1   5   63.75    6.40
  -4   1   5   78.39    5.99
   4  -1   5   73.45    5.53
   4  -1   5   71.63    5.44
   4   1  -5   76.90    4.62
   4   2   5  194.37    7.39
   4   2   5  196.81   12.15
  -4  -2   5  198.75    9.65
  -4   2  -5  207.06    8.28
   4  -2  -5  186.92   11.38
  -4  -2   5  186.90    7.77
  -4   2  -5  189.69   10.88
   4  -2  -5  217.38   10.98
  -4   2   5  185.90   10.96
   4   2  -5  195.29    8.77
  -4  -2  -5  192.83   11.57
  -4  -2  -5  194.45    6.39
   4   2  -5  186.23    9.25
   4  -2   5  219.75   11.36
  -4   2   5  210.25   12.49
   4  -2   5  201.11    8.29
   4   3   5   -0.31    2.03
  -4  -3   5    0.26    1.31
  -4   3  -5   -0.47    0.80
   4   3   5    0.32    1.18
  -4   3  -5    2.23    2.57
  -4  -3   5   -2.47    1.11
   4  -3  -5    0.93    1.57
   4  -3  -5   -1.06    1.37
  -4  -3  -5    1.05    1.94
   4   3  -5    0.84    1.55
  -4   3   5    0.82    2.37
   4  -3   5    0.91    0.87
   4  -3   5    3.70    2.51
   4   3  -5    2.19    1.56
  -4  -3  -5    1.01    1.06
  -4   3   5   -0.65    1.27
   4  -4  -5   42.44    7.34
  -4  -4   5   50.34    5.38
  -4   4  -5   42.13    7.66
  -4  -4   5   48.28    5.07
   4   4   5   45.42    7.97
   4  -4  -5   50.77    8.42
  -4   4  -5   41.75    3.80
   4  -4   5   44.57    3.37
   4   4  -5   42.44    6.01
   4  -4   5   37.25    7.07
  -4  -4  -5   43.70    5.56
  -4   4   5   41.47    7.65
  -4  -4  -5   47.84    7.85
  -4   4   5   31.85    6.90
  -4  -4  -5   40.63    5.86
   4   4  -5   49.03    7.39
   4   5   5    1.99    2.67
  -4  -5   5   -2.68    1.32
   4  -5  -5   -2.12    2.19
   4  -5  -5   -1.54    1.40
   4  -5  -5    4.03    2.48
   4  -5  -5   -1.22    1.62
  -4  -5   5    6.72    2.77
  -4   5  -5    4.90    2.98
   4  -5   5   -0.46    0.86
  -4  -5  -5   -2.17    1.85
  -4  -5  -5    3.78    3.11
   4  -5   5    2.80    2.99
  -4  -5  -5   -0.99    1.13
   4   5  -5    0.61    1.62
   4  -5   5    1.51    1.07
   4   5  -5    1.37    1.95
   4   6   5    5.32    2.96
   4  -6  -5    3.85    3.73
   4  -6  -5    7.50    4.29
  -4  -6   5   12.05    4.54
   4  -6  -5   11.63    5.10
  -4  -6  -5   12.86    5.18
  -4  -6  -5    2.22    2.62
  -4  -6  -5    3.03    2.80
   4   6  -5    4.38    1.91
   4  -6   5    6.69    4.53
   4   6  -5    8.41    4.04
   4  -7  -5   96.83   13.41
   4  -7  -5   96.58   15.60
  -4  -7   5  115.66   11.08
   4   7   5  130.80   13.62
   4  -7   5   63.17   11.77
  -4  -7  -5   93.68   13.26
   4   7  -5   98.42   14.39
  -4  -7  -5   78.02   11.57
  -4  -7  -5  101.35   15.13
   4  -8  -5    0.05    4.25
  -4  -8   5   -2.93    2.83
  -4  -8  -5   -2.87    4.56
  -4  -8  -5   -7.05    3.70
   4  -9  -5   -2.67    5.81
   4  -9   5    0.34    5.33
   5   0   5    1.83    1.44
  -5   0  -5    2.21    1.18
  -5   0   5    2.50    2.09
   5   0  -5    0.18    0.68
  -5   0  -5    1.39    1.52
   5   0   5    0.73    0.79
   5   0  -5    1.80    1.84
  -5   1  -5   11.81    3.10
   5  -1  -5    8.86    3.12
   5   1   5    9.42    1.51
   5   1   5    9.24    3.44
  -5  -1   5    9.11    2.54
  -5   1  -5   13.10    3.23
   5  -1  -5    8.78    2.46
  -5  -1   5    8.59    2.02
  -5   1   5   14.74    4.24
   5   1  -5    8.95    1.97
  -5  -1  -5   10.19    1.79
  -5   1   5    9.65    2.88
   5   1  -5   11.93    3.32
   5  -1   5    7.72    2.46
  -5  -1  -5   17.01    4.17
   5  -1   5    7.13    2.46
  -5  -2   5  403.44   15.40
   5   2   5  388.11   17.73
   5  -2  -5  372.82   15.25
   5   2   5  378.66   10.12
  -5   2  -5  391.96   13.34
  -5  -2   5  412.81   11.75
   5  -2  -5  403.64   17.63
  -5   2  -5  405.01   16.63
   5  -2   5  413.35   13.95
   5   2  -5  401.96   15.12
  -5  -2  -5  412.60   17.95
  -5   2   5  383.94   16.57
  -5  -2  -5  389.96    9.05
  -5   2   5  365.26   17.44
   5  -2   5  382.05   15.91
   5   2  -5  376.33   12.43
  -5   3  -5  343.18   11.97
  -5  -3   5  371.83   14.71
  -5   3  -5  348.31   17.42
  -5  -3   5  341.21   11.94
   5   3   5  347.11   11.65
   5   3   5  343.39   17.98
   5  -3  -5  321.79   15.80
   5  -3  -5  337.60   17.05
   5  -3   5  350.75   12.10
   5  -3   5  327.97   16.54
  -5  -3  -5  328.84   17.18
  -5  -3  -5  336.67    9.89
  -5   3   5  344.83   17.93
   5   3  -5  334.74   13.22
  -5   3   5  346.13   17.50
   5   3  -5  346.41   14.42
   5  -4  -5   10.10    3.94
   5   4   5   13.32    5.29
  -5   4  -5   17.22    4.94
  -5  -4   5   13.56    3.48
  -5  -4   5   12.28    3.40
  -5   4  -5   11.34    2.63
   5  -4  -5   12.42    4.32
  -5   4   5    6.30    3.68
  -5  -4  -5   14.48    4.77
   5  -4   5   10.97    4.29
   5   4  -5    9.88    3.27
   5  -4   5   14.49    2.69
   5   4  -5   12.91    4.18
  -5  -4  -5   14.36    3.14
  -5  -4  -5   13.54    2.95
  -5   4   5    9.56    4.07
  -5  -5   5    9.87    3.37
  -5   5  -5    5.25    2.79
   5  -5  -5   13.31    4.96
   5  -5  -5   13.94    5.30
   5  -5  -5    5.33    3.11
  -5  -5   5    4.39    2.64
  -5   5  -5    7.32    2.65
   5   5   5   13.10    5.05
   5   5  -5   11.45    4.25
  -5  -5  -5   14.58    3.56
   5  -5   5   10.35    2.34
   5   5  -5    6.41    3.15
  -5  -5  -5    5.00    3.25
   5  -5   5    9.90    4.89
  -5  -5  -5   10.66    3.28
  -5   5   5    9.81    3.71
   5  -6  -5    3.10    3.45
  -5  -6   5   -4.05    1.95
   5  -6  -5   -4.14    2.44
   5   6   5   -2.22    2.36
   5  -6  -5   -1.72    2.12
  -5  -6  -5   -1.07    1.83
  -5  -6  -5    1.09    2.01
   5   6  -5   -1.73    2.14
  -5  -6  -5   -2.24    2.88
   5   6  -5    3.30    2.97
   5  -6   5   -4.59    2.75
   5   7   5    8.28    5.35
  -5  -7   5    1.53    3.07
   5  -7  -5   -3.25    2.33
   5  -7  -5    2.00    3.73
   5  -7   5   -1.19    2.53
  -5  -7  -5    0.97    3.23
   5  -8  -5   -1.61    3.70
   5   8   5   13.48    7.27
  -5  -8   5    1.16    3.64
  -5  -8  -5   -1.65    3.13
   5  -8   5    0.88    2.87
   5  -9  -5   -1.42    4.26
   5  -9   5    0.23    5.21
  -6   0  -5    2.31    1.89
  -6   0   5    1.14    1.03
   6   0  -5    0.43    0.97
   6   0   5    0.73    1.05
  -6   0   5    1.08    1.47
   6   0  -5    0.19    1.44
   6   0   5   -1.99    1.46
  -6   0  -5   -0.44    0.79
  -6  -1   5  309.02   10.35
  -6  -1   5  304.52   14.40
   6  -1  -5  313.33   15.31
  -6   1  -5  317.24   13.24
   6   1   5  331.36   15.98
   6  -1  -5  311.03   12.39
   6   1   5  314.37    7.76
   6  -1   5  327.50   12.86
  -6   1   5  300.00   15.35
   6   1  -5  319.08   10.19
  -6  -1  -5  298.74   14.89
  -6   1   5  298.59   13.34
   6   1  -5  319.28   14.58
  -6  -1  -5  310.68    8.90
   6  -1   5  306.34   13.65
  -6   2  -5  120.89    9.29
   6   2   5  119.90    4.74
   6  -2  -5  104.81    9.37
   6   2   5  104.50    9.58
  -6  -2   5  129.88    6.18
  -6  -2   5  118.35    8.83
  -6   2  -5  113.37    7.63
   6  -2  -5  115.39    8.55
   6  -2   5  127.70    9.28
   6   2  -5  121.00    8.75
  -6   2   5  139.10   11.01
   6  -2   5  117.71    7.96
  -6  -2  -5  112.17    9.64
  -6  -2  -5  125.19    4.35
  -6   2   5  114.66    9.11
   6   2  -5  123.14    6.69
   6  -3  -5    4.16    2.69
   6  -3  -5    4.43    2.78
  -6   3  -5    4.64    2.66
  -6  -3   5    2.68    1.28
   6   3   5    4.91    3.64
  -6  -3   5    3.05    2.14
  -6   3  -5    1.78    1.31
  -6   3   5    1.08    2.30
  -6  -3  -5    5.84    1.27
   6  -3   5    7.27    3.11
  -6   3   5    6.20    3.06
   6  -3   5    3.79    1.92
   6   3  -5    8.91    3.26
  -6  -3  -5    5.23    2.20
  -6  -3  -5    4.26    1.40
   6   3  -5    1.23    1.45
  -6   4  -5   -1.81    2.01
  -6   4  -5    0.92    1.07
   6  -4  -5   -1.95    1.82
   6  -4  -5    3.26    2.69
  -6  -4   5    0.95    1.48
  -6  -4   5   -0.13    1.30
   6   4   5   -0.98    2.12
   6  -4  -5   -1.15    1.24
   6  -4   5   -0.04    1.13
  -6  -4  -5    0.90    1.13
   6  -4   5    0.71    2.48
   6   4  -5   -0.60    1.79
  -6  -4  -5    1.94    1.16
  -6   4   5   -1.02    1.88
  -6   4   5    0.58    2.72
  -6  -4  -5    0.20    1.78
   6  -5  -5   81.92   11.36
  -6   5  -5   73.92   11.79
   6  -5  -5  103.95   14.24
  -6  -5   5   84.57    8.00
  -6  -5   5   77.58    7.06
  -6   5  -5   93.34    7.44
   6  -5  -5   79.76   11.15
   6   5   5  102.36   13.84
   6  -5   5   90.05    6.25
  -6  -5  -5  102.82   10.93
  -6  -5  -5   83.05    6.58
   6   5  -5   88.55    8.98
  -6  -5  -5   89.06    7.49
   6   5  -5   89.66    8.37
  -6   5   5   98.81   14.02
   6  -5   5   97.76   14.08
   6  -6  -5   19.74    5.97
   6  -6  -5   20.68    6.17
   6   6   5   15.89    6.54
   6  -6  -5   15.35    6.45
  -6  -6   5    9.66    4.08
   6  -6   5   12.67    5.83
   6   6  -5   16.87    4.98
  -6   6   5   12.22    7.28
   6   6  -5   32.22    6.07
  -6  -6  -5   21.35    5.21
  -6  -6  -5   15.32    5.61
   6   7   5   53.76   11.89
  -6  -7   5   28.38    6.66
   6  -7  -5   50.08   10.59
   6  -7  -5   31.91    8.04
   6  -7   5   43.57   10.05
   6   8   5   11.02    5.02
   6  -8  -5    5.14    5.15
   6  -8   5   -0.53    2.45
   7   0   5   -1.36    0.94
   7   0  -5    0.91    1.83
  -7   0   5   -0.93    1.57
  -7   0  -5    3.18    2.64
  -7   0  -5   -1.74    0.86
   7   0   5   -0.55    1.77
   7   0  -5    1.88    1.52
  -7   0   5    0.15    1.12
  -7   1  -5    0.17    1.65
   7   1   5   -0.82    0.54
  -7   1  -5    2.63    1.82
   7  -1  -5   -0.55    1.25
  -7  -1   5    1.06    0.88
   7  -1  -5    2.58    1.90
   7   1   5    0.21    1.37
  -7  -1   5    0.62    1.92
  -7   1   5   -0.93    1.98
   7   1  -5   -0.72    1.03
  -7  -1  -5    4.94    2.79
  -7   1   5   -1.24    1.49
   7   1  -5   -0.38    0.78
   7  -1   5    0.89    1.61
   7  -1   5    0.26    1.29
  -7  -1  -5    1.20    0.86
   7  -2  -5  142.23   11.05
  -7   2  -5  138.02   10.19
   7  -2  -5  147.76    9.89
  -7  -2   5  130.53    9.90
  -7   2  -5  138.31    9.10
   7   2   5  162.19   12.45
  -7  -2   5  161.57    7.03
   7   2   5  146.46    4.58
  -7  -2  -5  148.18   11.51
   7  -2   5  130.94    9.72
  -7   2   5  158.34   11.20
   7  -2   5  142.20    9.55
   7   2  -5  133.55    6.90
  -7  -2  -5  146.87    4.48
  -7   2   5  126.60   11.06
   7   2  -5  129.84    9.86
  -7  -3   5   61.57    4.58
   7  -3  -5   66.00    9.32
   7  -3  -5   64.82    9.22
  -7  -3   5   70.84    7.29
  -7   3  -5   53.48    5.56
   7   3   5   82.58   11.82
  -7   3  -5   69.23    9.55
  -7  -3  -5   60.31    3.58
  -7  -3  -5   65.20    2.97
   7  -3   5   64.82    8.88
  -7   3   5   62.07    9.61
   7  -3   5   68.07    6.53
   7   3  -5   60.34    5.32
   7   3  -5   65.58    7.26
  -7   3   5   65.54   10.22
  -7  -3  -5   67.20    9.60
   7  -4  -5   18.75    5.64
  -7   4  -5   27.57    6.97
  -7   4  -5   25.98    4.80
   7   4   5   14.69    5.85
   7  -4  -5   35.79    7.22
   7  -4  -5   15.86    5.36
  -7  -4   5   22.13    3.92
  -7  -4   5   30.30    5.90
   7   4  -5   21.73    5.35
  -7  -4  -5   19.50    5.51
  -7   4   5   36.21    7.73
  -7  -4  -5   26.70    2.75
   7  -4   5   19.98    4.15
   7  -4   5   26.74    6.44
  -7  -4  -5   21.68    3.36
   7   4  -5   27.42    4.91
  -7   4   5   37.22    8.22
   7  -5  -5   51.35    9.68
  -7  -5   5   54.32    5.75
   7   5   5   63.77   11.33
   7  -5  -5   58.05   10.83
  -7   5  -5   52.44    7.23
  -7  -5   5   53.71    7.98
   7   5  -5   59.25    8.58
  -7  -5  -5   60.85   10.02
  -7   5   5   39.16   10.15
   7  -5   5   51.09    5.63
  -7  -5  -5   61.27    5.72
  -7  -5  -5   52.26    4.69
   7  -5   5   50.32    9.92
   7   5  -5   58.20    8.45
   7  -6  -5   34.01    8.29
   7   6   5   53.13   11.12
   7  -6  -5   49.54   11.14
  -7  -6   5   58.10    7.97
   7   6  -5   44.51    8.19
  -7  -6  -5   39.96    6.30
   7  -6   5   49.62   10.41
  -7   6   5   55.68   11.75
   7  -7  -5    8.05    5.42
   7  -7  -5   -0.19    4.63
   7   7   5    5.53    5.61
  -7  -7   5    3.99    3.38
   7  -7   5    5.28    4.76
   7   8   5    5.85    6.25
   7  -8  -5   -3.45    3.18
   7  -8   5    4.18    5.43
  -8   0   5    0.31    1.59
   8   0   5   -0.62    0.82
   8   0  -5   -0.72    1.09
  -8   0   5   -0.20    1.08
   8   0  -5    3.09    2.78
  -8   0  -5    1.81    2.49
   8   0   5   -0.33    2.05
  -8   0  -5    0.03    1.24
   8  -1  -5    3.05    2.42
  -8   1  -5    2.56    2.04
  -8   1  -5    4.05    2.20
   8   1   5    3.26    1.10
  -8  -1   5    4.28    1.55
  -8  -1   5    6.10    2.99
   8  -1  -5    0.91    1.66
  -8   1   5   -0.05    1.67
  -8  -1  -5   -0.85    2.05
  -8  -1  -5    4.48    1.34
   8  -1   5    6.38    2.76
  -8   1   5    4.07    3.24
   8   1  -5    0.19    1.70
   8  -1   5    3.11    2.24
   8   1  -5    2.78    1.45
   8   2   5   -2.76    1.16
  -8  -2   5    1.69    2.15
   8  -2  -5   -1.66    2.16
  -8  -2   5   -0.57    1.14
  -8   2  -5    2.39    2.31
   8  -2  -5    1.21    2.05
  -8   2  -5   -1.50    1.26
   8  -2   5   -1.17    1.29
   8  -2   5    1.21    2.03
  -8  -2  -5    4.72    2.88
  -8   2   5    0.22    1.48
  -8   2   5   -1.52    1.08
   8   2  -5   -0.76    1.33
   8   2  -5    0.33    1.35
   8   3   5   44.58    8.98
  -8  -3   5   41.15    6.98
   8  -3  -5   46.57    8.55
  -8  -3   5   35.56    3.52
   8  -3  -5   36.22    6.88
  -8   3  -5   45.03    8.31
  -8   3  -5   45.20    6.80
   8   3  -5   39.39    4.33
  -8  -3  -5   46.87    8.37
   8  -3   5   35.54    6.10
  -8   3   5   38.07    7.61
  -8   3   5   38.21    7.96
   8   3  -5   28.95    5.65
   8  -3   5   28.27    6.32
   8  -4  -5   42.10    8.21
   8  -4  -5   30.63    7.87
   8   4   5   36.69    8.23
   8  -4  -5   36.85    8.00
  -8   4  -5   37.57    8.34
  -8   4  -5   32.57    5.79
  -8  -4   5   44.82    7.50
  -8  -4   5   38.94    3.83
   8   4  -5   42.11    7.58
  -8  -4  -5   27.91    7.09
   8  -4   5   58.26    8.04
   8  -4   5   42.67    8.92
   8   4  -5   43.91    6.15
  -8  -4  -5   37.81    3.11
  -8   4   5   38.71    8.15
  -8  -4  -5   38.17    2.50
  -8   4   5   52.50   10.07
  -8  -5   5   89.66    9.12
   8  -5  -5   90.31   14.17
   8   5   5   91.29   14.47
   8  -5  -5  117.57   12.01
  -8   5  -5   94.12   13.31
  -8  -5   5   94.14    7.03
  -8  -5  -5   66.74   10.95
   8   5  -5  104.86   10.63
  -8  -5  -5   85.91    6.11
   8  -5   5   77.84    7.32
   8  -5   5   92.83   13.23
  -8   5   5   86.45   14.35
   8   5  -5   79.92    8.06
   8  -6  -5   -0.65    3.06
   8   6   5   -5.70    3.01
  -8  -6   5    4.81    2.26
   8  -6  -5   -3.85    2.39
   8  -6   5   -0.94    3.45
   8   6  -5    0.05    4.07
  -8   6   5   -3.78    4.75
   8  -7  -5    1.82    3.06
   8  -7  -5    2.94    3.87
   8   7   5   -0.61    5.00
   8   8   5    8.69    5.13
   8  -8  -5   -7.75    3.61
   8  -8   5   -4.11    3.99
   9   0  -5   -0.60    1.18
  -9   0   5   -0.85    1.56
  -9   0   5   -1.26    1.54
   9   0   5    0.46    1.00
   9   0  -5   -2.34    1.46
  -9   0  -5   -3.13    1.88
  -9   0  -5    0.79    1.26
   9   0   5   -1.66    0.74
  -9  -1   5    9.54    2.73
  -9   1  -5    6.25    2.86
   9   1   5    8.33    1.47
   9  -1  -5   20.73    5.67
  -9  -1   5    8.31    3.64
   9  -1  -5    4.61    2.35
  -9   1  -5   12.80    3.87
   9   1   5    6.08    4.00
   9  -1   5   12.69    4.24
  -9  -1  -5    6.33    1.72
   9   1  -5    8.49    2.15
  -9   1   5    5.02    2.81
   9   1  -5    3.71    2.59
  -9   1   5    6.81    3.32
  -9  -1  -5    0.96    3.14
   9  -1   5   12.08    3.41
  -9   2  -5   97.57    8.94
  -9  -2   5   98.63    9.76
   9  -2  -5   89.54    8.17
   9   2   5   94.79   10.40
   9  -2  -5  116.52   10.96
  -9  -2   5   92.31    5.84
  -9   2  -5   88.66    8.77
   9  -2   5  100.07    9.15
  -9   2   5   77.06   10.87
  -9   2   5   79.82    8.70
   9  -2   5   77.54    8.06
   9   2  -5   79.68    5.28
   9   2  -5   92.55    9.64
  -9  -2  -5   85.96    9.24
  -9   3  -5    3.73    3.26
  -9  -3   5    3.05    2.56
   9   3   5    5.21    3.68
   9  -3  -5    3.41    2.59
  -9  -3   5    1.87    1.53
  -9   3  -5    5.73    3.47
  -9   3   5    5.64    3.68
   9  -3   5    6.15    3.09
   9  -3   5    1.15    2.51
   9   3  -5    7.40    3.71
  -9   3   5   -1.66    2.40
   9   3  -5    2.96    1.78
  -9  -3  -5    3.93    3.18
  -9  -4   5    4.53    1.92
   9  -4  -5    6.77    4.47
  -9   4  -5    4.20    3.61
   9   4   5    9.08    5.74
  -9  -4   5    7.35    3.72
   9  -4  -5    0.58    3.05
   9  -4  -5    5.50    3.47
  -9   4  -5    9.07    4.57
  -9  -4  -5    6.72    4.59
   9  -4   5   10.52    4.09
  -9   4   5   11.70    5.05
   9  -4   5    1.17    3.13
   9   4  -5    2.22    2.85
   9   4  -5    8.41    3.77
  -9  -5   5   -5.61    2.86
   9  -5  -5   -6.17    2.45
  -9  -5   5   -0.04    1.60
   9   5   5    6.86    4.49
   9  -5  -5    0.17    3.43
   9  -5   5    3.84    3.25
   9  -5   5    0.15    1.93
  -9   5   5   -4.23    3.10
   9   5  -5    1.76    3.36
   9  -6  -5   -0.88    2.60
   9   6   5   -3.50    3.09
   9  -6  -5   -2.87    3.89
   9   6  -5    4.16    4.06
   9   7   5    0.33    5.08
   9  -7  -5   -0.58    3.87
   9  -7  -5   11.36    5.34
   9  -7   5   13.23    6.41
   9  -8  -5    6.16    5.60
   9   8   5    6.28    5.40
   9  -8   5   -2.26    4.84
  10   0   5    1.77    1.80
  10   0  -5   -0.45    0.74
  10   0   5   -0.54    1.82
  10   0  -5    2.04    2.22
 -10   0   5   -0.12    2.09
 -10   0  -5   -2.59    1.31
 -10   0  -5   -1.29    2.00
 -10   0   5    2.86    2.11
  10   0   5    1.47    1.01
  10  -1  -5   23.35    6.01
 -10   1  -5   23.24    5.17
 -10  -1   5   15.25    5.20
  10  -1  -5   20.89    4.22
 -10  -1   5   15.76    3.56
  10   1   5   19.84    6.11
  10   1   5   18.00    2.63
  10   1   5   16.45    1.83
 -10   1  -5   21.71    6.11
 -10  -1  -5   22.28    5.60
  10  -1   5   27.67    5.05
  10   1  -5   30.82    7.10
 -10   1   5   23.90    6.20
  10   1  -5   12.47    2.72
  10  -1   5   15.14    4.63
 -10   1   5   23.75    5.43
  10  -2  -5   19.16    4.91
 -10   2  -5   13.56    4.57
  10  -2  -5   17.79    5.41
 -10   2  -5   13.89    4.77
 -10  -2   5   14.72    5.18
  10   2   5   29.89    8.09
 -10  -2   5   17.51    3.31
 -10  -2  -5   17.98    5.35
  10   2  -5   19.64    3.40
 -10   2   5   22.93    6.53
  10  -2   5   20.91    5.37
  10  -2   5   17.40    5.09
  10   2  -5   19.70    6.10
 -10   2   5   20.22    5.51
  10  -3  -5   34.99    6.70
 -10  -3   5   40.01    7.59
  10   3   5   41.38    8.80
 -10   3  -5   37.63    7.05
  10  -3  -5   48.70    9.31
  10  -3  -5   42.34    8.35
 -10  -3   5   32.40    3.53
 -10   3  -5   33.87    6.83
  10  -3   5   32.92    6.25
 -10   3   5   37.92    7.73
  10   3  -5   30.64    4.44
 -10  -3  -5   38.26    8.24
  10  -3   5   36.96    7.83
 -10   3   5   37.81    8.69
  10   3  -5   40.81    8.29
  10  -3   5   44.82    8.23
 -10  -4   5   28.81    7.20
  10  -4  -5   28.63    8.33
 -10   4  -5   23.30    7.09
 -10  -4   5   26.93    3.61
 -10   4  -5   18.61    5.67
  10   4   5   23.91    7.35
  10  -4  -5   23.13    7.02
  10  -4  -5   18.53    6.14
  10  -4   5   42.16    7.40
  10  -4   5   24.52    7.20
  10   4  -5   23.98    6.64
 -10   4   5   44.77    9.64
  10  -4   5   27.58    7.18
  10   5   5   -0.17    5.29
  10  -5  -5    1.27    3.96
 -10  -5   5   -0.33    3.06
  10  -5  -5    2.18    4.11
 -10   5   5   -0.05    4.66
  10  -5   5    0.97    3.96
  10   5  -5    4.74    4.29
  10  -6  -5   -2.12    2.69
  10   6   5    2.63    4.89
  10  -6  -5    7.52    5.22
  10  -6   5    0.20    3.47
  10   6  -5   10.20    4.93
  10  -7  -5   13.48    5.01
  10  -7  -5    3.89    5.98
  10   7   5    3.82    6.20
  10  -7   5   10.32    5.71
  10   8   5   -0.58    4.40
  10  -8  -5   -1.09    5.13
  10  -8   5    2.95    7.02
  11   0   5   -0.44    1.57
  11   0  -5    0.97    2.31
  11   0   5   11.68    4.91
  11   0  -5   -0.35    1.42
  11   0   5    0.46    1.52
 -11   0   5   -6.28    2.29
 -11   0   5   -2.24    1.72
 -11   0  -5   -5.43    2.10
 -11  -1   5    6.28    3.88
 -11  -1   5    1.16    1.77
  11   1   5    0.54    0.85
  11   1   5   -0.35    1.21
 -11   1  -5   -3.02    1.70
  11  -1  -5    0.66    2.33
  11   1   5   -1.92    2.31
  11  -1  -5    4.53    2.57
  11  -1   5   -1.32    2.23
  11  -1   5   -1.10    1.31
 -11   1   5    1.15    2.04
 -11   1   5   -4.34    2.73
  11   1  -5    4.09    2.81
  11  -1   5   -2.48    1.88
 -11  -1  -5    0.60    2.19
  11   1  -5    0.18    1.38
  11   2   5   21.94    6.72
  11  -2  -5   22.14    6.31
 -11  -2   5   20.12    3.74
  11  -2  -5   28.57    5.24
 -11   2  -5   15.91    4.90
 -11  -2   5   16.73    5.13
 -11  -2  -5    9.99    3.85
  11  -2   5   18.86    5.19
  11   2  -5   15.71    2.98
  11   2  -5   21.79    6.09
  11  -2   5   18.24    4.88
 -11   2   5   13.66    5.24
 -11   2   5   18.76    6.53
  11  -2   5   20.58    5.89
  11  -3  -5   41.83    8.88
 -11   3  -5   23.69    6.71
  11   3   5   36.57    9.37
  11  -3  -5   33.52    7.03
 -11  -3   5   26.38    6.79
  11  -3  -5   32.88    8.36
 -11  -3   5   26.92    3.77
  11   3  -5   27.04    7.38
 -11   3   5   37.29    8.61
 -11   3   5   36.48    8.58
  11  -3   5   33.01    7.57
  11  -3   5   28.01    7.01
  11   3  -5   25.86    3.98
  11  -3   5   28.58    6.78
  11   4   5    8.23    3.95
 -11  -4   5    2.65    3.30
  11  -4  -5    2.47    3.77
  11  -4  -5    2.59    3.64
 -11   4  -5   -0.50    3.77
  11  -4   5    3.63    4.10
  11   4  -5    2.44    3.79
  11  -4   5   10.51    3.50
  11  -5  -5    1.34    3.43
  11  -5  -5    2.46    3.65
  11   5   5   -0.49    5.25
  11   5  -5   -1.01    3.46
  11  -5   5    5.97    3.47
  11  -5   5    0.96    3.89
  11  -6  -5   13.52    5.80
  11   6   5    7.19    5.52
  11  -6  -5   19.65    7.72
  11   6  -5   20.28    8.51
  11  -6   5   10.00    6.20
  11  -7  -5   -3.63    4.61
  11   7   5  -10.55    3.33
  11  -7  -5   -0.76    4.77
  11  -7   5   -4.45    3.94
  12   0  -5   -1.22    1.75
  12   0   5   -0.95    1.57
  12   0  -5   -0.87    2.97
 -12   0  -5   -2.94    2.86
  12   0   5    2.57    2.00
 -12   0   5   -0.32    2.08
  12   0   5    2.87    3.22
 -12   0   5    1.40    2.80
  12   1   5    2.32    3.50
 -12   1  -5    2.56    3.56
 -12  -1   5   -0.77    3.49
  12   1   5    0.11    0.98
  12  -1  -5    5.77    3.47
  12  -1  -5    2.94    1.88
  12   1   5    2.50    1.26
 -12  -1   5    1.25    2.28
 -12  -1  -5   -1.84    1.73
  12   1  -5    2.03    2.81
 -12   1   5    4.19    2.98
  12  -1   5    2.36    2.79
  12   1  -5    0.09    1.62
  12  -1   5    0.15    2.88
  12  -1   5    0.14    2.61
  12  -2  -5   15.40    4.92
 -12   2  -5    2.14    2.83
 -12  -2   5   10.83    2.65
  12  -2  -5    5.12    4.21
  12  -2  -5    7.08    3.77
  12   2   5    9.05    5.65
  12   2  -5   14.27    6.11
 -12   2   5   12.80    5.97
 -12   2   5    2.90    3.60
  12  -2   5   13.52    5.36
  12  -2   5    0.41    3.49
  12   2  -5    6.09    2.23
  12  -2   5   10.89    4.28
 -12  -3   5   18.44    4.42
  12  -3  -5   20.90    6.21
  12  -3  -5   13.15    3.99
 -12   3  -5    8.65    5.39
  12   3   5   16.14    6.93
  12  -3  -5   15.95    6.04
  12  -3   5   25.14    6.54
  12  -3   5   13.80    5.08
  12  -3   5   17.19    5.90
  12   3  -5   21.38    7.51
  12  -4  -5    8.93    5.05
 -12   4  -5    2.24    4.22
  12  -4  -5   13.38    5.42
  12   4   5   21.29    6.96
  12  -4   5   10.17    5.23
  12  -4   5    7.42    4.32
  12   4  -5   13.62    6.48
  12   5   5   -4.35    3.72
  12  -5  -5   -4.61    3.36
  12  -5  -5   -5.60    2.98
  12  -5   5   -1.35    2.45
  12  -5   5    3.85    4.36
  12   5  -5    0.61    3.55
  12   6   5   -2.08    4.19
  12  -6  -5    3.00    4.64
  12  -6  -5   10.66    5.36
  12   6  -5   -2.87    5.25
  12  -6   5   -2.31    3.79
  12  -7  -5   -3.79    5.87
  12  -7  -5   -0.13    8.73
  12   7   5    1.71    7.69
  12  -7   5   -8.75    4.62
  13   0  -5    3.38    2.16
 -13   0   5   -0.50    2.73
  13   0   5    1.83    2.07
  13   0  -5    4.65    3.94
  13   0   5   -0.26    1.87
  13   1   5   11.34    5.71
  13  -1  -5    4.71    3.53
  13  -1  -5    3.95    2.84
 -13   1  -5    7.54    4.30
 -13  -1   5    5.56    2.84
 -13   1   5   10.80    4.46
  13  -1   5    1.47    3.58
  13   1  -5    4.74    4.16
  13  -1   5    4.23    3.03
  13  -1   5    6.31    4.25
  13  -2  -5    5.39    4.30
  13  -2  -5   11.90    4.56
 -13   2  -5   11.77    5.51
  13   2   5   10.47    5.44
  13  -2  -5   13.87    5.73
 -13  -2   5   15.56    3.50
  13  -2   5   11.00    4.34
 -13   2   5   20.25    5.86
  13   2  -5   27.25    8.34
  13  -2   5   16.73    5.30
  13  -2   5   19.10    6.20
  13  -3  -5  126.64   13.92
  13  -3  -5  146.44   14.29
 -13   3  -5  139.26   13.44
  13   3   5  143.21   15.98
  13  -3   5  147.06   13.83
  13   3  -5  130.19   14.12
  13  -3   5  128.37   12.45
  13  -3   5  101.82   11.40
  13  -4  -5   -3.90    3.53
  13  -4  -5   -1.46    3.31
  13   4   5    2.44    3.56
  13  -4   5    5.31    4.96
  13  -4   5    3.87    3.91
  13   4  -5    4.60    4.04
  13   5   5    3.19    5.23
  13  -5  -5    1.08    4.84
  13  -5  -5    0.86    4.17
  13  -5   5    2.62    4.15
  13   5  -5    4.05    5.17
  13  -5   5   -3.59    3.69
  13   6   5   -4.37    3.17
  13  -6  -5   -4.25    2.80
  13  -6  -5   -4.83    2.35
  13  -6   5    1.05    4.98
  13   6  -5    1.38    4.81
  13   7   5   -3.71    7.34
  13  -7  -5    1.77    5.94
  13  -7   5   18.61    7.42
 -14   0   5   -3.79    2.37
  14   0   5    1.16    3.59
  14   0  -5   -4.94    1.97
  14   0   5   -1.32    2.08
 -14  -1   5   11.55    3.92
  14  -1  -5    1.39    3.65
  14   1   5    6.26    3.75
  14  -1  -5   11.84    4.37
  14  -1  -5   12.85    5.70
  14  -1   5    9.67    5.26
  14  -1   5    5.77    3.63
  14   1  -5    3.29    4.10
 -14   1   5    5.90    4.25
  14  -2  -5   -0.35    2.25
  14  -2  -5   -2.98    2.47
  14  -2  -5    2.20    4.34
  14   2   5    1.23    4.33
  14   2  -5   -0.72    2.55
  14  -2   5    1.86    3.62
  14  -2   5    0.01    3.67
  14   3   5   10.01    6.50
  14  -3  -5    8.09    5.17
  14  -3  -5   -2.11    4.21
  14  -3   5    0.47    7.07
  14  -3   5    4.91    4.26
  14   3  -5    3.09    4.70
  14  -3   5   -1.36    3.42
  14  -4  -5   -2.00    4.24
  14   4   5    1.16    5.98
  14  -4  -5    1.57    3.06
  14  -4   5   -1.12    4.45
  14   4  -5    4.52    4.14
  14  -4   5    0.14    4.46
  14  -5  -5   -0.24    5.12
  14  -5  -5   -1.97    3.62
  14   5   5    2.91    4.22
  14  -5   5   -1.17    4.13
  14   5  -5    3.43    4.55
  14  -6  -5   -1.17    3.69
  14  -6  -5    0.79    5.09
  14   6   5    4.64    5.42
  14   6  -5    8.79    6.54
  14  -6   5    0.02    4.86
  15   0  -5   -1.07    3.82
  15   0  -5    4.16    3.39
  15   0   5    4.84    3.20
  15  -1  -5   19.82    7.15
  15  -1  -5    7.54    5.11
  15   1   5   17.18    7.32
  15  -1   5   22.83    8.01
  15   1  -5   23.46    7.78
  15  -2  -5   18.75    5.99
  15  -2  -5    0.60    4.66
  15   2   5    1.52    3.92
  15  -2   5   11.53    5.83
  15  -2   5    2.88    3.97
  15   2  -5   -3.26    3.58
  15  -3  -5   17.61    6.60
  15   3   5   19.31    7.38
  15  -3  -5    8.49    6.28
  15  -3   5   13.41    5.86
  15  -3   5   14.20    4.67
  15   3  -5   24.28    8.63
  15  -4  -5    1.74    4.81
  15  -4  -5   -1.49    3.95
  15   4   5    2.59    3.43
  15  -4   5    8.74    5.24
  15  -4   5    3.29    5.33
  15   4  -5    6.69    5.61
  15   5   5    6.78    7.31
  15  -5  -5   14.29    7.31
  15  -5  -5    0.64    6.19
  15   5  -5   10.60    6.14
  15  -5   5    9.35    6.63
  15  -6  -5   -6.52    4.09
  15  -6  -5   -1.36    2.90
  15   6   5    1.99    5.53
  15  -6   5    2.06    5.40
  15   6  -5   -4.26    5.46
  16   0  -5   -1.32    4.65
  16   0   5   -8.14    4.24
  16  -1  -5   -0.93    2.14
  16  -1  -5   -4.21    3.53
  16   1   5   -3.73    4.64
  16  -1   5    0.76    3.38
  16   1  -5   -0.29    2.91
  16  -2  -5   -2.58    3.66
  16   2   5    2.06    3.21
  16  -2  -5    3.26    3.54
  16   2  -5   -0.07    3.11
  16  -3  -5   -2.18    4.29
  16   3   5    0.39    4.70
  16  -3  -5    6.93    5.88
  16  -3   5   -2.36    4.19
  16  -3   5   -1.34    3.84
  16   3  -5   -2.66    3.44
  16   4   5   -1.60    4.18
  16  -4  -5   -5.42    4.33
  16  -4  -5   -2.67    4.61
  16  -4   5    1.27    4.54
  16   4  -5    5.12    4.81
  16  -4   5   -3.34    3.02
  16  -5  -5   -0.53    4.17
  16   5   5    6.22    8.33
  16  -5  -5   -1.49    3.54
  16   5  -5    2.31    3.79
  16  -5   5   -5.87    4.97
  17   0  -5    0.88    3.11
  17   0   5    4.90    5.17
  17  -1  -5    4.50    4.83
  17   1   5    2.98    3.62
  17   1  -5   -2.22    4.37
  17  -1   5    5.76    4.94
  17  -2  -5   -4.74    3.10
  17   2   5    1.12    3.70
  17  -2  -5    4.02    6.22
  17   2  -5    5.78    6.03
  17  -2   5   -6.30    4.14
  17  -3  -5    2.35    3.83
  17   3   5   -1.06    4.44
  17  -3  -5    2.51    5.25
  17   3  -5   -1.04    2.96
  17  -3   5   -4.27    3.72
  17  -4  -5    1.71    5.44
  17   4   5   12.88    7.02
  17  -4   5    6.84    4.34
  17   4  -5    3.04    5.53
  17  -4   5    2.44    4.49
  18   0   5   -4.01    2.51
  18   0  -5    2.08    4.48
  18   1   5   -1.96    3.64
  18  -1  -5    2.85    5.39
  18  -1   5    2.76    5.16
  18   1  -5    9.19    6.37
  18   2   5    2.50    5.82
  18  -2  -5    6.20    6.31
  18  -2   5   11.23    6.17
  18   2  -5    0.80    4.78
  18   3   5    1.62    5.99
  18  -3  -5    5.93    4.84
  18   3  -5   -2.28    6.68
  18  -3   5    9.22    7.13
  19   0   5   -5.79    2.69
  19   0  -5    9.69    4.24
  19   1   5    4.94    5.76
  19  -1  -5    1.29    5.63
  19  -1   5   -2.26    6.47
  19   1  -5   -4.67    4.97
  19  -2  -5   -2.47    5.26
  19   2   5    7.30    5.41
  19  -2   5    2.26    5.27
  19   2  -5   -3.77    4.70
   0   0  -6  343.35   10.33
   0   0  -6  344.69   12.90
   0   0  -6  358.69   12.52
   0   0   6  347.87   10.31
   0   1  -6   -0.53    0.86
   0   1   6    0.06    0.93
   0  -1  -6    1.19    1.18
   0   1  -6    0.17    0.99
   0   1  -6    0.11    0.78
   0  -1   6    0.45    0.98
   0  -1  -6   -0.86    0.47
   0  -1  -6    1.33    1.32
   0   2   6    2.34    1.53
   0  -2   6    3.45    1.80
   0   2  -6    0.80    0.65
   0   2  -6    1.26    1.30
   0  -2  -6    3.76    2.07
   0  -2  -6    1.51    1.27
   0   2  -6    1.09    0.70
   0  -2  -6    3.13    2.69
   0  -3   6    0.97    1.44
   0   3   6   -0.31    1.75
   0  -3  -6   -0.22    1.99
   0  -3  -6   -1.46    1.10
   0   3  -6   -0.07    1.34
   0  -3  -6   -1.12    1.61
   0  -4  -6  936.06   30.78
   0  -4  -6  989.02   33.68
   0   4  -6 1014.28   31.26
   0   4   6  966.09   29.92
   0  -4   6 1016.68   29.79
   0  -4  -6  970.10   28.14
   0  -5  -6    0.04    2.73
   0   5  -6    0.09    2.22
   0  -5  -6    0.64    2.30
   0   5   6    0.50    2.43
   0  -5  -6    0.43    2.38
   0  -5  -6   -1.98    1.58
   0  -5   6   -2.93    1.27
   0  -6   6  219.28   15.60
   0  -6  -6  158.06   13.02
   0  -6  -6  205.05   16.52
   0  -6  -6  208.04   15.46
   0  -6  -6  197.10   15.48
   0   6  -6  174.22   15.02
   0  -7   6   -3.16    2.33
   0  -7  -6    6.64    4.04
   0  -7  -6   -0.27    3.40
   0  -7  -6   -4.96    2.81
   0  -8  -6   11.27    5.77
   0  -8   6   11.15    6.19
   0  -8  -6   13.19    5.38
   0  -9  -6    3.13    4.91
   0  -9   6   -3.37    2.56
  -1   0   6 5141.68  142.68
  -1   0  -6 5051.35  142.23
   1   0   6 5523.75  146.46
   1   0  -6 5137.45  144.57
  -1  -1   6  720.90   17.74
   1  -1  -6  742.93   22.33
  -1   1  -6  747.88   17.57
  -1   1  -6  753.26   18.94
   1   1   6  730.85   16.63
   1  -1  -6  744.97   17.37
  -1  -1   6  699.52   16.96
   1   1   6  731.34   21.50
  -1   1  -6  712.55   16.35
  -1  -1  -6  775.57   21.67
   1  -1   6  740.50   16.78
  -1   1   6  722.11   18.04
   1  -1   6  745.82   18.23
   1   1  -6  704.35   17.12
   1   1  -6  713.43   17.81
  -1  -1  -6  728.13   16.18
  -1   1   6  779.99   22.94
  -1  -2   6   27.32    2.62
   1  -2  -6   24.67    3.93
   1  -2  -6   23.93    5.15
  -1  -2   6   31.01    4.54
  -1   2  -6   29.72    4.70
   1   2   6   27.88    4.10
  -1   2  -6   28.75    1.96
   1   2   6   26.05    4.99
   1  -2  -6   30.85    5.24
   1   2  -6   25.89    4.15
   1   2  -6   27.35    2.41
  -1   2   6   26.94    4.46
  -1   2   6   17.88    4.23
   1  -2   6   26.42    4.55
  -1  -2  -6   30.38    4.10
  -1  -2  -6   27.61    5.34
   1  -3  -6  213.60   13.06
   1   3   6  217.00   11.26
   1  -3  -6  191.21   12.98
  -1  -3   6  212.27   11.16
   1   3   6  203.31   12.75
  -1   3  -6  214.83   12.36
   1  -3  -6  220.22   11.35
  -1  -3   6  211.48    6.35
   1   3  -6  220.76    6.34
  -1  -3  -6  222.89   13.18
  -1  -3  -6  230.78   10.66
  -1   3   6  200.93   11.57
   1  -3   6  218.50   11.88
   1   3  -6  213.36   11.92
  -1   4  -6  128.59   10.63
  -1  -4   6  128.92    4.43
   1   4   6  124.37   10.89
   1  -4  -6  126.33   11.36
   1   4   6  139.23   10.46
  -1  -4   6  121.29    9.39
   1  -4  -6  131.46    9.88
   1  -4  -6  112.37   10.03
  -1  -4  -6  145.49   12.60
  -1   4   6  128.37   10.62
   1  -4   6  125.71   10.16
   1   4  -6  121.66    4.57
  -1  -4  -6  125.98   10.61
  -1  -4  -6  115.67    8.71
   1   4  -6  138.16   10.58
   1  -5  -6    7.26    3.37
  -1  -5   6    4.88    1.28
  -1  -5   6    3.30    1.01
  -1   5  -6    1.82    2.48
   1  -5  -6    3.25    2.76
  -1  -5   6    4.19    2.70
   1  -5  -6   10.02    4.16
   1  -5   6    8.14    3.39
  -1  -5  -6    2.81    2.40
   1   5  -6    5.00    2.90
  -1   5   6    6.41    3.66
  -1  -5  -6    7.93    3.72
  -1  -5  -6   -0.36    1.80
  -1  -5  -6    2.96    3.70
  -1  -6   6    6.18    3.95
   1  -6  -6   18.91    5.56
   1  -6  -6   10.64    5.25
   1  -6  -6    7.53    4.72
  -1   6  -6   13.47    5.02
  -1  -6   6    9.53    1.76
   1  -6  -6    5.37    4.18
  -1  -6  -6    8.59    3.72
   1   6  -6   18.07    5.69
  -1  -6  -6    0.36    3.74
   1  -6   6    2.13    3.32
  -1  -6  -6   10.27    5.35
  -1  -6  -6    6.63    4.05
   1  -7  -6    9.68    5.07
   1  -7  -6    3.07    4.03
   1  -7  -6   19.63    5.92
  -1  -7   6    5.92    4.17
  -1  -7  -6    7.34    5.26
  -1  -7  -6   12.96    5.11
  -1  -7  -6    9.70    4.77
   1  -7   6    3.33    4.48
  -1  -8   6   -1.24    2.99
   1  -8  -6   -3.45    3.80
   1  -8  -6    9.32    5.53
  -1  -8  -6   -2.14    4.24
  -1  -8  -6   15.19    6.70
   1  -8   6    4.17    4.90
  -1  -9   6   -1.84    2.62
   1  -9  -6    1.60    4.49
  -1  -9  -6   -0.84    5.72
   1  -9   6   -4.10    4.13
  -2   0   6 1244.58   28.43
   2   0   6 1224.30   23.17
  -2   0  -6 1223.97   23.73
  -2   0  -6 1233.77   27.03
   2   0  -6 1222.96   23.67
   2   0   6 1169.44   26.77
  -2   0   6 1231.28   23.86
   2   0  -6 1218.85   27.65
  -2  -1   6 1948.95   36.95
   2   1   6 1995.93   33.41
   2   1   6 2051.38   41.65
   2  -1  -6 2013.02   36.01
   2  -1  -6 2048.45   42.37
  -2   1  -6 2046.08   37.82
  -2  -1   6 2065.62   35.04
  -2   1  -6 1996.83   34.53
  -2   1   6 2034.59   42.81
   2   1  -6 2094.84   35.94
   2  -1   6 2135.79   35.74
   2  -1   6 2009.09   36.75
  -2  -1  -6 2040.56   41.33
  -2  -1  -6 1971.56   32.87
   2   1  -6 2046.08   36.48
   2  -2  -6  167.34   11.02
   2   2   6  160.06   10.55
  -2  -2   6  161.52    7.19
   2  -2  -6  150.17    8.54
  -2   2  -6  171.38    9.91
  -2   2  -6  159.90    5.39
   2   2   6  167.01    7.98
  -2  -2   6  155.75    8.00
  -2   2   6  176.66    9.88
   2  -2   6  168.83    9.44
   2   2  -6  170.97    8.83
   2  -2   6  163.80    5.73
  -2   2   6  158.34   11.05
   2   2  -6  161.65    6.86
  -2  -2  -6  161.28    7.14
  -2  -2  -6  154.77   10.23
   2  -3  -6  159.66   11.29
  -2  -3   6  154.36    6.65
   2  -3  -6  165.48   11.91
   2   3   6  136.87   10.59
  -2   3  -6  151.50   10.60
  -2  -3   6  151.45    8.99
   2  -3  -6  159.97   10.03
   2   3   6  163.58    9.35
   2   3  -6  150.77    9.74
  -2   3   6  149.19   11.74
  -2   3   6  161.87   10.75
  -2  -3  -6  159.57   11.25
  -2  -3  -6  158.77    8.29
   2   3  -6  173.29    6.95
   2  -3   6  151.34   10.32
   2  -4  -6  182.13   12.02
   2   4   6  169.90   11.22
   2   4   6  212.54   14.30
  -2   4  -6  177.60   12.88
   2  -4  -6  174.30   13.15
  -2  -4   6  170.46    7.02
   2  -4  -6  191.85   13.16
  -2  -4   6  192.80   11.47
  -2  -4  -6  169.49   12.48
   2   4  -6  201.36   12.57
  -2  -4  -6  186.30   10.57
   2   4  -6  178.54    7.48
  -2   4   6  171.83   12.61
   2  -4   6  202.41   13.18
   2  -5  -6   53.18    9.14
  -2  -5   6   48.42    7.80
   2   5   6   49.48    9.19
   2  -5  -6   54.86    9.77
  -2   5  -6   47.83    8.83
   2  -5  -6   55.56    9.00
   2  -5  -6   52.24    8.20
  -2  -5   6   50.13    3.86
   2   5  -6   52.44    4.17
  -2   5   6   52.73    9.21
  -2  -5  -6   47.06    7.15
   2  -5   6   55.59    9.39
  -2  -5  -6   54.05    8.85
   2   5  -6   62.63    9.59
  -2  -5  -6   51.26   10.14
  -2  -5  -6   38.24    6.69
   2  -6  -6    5.56    3.72
   2  -6  -6    9.01    4.90
  -2  -6   6    5.83    3.81
   2  -6  -6   11.72    5.01
   2  -6  -6    0.28    3.30
  -2  -6   6    6.54    2.33
  -2  -6  -6    0.78    2.72
   2  -6   6   14.13    5.78
   2   6  -6   10.23    4.10
  -2  -6  -6    9.06    4.39
  -2  -6  -6    6.41    4.80
  -2  -6  -6   13.04    4.76
   2  -7  -6   42.00   12.31
  -2  -7   6   32.21    7.27
   2  -7  -6   38.10    8.41
   2  -7  -6   54.42   11.48
   2  -7   6   46.99   10.33
  -2  -7  -6   20.67    6.86
  -2  -7  -6   31.03    7.60
  -2  -7  -6   33.86    8.87
  -2  -7  -6   27.58    6.82
  -2  -8   6   -3.69    3.08
   2  -8  -6   -5.33    3.99
   2  -8  -6   -4.17    3.50
   2  -8   6    0.83    3.97
  -2  -8  -6   -5.37    3.72
  -2  -9   6   13.76    4.79
   2  -9  -6   -0.84    4.15
  -2  -9  -6   -6.02    5.06
   2  -9   6    2.64    5.57
  -3   0   6   27.72    3.04
   3   0  -6   24.91    4.32
  -3   0  -6   26.18    2.85
   3   0  -6   28.41    2.98
  -3   0  -6   20.07    3.58
   3   0   6   20.16    2.85
   3   0   6   23.17    4.00
  -3   0   6   24.10    4.32
  -3   1  -6   38.81    4.05
   3   1   6   42.82    6.03
   3   1   6   38.51    3.07
   3  -1  -6   40.29    3.98
   3  -1  -6   49.82    7.25
  -3  -1   6   47.13    3.77
  -3  -1   6   33.09    4.54
  -3   1  -6   38.04    3.72
   3  -1   6   37.82    3.95
   3   1  -6   33.52    3.42
   3  -1   6   46.38    4.22
  -3   1   6   40.70    4.23
  -3   1   6   37.42    5.91
  -3  -1  -6   41.84    3.12
  -3  -1  -6   42.89    6.34
   3   1  -6   45.24    4.47
   3   2   6   62.18    6.75
   3  -2  -6   62.22    5.67
  -3   2  -6   62.80    6.27
  -3  -2   6   59.78    4.90
   3  -2  -6   61.30    8.43
   3   2   6   62.43    4.52
  -3  -2   6   55.45    4.72
  -3   2  -6   68.35    4.18
   3  -2   6   67.70    6.20
  -3  -2  -6   73.72    7.27
  -3   2   6   61.84    6.14
   3   2  -6   68.57    5.53
  -3   2   6   47.38    7.36
  -3  -2  -6   65.40    4.17
   3   2  -6   63.01    4.81
   3  -2   6   61.69    4.15
   3  -3  -6   18.64    5.04
  -3   3  -6   18.18    1.83
  -3   3  -6   17.95    4.60
   3  -3  -6   12.59    3.44
  -3  -3   6   14.76    3.32
  -3  -3   6   17.24    3.20
   3   3   6   19.49    3.72
   3   3   6   21.55    5.37
   3   3  -6   15.98    3.00
   3   3  -6   18.31    4.23
   3  -3   6   16.03    4.16
  -3  -3  -6   17.02    3.23
  -3   3   6   14.52    5.03
  -3   3   6   19.55    4.72
  -3  -3  -6   23.23    5.49
   3  -3   6   14.76    1.97
   3   4   6  133.86    9.51
  -3  -4   6  155.98    7.76
   3   4   6  163.70   12.72
  -3  -4   6  150.27    9.86
  -3   4  -6  142.57   11.82
   3  -4  -6  160.38   12.59
   3  -4  -6  169.10   11.93
   3  -4  -6  171.52   12.73
  -3   4   6  166.96   13.45
  -3  -4  -6  138.62   11.50
  -3  -4  -6  177.20    9.67
  -3   4   6  147.15   12.00
   3   4  -6  171.44    8.42
   3  -4   6  171.31   12.48
   3   4  -6  166.90   11.34
   3  -5  -6   11.07    4.30
   3  -5  -6   15.52    5.29
   3   5   6    9.89    4.70
   3  -5  -6   10.44    4.51
  -3  -5   6   10.81    3.70
  -3  -5   6    7.30    2.28
  -3   5  -6    6.67    3.59
   3  -5  -6   15.81    5.02
  -3  -5  -6   12.07    4.98
  -3  -5  -6   13.25    4.38
   3   5  -6    8.64    3.81
  -3   5   6   15.08    5.70
   3  -5   6    7.24    4.35
  -3  -5  -6    9.38    3.59
   3   5  -6    9.49    2.98
   3  -6  -6   50.05    8.95
   3  -6  -6   30.47    7.58
   3  -6  -6   48.15    9.74
  -3  -6   6   49.32    8.39
   3   6   6   43.21    8.63
   3   6  -6   42.60    9.26
  -3  -6  -6   59.30    9.68
  -3  -6  -6   39.95    7.33
   3  -6   6   35.47    8.42
  -3  -6  -6   46.02    8.47
  -3  -6  -6   44.22    9.95
   3   6  -6   48.36    6.08
  -3  -7   6    5.59    4.09
   3  -7  -6    5.04    3.69
   3  -7  -6    7.94    5.70
  -3  -7  -6   -0.95    3.91
  -3  -7  -6    2.74    3.64
  -3  -7  -6    0.72    4.61
   3  -7   6    4.91    4.77
   3  -8  -6    7.67    5.11
  -3  -8   6    7.61    5.04
   3  -8  -6    7.45    5.74
  -3  -8  -6   -0.25    4.73
   3  -8   6   -1.67    4.18
  -3  -8  -6    1.73    4.36
  -3  -9   6    2.09    3.79
   3  -9  -6    7.47    6.32
   3  -9   6    9.93    6.88
   4   0   6    3.37    1.89
   4   0  -6    5.91    1.78
  -4   0  -6    2.69    1.89
   4   0   6    2.50    1.31
   4   0  -6    5.52    2.52
  -4   0  -6    2.30    1.30
  -4   0   6    5.35    1.84
  -4   0   6    7.35    2.67
  -4  -1   6  236.32    8.86
  -4   1  -6  247.29   10.43
   4   1   6  256.12   13.11
   4   1   6  249.37    7.75
  -4   1  -6  245.18   11.02
   4  -1  -6  252.24   10.40
  -4  -1   6  239.53   11.36
  -4   1   6  237.49   11.01
  -4   1   6  229.84   12.74
  -4  -1  -6  235.39    7.74
   4   1  -6  242.83    9.05
   4  -1   6  235.74   10.39
   4   1  -6  239.36   11.17
  -4  -1  -6  252.13   12.68
   4  -1   6  219.96   10.03
   4   2   6   93.25    5.35
   4   2   6   89.46    8.37
  -4  -2   6   93.42    5.85
   4  -2  -6   89.72    7.02
  -4  -2   6  100.54    7.02
  -4   2  -6   83.87    5.32
   4  -2  -6   94.94    8.62
  -4   2  -6   91.55    7.71
   4   2  -6  106.71    6.71
  -4  -2  -6   85.40    7.84
  -4  -2  -6   91.12    4.60
   4  -2   6   95.71    7.65
  -4   2   6   99.25    8.13
  -4   2   6   95.85    8.72
   4  -2   6   84.14    5.53
   4   2  -6   86.53    6.33
   4   3   6  315.26   11.91
  -4   3  -6  309.31    9.56
  -4   3  -6  280.59   15.45
  -4  -3   6  298.35   12.19
   4  -3  -6  311.82   16.64
   4   3   6  307.84   16.92
  -4  -3   6  297.58   11.98
   4  -3  -6  295.64   14.64
  -4  -3  -6  290.08   15.87
   4  -3   6  312.11    9.84
   4  -3   6  293.65   15.18
  -4   3   6  301.50   15.97
   4   3  -6  285.99   11.93
  -4   3   6  311.20   17.45
   4   3  -6  315.93   13.57
  -4  -3  -6  284.18   10.10
  -4  -4   6   94.41    6.75
  -4   4  -6  102.63    9.96
   4  -4  -6  100.79   10.09
   4  -4  -6   89.08    8.82
  -4   4  -6   99.07    5.06
  -4  -4   6   98.88    7.68
   4   4   6   96.74    7.65
   4   4   6  101.93   10.52
  -4  -4  -6   96.18    9.70
   4   4  -6  110.63    9.10
  -4  -4  -6   92.66    6.73
   4  -4   6   99.81    4.61
  -4   4   6   91.22    9.99
   4   4  -6   89.83    7.00
   4  -4   6  108.01   10.24
  -4   4   6  105.89   10.86
   4   5   6   35.45    7.67
  -4   5  -6   25.81    6.76
   4  -5  -6   31.84    7.10
   4  -5  -6   35.39    7.69
  -4  -5   6   31.01    5.94
   4  -5  -6   45.07    8.57
   4  -5  -6   49.52    9.04
  -4  -5   6   35.41    5.01
   4  -5   6   33.95    2.18
   4  -5   6   26.64    6.96
  -4  -5  -6   27.79    5.14
   4  -5   6   31.35    2.02
  -4   5   6   16.05    6.01
  -4  -5  -6   31.54    7.37
  -4   5   6   36.64    8.39
  -4  -5  -6   32.69    6.07
   4   5  -6   33.15    6.93
   4   5  -6   30.94    5.37
   4  -6  -6   -0.67    3.48
   4  -6  -6    9.44    4.09
  -4  -6   6    0.07    2.12
   4  -6  -6    1.91    2.19
   4   6   6   -1.00    2.97
  -4  -6  -6   -0.82    1.73
   4   6  -6    2.54    2.40
   4  -6   6   -3.57    2.48
  -4  -6  -6    0.35    2.90
  -4  -6  -6   -2.67    2.32
   4   6  -6   -0.91    2.43
  -4  -7   6   -4.97    2.44
   4   7   6   -0.57    3.80
   4  -7  -6    1.34    4.17
   4  -7  -6    0.67    4.46
   4  -7   6   -0.07    3.09
  -4  -7  -6   -2.56    2.27
   4   7  -6   -4.58    4.17
  -4  -7  -6   -2.38    3.19
  -4  -8   6   13.84    5.65
   4  -8  -6    5.43    5.72
   4  -8  -6   11.68    5.35
  -4  -8  -6    6.67    4.90
  -4  -8  -6    4.48    5.38
   4  -8   6    8.72    4.95
   4  -9  -6   -9.09    4.34
  -4  -9   6    2.76    6.99
   4  -9   6    8.04    6.61
  -5   0   6  112.73    8.72
   5   0  -6  121.13    6.45
  -5   0  -6  124.14    8.51
  -5   0   6  112.42    6.83
   5   0   6  115.31    8.39
  -5   0  -6  113.56    6.55
   5   0   6  114.46    5.93
   5  -1  -6    0.96    1.63
   5  -1  -6    1.34    1.50
  -5  -1   6   -0.01    1.03
  -5   1  -6    0.25    1.32
  -5  -1   6    0.37    0.93
   5   1   6   -0.38    1.03
   5   1   6    0.31    0.74
  -5   1  -6   -1.83    1.06
  -5   1   6    0.70    1.60
  -5   1   6   -3.32    1.25
   5   1  -6    0.81    1.17
   5  -1   6    0.03    1.23
   5  -1   6    2.49    1.70
  -5  -1  -6    0.72    0.82
   5   1  -6    1.64    1.24
  -5  -1  -6   -0.96    1.30
   5  -2  -6  108.78    9.62
  -5  -2   6  128.67    6.60
  -5  -2   6  122.88    8.37
   5   2   6  119.36   10.26
  -5   2  -6  126.68    7.26
   5   2   6  135.50    6.03
   5  -2  -6  120.09    8.46
  -5   2  -6  117.17    9.05
  -5   2   6  113.49   10.09
   5  -2   6  116.37    7.32
  -5   2   6  100.70    8.74
   5   2  -6  119.58    7.07
   5  -2   6  128.88    9.06
  -5  -2  -6  110.45    9.52
  -5  -2  -6  118.45    5.00
   5   2  -6  141.46    8.74
   5  -3  -6    0.57    1.86
  -5   3  -6   -0.18    1.07
  -5  -3   6    1.05    1.30
  -5  -3   6   -0.51    1.14
   5   3   6   -0.62    1.21
   5   3   6   -0.73    0.95
   5  -3  -6    0.43    1.12
  -5   3  -6    3.56    2.23
   5  -3   6    0.09    1.71
  -5  -3  -6    1.25    1.59
   5  -3   6    1.76    1.31
  -5  -3  -6   -1.41    0.74
  -5   3   6    0.27    1.95
  -5   3   6    4.10    2.66
   5   3  -6    0.65    1.81
   5   4   6   21.78    6.54
  -5   4  -6   21.43    5.88
   5  -4  -6   30.96    7.18
  -5  -4   6   23.90    4.43
  -5  -4   6   17.76    3.71
  -5   4  -6   22.85    3.69
   5  -4  -6   24.21    5.61
   5   4  -6   14.07    3.93
  -5  -4  -6   23.89    6.14
  -5   4   6   18.52    6.12
   5   4  -6   30.12    5.41
   5  -4   6    8.73    4.08
  -5   4   6   18.16    6.14
  -5  -4  -6   21.25    4.22
  -5  -4  -6   22.18    3.62
   5  -4   6   19.37    3.13
  -5  -5   6    1.74    2.03
   5  -5  -6   -2.18    2.40
  -5   5  -6   -0.33    1.60
   5   5   6    2.53    3.02
   5  -5  -6   -2.28    1.79
  -5   5  -6    2.22    3.17
  -5  -5   6    0.45    1.72
   5  -5  -6   -2.73    2.36
  -5   5   6    5.63    3.63
  -5  -5  -6   -4.34    1.90
   5  -5   6   -0.73    0.85
   5  -5   6   -0.58    1.60
   5   5  -6   -1.60    2.70
  -5   5   6    0.51    2.92
   5   5  -6   -3.46    1.59
  -5  -5  -6   -1.09    1.62
  -5  -5  -6   -2.43    1.48
   5  -6  -6    6.51    4.18
   5   6   6   19.08    6.00
  -5  -6   6   11.81    4.92
   5  -6  -6    5.45    4.43
   5  -6  -6    7.76    4.10
   5   6  -6    2.37    2.59
  -5  -6  -6    9.23    3.98
   5   6  -6   -3.10    4.69
   5  -6   6   15.63    6.48
  -5  -6  -6    0.90    3.48
  -5  -6  -6    3.37    3.16
   5  -7  -6   11.43    5.16
   5  -7  -6   12.19    6.81
  -5  -7   6   16.01    4.88
   5   7   6   23.70    8.26
   5  -7   6    7.92    4.92
  -5  -7  -6   26.50    7.15
  -5  -8   6   21.78    6.28
   5   8   6   12.09    8.47
   5  -8   6   17.57    6.62
  -5  -8  -6   12.32    5.69
   5  -9  -6    9.70    7.81
   5  -9   6    5.69    6.73
   6   0  -6    6.33    1.94
   6   0   6    9.22    3.20
  -6   0  -6    4.59    2.26
  -6   0   6   10.40    2.84
  -6   0  -6    8.31    2.43
   6   0  -6    8.24    3.58
   6   0   6    4.61    1.83
  -6   0   6    2.58    2.40
   6   1   6   19.24    4.65
   6  -1  -6   19.81    5.11
  -6  -1   6   10.80    3.35
   6  -1  -6   12.03    3.04
  -6   1  -6   18.26    4.07
  -6  -1   6   14.67    2.82
  -6   1  -6   17.20    3.85
   6   1   6   18.62    2.34
   6  -1   6   13.00    3.15
  -6   1   6   12.37    4.01
  -6  -1  -6   14.02    4.13
  -6  -1  -6   17.63    2.62
   6   1  -6   18.04    3.07
   6   1  -6   13.08    3.50
   6  -1   6   17.58    4.10
  -6   1   6    8.55    3.10
   6   2   6   20.80    2.27
  -6  -2   6   20.19    3.25
   6  -2  -6   25.62    5.22
   6  -2  -6   29.26    5.92
  -6   2  -6   28.41    5.96
  -6  -2   6   25.16    4.90
  -6   2  -6   18.80    3.86
   6   2   6   24.56    5.55
   6   2  -6   32.91    5.74
   6   2  -6   26.84    4.01
  -6   2   6   27.32    5.98
  -6   2   6   18.54    5.50
  -6  -2  -6   23.98    5.50
   6  -2   6   23.78    4.83
   6  -2   6   20.49    4.11
  -6  -2  -6   21.78    2.18
  -6  -3   6  149.58   10.07
  -6   3  -6  170.72   12.50
   6  -3  -6  141.74   11.64
   6  -3  -6  167.54   11.56
  -6  -3   6  151.63    7.85
   6   3   6  151.73    7.21
   6   3   6  151.22   12.51
  -6   3  -6  157.06    8.73
   6   3  -6  158.45    9.10
   6  -3   6  169.87    9.25
  -6   3   6  183.44   13.77
  -6  -3  -6  154.34    6.03
  -6   3   6  171.41   12.72
   6  -3   6  143.74   11.33
  -6  -3  -6  165.90   12.74
   6   3  -6  182.47   11.00
   6  -4  -6    9.34    3.57
  -6  -4   6   14.48    3.79
  -6  -4   6    7.00    2.36
   6  -4  -6    3.95    2.76
  -6   4  -6   10.31    3.77
   6   4   6   11.23    4.58
  -6   4  -6    8.76    2.45
   6  -4   6    5.98    3.97
  -6   4   6   13.54    5.72
   6   4  -6   13.78    4.27
  -6  -4  -6   10.41    2.39
   6   4  -6   10.06    3.40
  -6   4   6   12.46    5.26
  -6  -4  -6   12.32    3.23
   6  -4   6   14.02    3.07
  -6  -4  -6   16.91    5.98
  -6  -5   6  134.52    9.28
  -6   5  -6  124.84    7.84
  -6   5  -6  115.41   12.47
   6  -5  -6  137.19   13.86
   6  -5  -6  135.66   12.49
   6   5   6  113.37   12.27
   6  -5  -6  127.75   11.96
  -6  -5   6  132.42   10.00
  -6  -5  -6  134.38    9.39
  -6  -5  -6  151.54   13.50
   6   5  -6  140.98   11.21
   6  -5   6  126.22   12.62
   6   5  -6  127.53   10.30
   6  -5   6  136.52    7.37
  -6  -5  -6  126.48    7.88
  -6   5   6  110.23   14.97
   6  -6  -6    2.87    4.69
   6  -6  -6   -1.67    3.61
   6   6   6    0.81    3.76
  -6  -6   6   -3.43    1.42
   6  -6  -6   -0.43    3.07
   6   6  -6    3.89    3.36
   6  -6   6    0.28    2.73
  -6  -6  -6   -0.46    3.38
   6   6  -6    7.77    3.28
  -6  -6  -6    0.43    2.24
  -6   6   6   -2.95    4.74
   6   7   6    0.63    3.39
   6  -7  -6    2.15    4.94
  -6  -7   6   -3.93    2.21
   6  -7  -6   -2.09    2.60
   6  -7   6   -1.16    2.84
   6   8   6    3.19    6.55
   6  -8  -6    3.10    3.66
   6  -8   6   -2.35    4.65
  -7   0   6 1057.98   32.12
   7   0   6 1036.30   22.64
   7   0  -6 1088.38   31.70
   7   0   6 1060.84   31.62
   7   0  -6 1047.81   23.75
  -7   0  -6 1121.62   25.10
  -7   0   6 1088.51   26.63
  -7   0  -6 1096.71   30.82
  -7   1  -6   26.27    4.96
  -7  -1   6   37.60    3.88
   7   1   6   30.52    6.38
  -7  -1   6   29.77    5.88
  -7   1  -6   43.68    6.67
   7  -1  -6   44.64    5.89
   7  -1  -6   34.84    6.71
   7   1   6   33.01    2.62
   7   1  -6   35.31    6.27
  -7  -1  -6   34.48    3.26
  -7  -1  -6   30.42    6.46
  -7   1   6   37.99    6.18
   7  -1   6   40.34    6.64
   7  -1   6   26.81    4.52
   7   1  -6   34.62    3.64
  -7   1   6   29.77    6.51
   7  -2  -6   97.71    8.24
   7   2   6   86.76    4.18
  -7   2  -6   89.13    7.42
  -7  -2   6   94.19    8.76
   7  -2  -6   61.42    8.71
   7   2   6   92.26    9.88
  -7  -2   6   88.95    5.67
  -7   2  -6   99.09    8.79
  -7   2   6   80.79    9.00
   7   2  -6   95.19    8.77
   7  -2   6   91.81    8.35
   7   2  -6  103.59    6.44
  -7  -2  -6   96.79    9.25
  -7  -2  -6   90.55    4.16
   7  -2   6   88.22    7.74
  -7   2   6  109.30    9.47
   7   3   6    2.66    1.31
  -7  -3   6    2.53    1.51
  -7   3  -6    2.79    2.92
  -7  -3   6    1.10    1.91
  -7   3  -6    1.50    1.81
   7   3   6    4.96    3.50
   7  -3  -6    2.55    2.81
   7  -3  -6    0.75    2.46
  -7  -3  -6   -2.86    2.12
  -7   3   6    1.86    2.36
  -7  -3  -6    2.45    0.98
  -7   3   6    0.09    2.14
   7  -3   6   -1.37    1.38
   7   3  -6    3.49    2.44
   7  -3   6    5.19    2.47
   7   3  -6    2.74    2.12
  -7   4  -6    3.46    3.05
   7   4   6    1.61    2.92
  -7  -4   6   -0.02    2.26
  -7   4  -6    2.76    2.05
  -7  -4   6    2.46    1.87
   7  -4  -6    2.03    2.43
   7  -4  -6    1.15    2.66
  -7   4   6    1.58    3.89
  -7   4   6    0.27    2.25
  -7  -4  -6    0.11    1.07
   7   4  -6    2.23    2.58
  -7  -4  -6    1.19    1.51
   7  -4   6    4.68    3.48
   7  -4   6    2.94    1.81
   7   4  -6    2.42    2.35
  -7  -4  -6   -2.67    2.11
  -7   5  -6   19.34    4.95
   7  -5  -6   21.20    6.65
   7  -5  -6   18.90    6.62
  -7  -5   6   19.02    4.28
   7   5   6   15.26    6.42
  -7  -5   6   15.09    4.67
  -7   5   6   17.38    7.12
   7   5  -6   18.39    4.85
   7   5  -6   15.65    4.90
  -7  -5  -6    6.16    5.03
  -7  -5  -6   20.74    4.14
   7  -5   6   16.92    3.36
  -7  -5  -6   27.04    4.76
   7  -5   6   21.64    7.15
   7  -6  -6   80.77   12.42
   7  -6  -6   37.32    9.14
  -7  -6   6   57.63    7.75
   7   6   6   53.72   11.37
  -7  -6  -6   53.48    7.54
   7  -6   6   54.70   11.03
  -7   6   6   50.27   11.68
   7   6  -6   60.80    9.85
   7   7   6    5.54    4.96
   7  -7  -6    4.77    4.65
   7  -7  -6   -3.71    4.24
  -7  -7   6    5.85    3.90
   7  -7   6   -1.23    3.78
   7  -8  -6   12.89    7.23
   7   8   6   20.30    9.19
   7  -8   6   18.99    8.56
  -8   0   6    4.67    2.52
   8   0  -6    5.85    2.07
   8   0   6    7.18    2.12
  -8   0   6    6.66    2.72
  -8   0  -6    2.00    2.29
  -8   0  -6    8.22    2.54
   8   0  -6    3.60    2.81
   8   0   6    2.13    2.40
   8  -1  -6  127.39   10.98
  -8   1  -6  110.24    8.44
   8   1   6  118.44   10.71
   8  -1  -6  119.73    8.20
   8   1   6  119.96    4.94
  -8   1  -6  109.90    9.10
  -8  -1   6  132.44    7.77
  -8  -1   6  119.22   10.05
  -8   1   6  120.40   10.81
  -8  -1  -6  111.84   10.05
   8   1  -6  116.79    6.52
   8  -1   6  128.16   10.32
   8  -1   6  119.19    8.15
  -8  -1  -6  114.93    5.95
   8   1  -6  122.67   10.26
  -8   1   6  110.11    9.01
  -8  -2   6  385.72   12.56
  -8   2  -6  381.67   18.05
   8  -2  -6  406.79   17.25
   8   2   6  377.71   20.49
  -8   2  -6  391.66   17.03
   8   2   6  390.89    8.77
   8  -2  -6  388.11   20.00
  -8  -2   6  406.73   19.26
   8  -2   6  371.22   17.10
  -8   2   6  402.00   18.92
  -8  -2  -6  392.93    9.16
   8  -2   6  399.20   17.64
  -8   2   6  376.30   20.47
  -8  -2  -6  373.22   19.36
   8   2  -6  400.32   18.63
   8   2  -6  386.37   12.98
   8  -3  -6   77.58   10.70
  -8   3  -6   62.31    6.85
   8   3   6   67.09   11.22
  -8  -3   6   79.44    8.30
  -8  -3   6   78.91    5.37
   8  -3  -6   72.55    8.00
  -8   3  -6   61.41    9.24
  -8   3   6   80.39   12.11
  -8  -3  -6   77.66    3.64
   8  -3   6   84.07    7.88
  -8  -3  -6   76.98   11.17
  -8  -3  -6   74.50    3.14
   8   3  -6   73.72    6.17
   8  -3   6   68.38    9.84
   8   3  -6   77.32    8.31
  -8   3   6   79.16   11.30
   8   4   6   -0.56    2.61
  -8  -4   6    0.03    1.78
   8  -4  -6   -3.78    1.58
  -8   4  -6    0.73    2.19
   8  -4  -6   -0.58    2.81
  -8  -4   6    1.08    1.43
  -8   4  -6   -1.71    2.04
  -8  -4  -6   -0.53    0.69
   8   4  -6   -0.75    2.22
  -8   4   6    0.82    2.35
  -8  -4  -6   -0.17    3.30
   8  -4   6   -0.36    2.66
   8   4  -6    1.15    2.80
  -8   4   6    1.18    1.98
  -8  -4  -6   -0.97    0.97
   8  -4   6    1.04    1.91
   8  -5  -6   17.13    6.51
  -8  -5   6   24.80    4.35
   8  -5  -6   19.27    7.03
  -8  -5   6   18.15    5.10
   8   5   6   34.95    9.31
   8  -5   6   18.87    3.92
  -8  -5  -6    9.27    6.14
   8   5  -6   24.25    6.25
   8  -5   6   16.13    5.77
  -8   5   6   13.66    6.08
   8   5  -6   17.29    5.04
  -8  -5  -6   25.99    4.01
   8  -6  -6   47.15    9.59
  -8  -6   6   49.51    6.79
   8  -6  -6   36.65    9.61
   8   6   6   29.33    7.60
   8  -6   6   52.65   10.82
  -8   6   6   38.14    9.70
   8   6  -6   56.28    9.20
   8   7   6    0.89    3.96
   8  -7  -6   -3.28    4.27
   8  -7  -6    5.01    4.10
   8  -7   6    2.04    4.46
   8  -8  -6    0.94    4.77
   8   8   6    3.91    5.47
   8  -8   6   -2.28    4.08
  -9   0  -6   47.18    7.69
   9   0  -6   51.95    8.60
  -9   0  -6   48.60    4.86
  -9   0   6   43.90    6.23
   9   0  -6   48.98    4.68
   9   0   6   52.29    4.48
   9   0   6   50.18    8.58
  -9   0   6   45.44    8.21
   9  -1  -6    0.01    2.16
  -9   1  -6    5.13    3.10
  -9  -1   6    1.13    1.61
  -9   1  -6    0.69    1.92
   9   1   6   -0.86    0.71
   9   1   6    0.56    3.41
  -9  -1   6    3.29    2.54
   9  -1  -6   -1.00    1.81
   9  -1   6    3.16    2.69
  -9   1   6    4.20    2.60
   9   1  -6   -2.21    1.03
   9   1  -6   -1.82    1.54
  -9  -1  -6    1.99    2.21
   9  -1   6    0.45    2.28
  -9  -1  -6    0.65    1.24
  -9   1   6   -1.14    2.02
  -9   2  -6    8.21    3.15
  -9   2  -6   12.37    4.05
  -9  -2   6   15.85    4.82
  -9  -2   6    9.85    2.47
   9  -2  -6   11.02    3.67
   9  -2  -6    7.30    4.00
   9   2   6   10.67    4.31
   9   2   6    7.12    1.25
   9  -2   6    5.90    3.10
   9  -2   6   14.11    4.34
  -9   2   6   11.80    4.72
  -9  -2  -6    8.25    1.08
   9   2  -6    7.78    3.46
  -9   2   6    7.45    4.14
   9   2  -6    5.60    2.25
   9  -3  -6    4.12    3.02
  -9   3  -6    0.00    1.65
   9  -3  -6    1.49    1.69
   9   3   6    5.88    4.02
  -9  -3   6    0.30    2.10
  -9   3  -6    6.81    3.79
  -9  -3   6    4.34    1.79
  -9   3   6   -0.57    2.20
   9  -3   6    2.84    2.37
   9  -3   6    3.72    2.53
  -9   3   6    1.28    3.37
  -9  -3  -6   -0.90    1.64
   9   3  -6    2.97    2.86
   9   3  -6    0.16    1.70
   9   4   6   10.17    5.10
  -9   4  -6   -2.36    3.39
   9  -4  -6    5.89    3.68
   9  -4  -6    2.35    3.97
  -9  -4   6    4.97    2.05
  -9   4  -6    7.57    3.82
  -9  -4   6    7.03    3.85
   9  -4  -6    1.33    2.67
  -9   4   6   -3.20    3.31
  -9  -4  -6    4.60    0.81
   9   4  -6    1.95    2.71
   9  -4   6    5.79    4.06
  -9  -4  -6    4.39    0.73
   9  -4   6    8.28    3.60
  -9   4   6    3.69    5.29
   9   4  -6    4.53    3.32
   9  -5  -6   20.13    7.15
  -9  -5   6    8.65    2.97
   9   5   6   10.78    6.04
   9  -5  -6    8.25    4.97
  -9  -5   6    6.52    3.90
   9  -5   6    7.79    4.10
   9  -5   6    6.97    3.58
  -9   5   6   20.71    5.48
   9   5  -6   11.58    5.15
   9  -6  -6   76.27   12.23
   9   6   6   78.32   14.06
   9  -6  -6   81.81   14.43
   9   6  -6   63.35   10.97
   9  -6   6   59.21   11.82
   9  -7  -6   -0.28    3.91
   9   7   6   -1.38    3.32
   9  -7  -6    1.80    4.01
   9  -7   6   -3.67    2.98
   9   8   6    5.57    6.51
   9  -8  -6   -0.17    4.92
   9  -8   6   -3.44    4.51
 -10   0  -6   38.87    7.58
  10   0   6   21.87    3.58
 -10   0   6   23.07    4.99
  10   0   6   26.90    6.53
 -10   0  -6   23.63    4.06
  10   0  -6   18.46    5.25
 -10   0   6   23.88    6.08
  10   0  -6   22.01    3.95
 -10   1  -6   10.60    3.75
 -10   1  -6    8.08    4.15
  10  -1  -6   13.07    3.28
 -10  -1   6   10.43    3.81
  10   1   6   11.15    1.84
  10  -1  -6    7.39    3.49
  10   1   6   16.66    5.65
 -10  -1   6   11.41    3.22
 -10   1   6   11.21    4.24
  10   1  -6   12.73    4.87
 -10  -1  -6    8.82    2.21
  10  -1   6   11.18    4.32
 -10   1   6   13.29    4.24
  10   1  -6   10.95    2.87
  10  -1   6   11.88    3.34
 -10  -1  -6    5.80    3.17
 -10   2  -6  140.52   11.47
  10   2   6  158.12   14.20
 -10  -2   6  145.17   12.67
 -10  -2   6  146.67    8.24
  10  -2  -6  164.11   11.28
  10  -2  -6  144.46   12.95
 -10   2  -6  164.05   11.96
  10   2  -6  147.71    7.78
 -10   2   6  169.24   14.74
  10   2  -6  169.96   13.41
 -10   2   6  164.04   12.73
  10  -2   6  161.21   12.66
 -10  -2  -6  155.35   13.26
  10  -2   6  146.64   11.03
 -10   3  -6    7.74    3.59
 -10  -3   6   14.73    2.91
  10  -3  -6   12.37    4.49
  10   3   6   11.29    6.04
 -10  -3   6   16.43    5.54
 -10   3  -6   10.75    5.33
  10  -3  -6    7.48    3.78
 -10   3   6    1.92    3.78
 -10   3   6   24.67    7.01
  10   3  -6    6.13    2.33
  10   3  -6   11.29    4.86
 -10  -3  -6    6.65    4.30
  10  -3   6   24.81    6.62
  10  -3   6   11.25    3.88
 -10  -4   6   67.15    5.09
  10   4   6   84.35   13.95
  10  -4  -6   68.41   10.89
 -10  -4   6   69.64   10.25
  10  -4  -6   60.52   11.02
 -10   4  -6   78.28   10.03
 -10   4  -6   53.14    9.90
 -10   4   6   60.35   10.62
  10  -4   6   74.57    8.28
 -10   4   6   71.13   11.95
  10   4  -6   64.91   10.18
  10  -4   6   73.21   11.44
  10  -5  -6   50.22   10.04
 -10  -5   6   63.76   10.04
  10   5   6   62.31   13.05
  10  -5  -6   60.46   11.70
  10  -5   6   60.93    8.75
  10   5  -6   54.34    9.87
  10  -5   6   56.35   10.84
  10  -6  -6   16.12    7.30
  10   6   6   26.97    7.68
  10  -6  -6   12.60    6.13
  10  -6   6   17.33    6.71
  10   6  -6   17.18    5.98
  10   7   6    0.23    4.52
  10  -7  -6    3.62    5.60
  10  -7  -6   -1.80    3.94
  10  -7   6   -1.02    3.72
  11   0  -6    7.06    2.81
 -11   0  -6    9.07    2.97
 -11   0   6    8.72    3.32
  11   0   6    9.42    2.46
  11   0  -6   13.27    4.51
 -11   0  -6    7.45    4.32
  11   0   6   11.89    4.38
 -11   0   6    2.54    3.79
 -11  -1   6   14.92    3.93
  11   1   6    5.57    1.80
  11   1   6   10.95    4.59
 -11   1  -6    6.30    3.07
 -11  -1   6   10.60    4.52
  11   1   6    9.60    1.71
 -11   1  -6   11.37    4.36
  11  -1  -6    4.66    2.58
  11  -1  -6    6.16    3.82
  11   1  -6    8.71    4.61
  11   1  -6    4.24    2.03
 -11   1   6   13.54    4.45
  11  -1   6    8.57    3.27
 -11   1   6   11.71    4.80
  11  -1   6    8.91    4.52
 -11  -1  -6    8.96    4.57
  11  -2  -6   -1.15    1.97
  11  -2  -6   -0.60    2.20
 -11   2  -6   -3.62    2.45
 -11  -2   6    1.48    1.54
 -11   2  -6    4.06    2.57
 -11  -2   6   -2.16    2.75
  11   2  -6    1.93    2.94
  11   2  -6    0.31    1.44
 -11  -2  -6    1.69    2.80
  11  -2   6    0.55    1.94
  11  -2   6    0.39    2.21
 -11   2   6   -2.50    2.67
 -11   2   6   -1.44    2.38
 -11   3  -6   10.57    4.77
  11  -3  -6   15.69    6.12
 -11   3  -6   13.36    5.06
  11   3   6   19.47    6.96
 -11  -3   6   11.86    2.73
 -11  -3   6    6.80    4.01
  11  -3  -6    9.60    4.29
 -11   3   6    9.57    4.81
  11   3  -6   10.05    3.48
  11   3  -6   21.58    6.50
  11  -3   6    3.60    3.40
 -11   3   6    8.52    5.25
  11  -3   6   11.00    4.88
  11  -3   6   16.49    5.13
  11  -4  -6    3.79    3.64
 -11   4  -6   -1.60    3.13
 -11  -4   6   -0.76    1.57
  11  -4  -6    1.46    3.84
  11   4   6    4.38    2.75
  11   4  -6   -1.45    3.20
  11  -4   6   -1.95    2.13
  11  -4   6    2.61    2.78
  11   5   6   -5.11    3.18
  11  -5  -6   -3.94    3.70
  11  -5  -6   -6.38    2.28
  11  -5   6    5.37    5.59
  11   5  -6   -0.32    3.76
  11  -5   6    3.75    3.09
  11  -6  -6    4.37    5.92
  11   6   6    0.77    3.64
  11  -6  -6    3.09    4.48
  11   6  -6    3.45    5.21
  11  -6   6    3.52    4.05
  11   7   6   -1.46    4.84
  11  -7  -6    3.06    3.98
  11  -7  -6   -3.02    4.08
  11  -7   6    5.72    6.23
 -12   0  -6    4.23    3.54
 -12   0   6    8.95    5.02
  12   0  -6    5.43    2.77
  12   0   6   11.89    4.77
  12   0   6    7.50    3.34
 -12   0   6   16.14    4.61
  12   0   6    7.39    2.81
  12   0  -6    3.77    3.18
  12  -1  -6   59.80    6.52
  12  -1  -6   53.06    9.80
 -12   1  -6   51.33    9.13
 -12  -1   6   57.29   10.16
 -12  -1   6   58.25    7.62
  12   1   6   57.10    3.43
  12   1   6   44.38    9.34
  12   1   6   54.97    4.09
  12  -1   6   52.26    7.30
  12   1  -6   54.41    5.02
 -12   1   6   51.01    8.32
  12  -1   6   61.59    8.50
  12  -1   6   61.32   10.68
 -12   1   6   42.88    9.94
 -12  -1  -6   56.87    9.71
  12   1  -6   49.98    9.47
 -12  -2   6   95.78    7.21
 -12  -2   6   71.07   11.81
 -12   2  -6   91.66    9.96
  12  -2  -6   79.91   12.35
  12  -2  -6   90.81    9.01
  12   2   6   86.77   13.27
  12   2  -6   79.66    6.45
  12  -2   6  103.56   11.31
  12  -2   6  104.55    9.89
  12   2  -6   87.77   12.77
 -12   2   6  117.20   11.77
  12  -2   6   91.18    9.81
 -12   3  -6   23.91    7.26
  12  -3  -6   23.58    6.14
  12   3   6   22.01    7.05
 -12  -3   6   23.71    3.98
  12  -3  -6   32.01    8.35
  12  -3  -6   15.30    5.26
  12  -3   6   21.08    6.27
 -12   3   6   27.77    7.84
  12  -3   6   21.83    5.79
  12  -3   6   24.35    6.89
  12   3  -6   29.28    7.45
  12   4   6    1.35    3.18
  12  -4  -6    4.42    3.17
  12  -4  -6    2.64    4.66
  12  -4   6    9.33    4.58
  12  -4   6   11.55    4.31
  12   4  -6    0.00    3.48
  12  -5  -6    2.66    4.38
  12  -5  -6   -3.02    3.39
  12   5   6    1.84    5.69
  12  -5   6    6.82    4.44
  12   5  -6    2.05    5.34
  12  -5   6   -2.82    2.21
  12  -6  -6    4.42    5.83
  12  -6  -6   15.00    6.35
  12   6   6   17.47    6.29
  12   6  -6   11.69    6.88
  12  -6   6   10.87    4.74
  12   7   6   -5.38    2.91
  12  -7  -6   -2.42    4.58
  12  -7  -6    0.33    4.43
  12  -7   6    1.81    5.13
  13   0  -6   18.12    6.38
  13   0   6    6.03    2.60
  13   0   6    9.12    5.32
 -13   0   6    5.65    2.79
  13   0  -6    0.42    2.06
  13  -1  -6   11.66    5.15
 -13  -1   6   13.29    4.10
 -13   1  -6    9.67    5.75
  13  -1  -6    5.07    2.58
  13   1   6   14.77    7.24
  13  -1   6    5.38    3.28
  13  -1   6   13.81    4.56
  13  -1   6    8.97    3.83
 -13   1   6   15.53    5.20
  13   1  -6   13.41    5.03
 -13  -2   6   12.07    3.25
  13   2   6    6.08    5.44
  13  -2  -6   12.04    5.15
 -13   2  -6   12.02    4.96
  13  -2   6   14.97    5.69
  13  -2   6   14.65    3.55
  13  -2   6   12.91    4.24
  13   2  -6   10.04    4.71
 -13   2   6    2.43    3.35
  13  -3  -6   12.52    5.36
 -13   3  -6   17.73    5.05
  13   3   6    4.95    4.46
  13  -3  -6    8.94    5.30
  13  -3   6   10.51    5.11
  13  -3   6    8.78    4.57
  13   3  -6    3.14    4.16
  13  -4  -6   -3.20    4.41
  13  -4  -6    5.91    4.68
  13  -4   6    1.82    4.48
  13   4  -6    5.50    4.01
  13  -4   6    8.25    4.86
  13  -5  -6    3.68    5.64
  13  -5  -6   -2.20    3.60
  13   5   6    6.97    4.89
  13   5  -6    5.91    5.22
  13  -5   6    4.39    3.58
  13  -6  -6   -0.42    4.63
  13  -6  -6    2.53    5.80
  13   6   6    2.82    5.17
  13   6  -6    8.12    4.61
  13  -6   6   -4.89    1.96
  14   0   6    9.42    6.36
 -14   0   6   15.00    4.92
  14   0  -6   11.18    5.31
  14  -1  -6   -0.28    2.99
  14   1   6   -2.84    3.15
 -14  -1   6    0.81    2.68
  14  -1  -6    3.87    3.81
  14  -1   6   -1.53    2.29
 -14   1   6    2.04    2.84
  14  -1   6   -1.82    2.82
  14   1  -6    4.44    3.66
  14  -2  -6   95.05   14.61
  14   2   6  133.92   18.31
  14  -2  -6  114.49   12.16
  14  -2  -6   97.91    9.94
  14   2  -6  114.59   15.85
 -14   2   6   88.34   12.41
  14  -2   6  107.55   10.82
  14  -2   6  102.15   14.19
  14  -3  -6    3.72    4.00
  14  -3  -6    9.37    4.50
  14   3   6   14.85    6.97
  14  -3   6    6.02    4.49
  14   3  -6   18.22    7.76
  14  -3   6   12.01    5.68
  14  -4  -6    3.03    4.56
  14  -4  -6    0.63    3.91
  14   4   6    1.61    3.90
  14  -4   6    3.61    4.24
  14  -4   6    5.85    3.84
  14   4  -6    1.86    4.45
  14  -5  -6   -2.33    3.62
  14  -5  -6   -4.75    4.16
  14   5   6    1.66    4.77
  14   5  -6    1.80    4.81
  14  -5   6    1.49    4.54
  14  -6  -6   -3.73    4.85
  14  -6  -6    4.37    5.36
  14   6   6    1.76    7.11
  14   6  -6    7.49    6.61
  14  -6   6   14.00    7.39
  15   0   6   28.84    8.29
  15   0  -6   17.12    6.73
  15  -1  -6   -6.39    3.19
  15  -1  -6   -0.02    2.70
  15   1   6    4.39    5.51
  15  -1   6    4.55    4.72
  15   1  -6   -2.51    3.67
 -15   1   6    4.10    3.67
  15  -2  -6    2.37    4.26
  15   2   6   -0.22    3.11
  15  -2  -6   11.63    5.13
  15   2  -6   -0.19    4.34
  15  -2   6   -2.25    3.30
  15  -2   6   -2.78    2.76
  15   3   6   13.20    5.93
  15  -3  -6    1.91    4.74
  15  -3  -6   14.34    7.51
  15   3  -6   -0.34    4.17
  15  -3   6    8.45    4.42
  15  -3   6    7.94    5.29
  15   4   6    2.14    5.27
  15  -4  -6   -1.36    2.87
  15  -4  -6    6.43    5.37
  15  -4   6   -0.08    4.03
  15  -4   6    1.88    4.75
  15   4  -6   -1.20    4.81
  15   5   6    5.19    5.29
  15  -5  -6   13.70    6.55
  15  -5  -6   11.46    5.75
  15   5  -6   16.50    7.65
  16   0   6  100.63   16.36
  16   0  -6  127.74   17.79
  16   1   6    2.19    4.88
  16  -1  -6    0.59    5.41
  16  -1  -6   -2.29    3.30
  16   1  -6    5.33    5.33
  16  -1   6    7.16    5.42
  16  -2  -6   -0.16    3.56
  16   2   6    3.80    5.58
  16  -2  -6   -3.67    3.86
  16  -2   6    1.28    4.28
  16   2  -6   -0.78    3.65
  16  -3  -6    2.47    5.26
  16   3   6   -3.85    2.71
  16  -3  -6   -2.74    3.11
  16  -3   6    9.55    4.96
  16   3  -6    2.48    5.54
  16  -3   6   -5.46    3.94
  16   4   6    5.46    6.96
  16  -4  -6   -6.94    4.23
  16  -4  -6    4.21    3.70
  16   4  -6    7.02    6.91
  16  -4   6   -0.89    5.18
  16  -4   6    9.30    4.88
  16  -5  -6   -3.42    4.67
  16   5   6   -1.62    5.25
  16  -5  -6   -1.84    5.34
  16  -5   6    9.08    7.07
  16   5  -6   -5.50    5.23
  17   0   6    0.03    4.13
  17   0  -6   -0.83    2.86
  17  -1  -6    8.70    6.22
  17   1   6   30.87    9.86
  17   1  -6    8.44    5.66
  17  -2  -6    4.01    5.51
  17   2   6    4.11    3.33
  17  -2  -6   -1.29    5.08
  17  -2   6   11.19    6.18
  17   2  -6    1.17    5.70
  17   3   6    8.60    5.89
  17  -3  -6    7.06    5.09
  17  -3  -6   -2.21    4.41
  17   3  -6    9.77    5.82
  17  -3   6    3.17    4.78
  17  -4  -6    8.02    5.32
  17   4   6    1.44    8.43
  17  -4  -6   -2.78    4.95
  17   4  -6    1.10    5.52
  17  -4   6   -4.20    4.62
  17  -4   6    0.02    4.24
  18   0  -6    4.06    5.24
  18   0   6    2.09    6.14
  18  -1  -6    3.24    5.90
  18   1   6    4.68    5.92
  18  -1   6   -5.62    3.49
  18   1  -6    5.50    6.22
  18  -2  -6   -0.12    3.90
  18   2   6    7.47    6.10
  18   2  -6    3.30    4.92
  18  -2   6    7.34    5.33
  18   3   6    7.71    6.62
  18  -3  -6   -8.72    4.61
  18  -3   6    2.82    4.33
  18   3  -6    2.99    6.03
  19   0   6   -2.38    4.39
  19   0  -6   -3.33    4.41
  19  -1  -6  -10.07    4.57
  19   1   6   -3.75    5.75
  19  -1   6   -3.31    5.31
  19   1  -6   -4.39    5.49
   0   0   7   -0.74    0.65
   0   0  -7    0.22    1.04
   0   0  -7   -0.58    0.91
   0   0  -7   -0.31    0.74
   0   1  -7   -0.74    0.81
   0  -1   7    4.66    1.67
   0  -1  -7    1.69    0.93
   0  -1  -7   -0.36    1.57
   0   1   7   -0.83    0.82
   0  -1  -7    0.02    1.23
   0   1  -7    1.01    1.23
   0   1  -7   -1.75    0.64
   0  -2  -7   72.31    6.99
   0   2  -7   63.26    3.67
   0   2  -7   68.52    3.92
   0  -2  -7   53.74    7.96
   0  -2   7   67.03    5.73
   0   2   7   57.08    5.30
   0   2  -7   62.53    5.91
   0  -2  -7   59.78    4.96
   0   3  -7    2.08    1.96
   0  -3  -7    0.35    2.24
   0   3   7    0.04    1.69
   0  -3  -7    2.12    2.42
   0  -3   7   -0.48    0.87
   0  -3  -7    0.31    1.36
   0  -4  -7   30.76    6.52
   0   4  -7   20.51    5.27
   0  -4   7   26.03    5.30
   0  -4  -7   21.98    4.83
   0   4   7   27.39    5.66
   0  -4  -7   13.76    5.19
   0  -5  -7    0.32    1.96
   0  -5  -7   -2.48    1.57
   0   5   7   -0.01    1.35
   0  -5   7    2.54    2.47
   0  -5  -7   -1.06    1.98
   0   5  -7   -1.72    2.42
   0  -6  -7   68.29   11.25
   0   6  -7   53.15    9.30
   0  -6  -7   61.59   11.46
   0  -6  -7   53.51    9.03
   0  -6   7   74.45   10.90
   0  -6  -7   66.00   10.77
   0  -7   7   -0.49    3.36
   0  -7  -7    0.27    3.36
   0  -7  -7   -6.87    3.59
   0  -7  -7   -6.94    3.15
   0  -8  -7   -1.84    3.27
   0  -8  -7    1.13    3.56
   0  -8   7    0.99    4.57
   0  -9   7    1.09    4.03
   0  -9  -7   -6.21    3.28
  -1   0   7    0.81    1.16
   1   0   7   -0.05    0.59
   1   0  -7   -0.33    1.28
  -1   0  -7    1.26    1.65
  -1   0  -7    0.65    0.96
  -1   0   7   -0.40    0.73
   1   0   7    1.11    1.44
   1   0  -7    1.71    1.08
  -1   1  -7   13.62    3.02
  -1  -1   7   20.79    3.62
  -1   1  -7   12.90    2.58
  -1  -1   7   12.06    2.52
   1   1   7   12.17    3.24
   1  -1  -7   11.22    3.30
   1  -1  -7   16.43    2.94
   1   1   7   13.41    2.65
  -1   1  -7   22.52    3.79
   1  -1   7    9.71    2.37
  -1   1   7   11.98    2.80
   1   1  -7   12.62    2.68
  -1   1   7   20.11    4.76
  -1  -1  -7   20.07    4.34
   1   1  -7   15.18    3.03
  -1  -1  -7   15.46    2.59
   1  -2  -7  311.05   16.14
   1  -2  -7  376.39   16.64
   1   2   7  330.38   12.58
  -1  -2   7  350.88   13.01
   1  -2  -7  359.15   13.03
  -1   2  -7  341.09   14.34
   1   2   7  338.85   16.04
  -1   2  -7  342.93    8.81
  -1   2  -7  342.36    9.25
  -1  -2   7  344.72   10.71
   1  -2   7  350.46   13.82
  -1  -2  -7  331.02   11.52
  -1  -2  -7  332.26   15.76
  -1   2   7  335.71   13.71
   1   2  -7  369.32   14.14
   1   2  -7  319.48    9.63
  -1  -3   7  675.84   14.00
   1   3   7  660.46   25.11
   1  -3  -7  669.22   21.09
   1   3   7  667.14   21.42
   1  -3  -7  689.13   25.09
  -1   3  -7  690.39   23.62
   1  -3  -7  677.62   26.25
  -1  -3   7  658.41   21.03
  -1  -3  -7  711.72   20.16
  -1  -3  -7  666.99   24.84
   1  -3   7  703.95   22.60
  -1   3   7  682.21   23.05
   1   3  -7  696.67   22.90
   1   3  -7  685.79   13.37
  -1  -3  -7  710.09   27.43
   1  -4  -7   23.88    6.46
   1  -4  -7   21.65    4.88
   1  -4  -7   13.05    3.86
  -1   4  -7   21.99    5.33
  -1  -4   7   12.68    3.76
  -1  -4   7   19.88    1.45
   1   4   7   20.50    4.79
   1   4  -7   20.51    5.02
   1  -4   7   23.45    5.29
  -1  -4  -7   17.10    5.09
  -1  -4  -7   20.80    4.58
   1   4  -7   19.36    1.47
  -1   4   7   22.39    5.92
  -1  -4  -7   23.06    5.93
   1   5   7   33.59    7.06
   1  -5  -7   41.95    8.50
  -1   5  -7   17.70    5.68
   1  -5  -7   28.61    7.39
   1  -5  -7   41.60    7.61
  -1  -5   7   32.18    6.38
  -1  -5  -7   27.80    5.61
  -1  -5  -7   24.30    6.98
  -1  -5  -7   31.76    7.57
   1   5  -7   33.99    7.48
   1  -5   7   40.07    7.56
  -1   5   7   35.09    7.34
  -1  -5  -7   40.30    7.90
  -1  -6   7    0.88    3.00
   1  -6  -7    3.04    3.94
   1  -6  -7   -3.08    2.56
   1  -6  -7   -0.59    1.94
   1  -6  -7    4.82    3.27
   1  -6   7   -3.93    3.00
   1   6  -7    1.82    4.33
  -1  -6  -7    2.57    3.29
  -1  -6  -7   -1.14    3.05
  -1  -6  -7   -4.12    3.18
  -1  -6  -7    0.70    2.78
  -1  -7   7   24.17    6.60
   1  -7  -7   33.98    8.95
   1  -7  -7   29.72    7.77
   1  -7  -7    8.46    5.52
  -1  -7  -7   19.34    6.19
  -1  -7  -7   23.61    7.21
   1  -7   7   21.83    6.93
  -1  -7  -7   17.50    6.98
   1  -8  -7   -7.28    3.39
  -1  -8   7   -1.94    2.57
   1  -8  -7   -5.37    3.59
  -1  -8  -7    1.91    4.40
  -1  -8  -7   -1.82    4.36
   1  -8   7    1.40    3.74
   1  -9  -7    0.03    4.44
  -1  -9   7   -0.34    4.73
  -1  -9  -7    2.36    4.41
   1  -9   7   -3.56    4.72
  -2   0  -7    1.54    1.09
   2   0   7   -0.50    1.07
  -2   0   7    1.84    1.62
   2   0  -7    0.63    1.36
   2   0  -7    0.03    0.86
  -2   0  -7    8.37    2.87
   2   1   7 1194.78   23.80
   2  -1  -7 1272.61   26.10
  -2   1  -7 1210.54   25.33
   2   1   7 1244.59   31.32
  -2   1  -7 1240.18   27.52
   2  -1  -7 1236.01   31.89
  -2  -1   7 1250.52   25.49
  -2  -1   7 1206.63   27.46
  -2  -1  -7 1200.46   23.48
   2  -1   7 1248.74   26.01
  -2   1   7 1262.34   32.61
  -2  -1  -7 1218.42   30.74
   2   1  -7 1218.66   25.77
   2   1  -7 1212.28   26.74
  -2   1   7 1225.39   26.99
   2  -1   7 1258.90   26.89
  -2  -2   7 1409.31   29.54
   2   2   7 1437.39   36.51
  -2  -2   7 1383.54   27.93
  -2   2  -7 1391.30   24.18
  -2   2  -7 1374.50   33.14
   2  -2  -7 1390.67   36.72
   2  -2  -7 1401.66   30.99
   2   2   7 1404.84   28.97
  -2   2   7 1363.14   32.44
   2   2  -7 1380.18   31.03
   2  -2   7 1424.59   24.97
   2  -2   7 1421.61   32.24
   2   2  -7 1426.94   27.18
  -2   2   7 1423.46   37.74
  -2  -2  -7 1420.45   36.21
  -2  -2  -7 1401.68   27.14
   2  -3  -7  636.17   24.27
  -2  -3   7  629.62   15.42
  -2   3  -7  637.78   22.97
   2  -3  -7  628.67   20.97
   2   3   7  646.43   24.88
   2   3   7  610.30   19.75
   2  -3  -7  654.71   25.32
  -2  -3   7  672.88   20.40
   2  -3   7  672.73   22.56
   2   3  -7  637.24   15.01
  -2   3   7  608.23   25.16
  -2  -3  -7  629.67   24.13
   2   3  -7  616.81   21.16
  -2   3   7  670.43   23.29
  -2  -3  -7  604.36   17.87
  -2  -4   7    0.65    1.42
   2  -4  -7    1.67    1.67
  -2  -4   7    1.27    0.98
   2   4   7   -1.03    1.86
   2  -4  -7   -1.45    1.69
   2  -4  -7    2.14    2.57
  -2   4  -7   -2.82    1.68
   2   4   7    5.74    3.26
  -2  -4  -7    3.31    2.64
  -2  -4  -7    0.61    1.62
  -2   4   7    0.29    2.27
   2   4  -7   -2.42    1.38
   2  -4   7    3.88    2.52
   2   4  -7   -0.27    0.99
  -2  -5   7  204.89   13.35
   2   5   7  193.89   15.32
   2  -5  -7  195.26   14.72
   2  -5  -7  230.19   16.72
   2  -5  -7  199.35   13.93
  -2   5  -7  214.68   15.99
   2   5   7  202.63   13.61
  -2  -5   7  207.23    7.27
   2   5  -7  216.68   14.50
  -2  -5  -7  211.37   15.36
   2   5  -7  194.32    7.42
  -2   5   7  238.22   16.44
  -2  -5  -7  212.37   13.91
   2  -5   7  213.47   15.03
  -2  -5  -7  195.82   12.21
  -2  -5  -7  218.82   17.22
   2  -6  -7   -2.52    2.03
   2  -6  -7    3.19    3.68
   2  -6  -7   -0.68    2.96
  -2  -6   7    0.24    2.31
   2  -6  -7   -2.78    2.83
   2   6  -7   -5.36    2.75
  -2  -6  -7    1.36    2.60
  -2  -6  -7    0.71    2.70
  -2  -6  -7   -2.58    3.80
  -2  -6  -7   -2.51    2.11
   2  -6   7    2.40    2.88
  -2  -7   7   -3.73    3.19
   2  -7  -7   -4.25    1.95
   2  -7  -7   -4.51    3.47
   2  -7  -7   -1.73    3.66
  -2  -7  -7   -4.18    2.78
   2  -7   7    5.16    3.67
  -2  -7  -7    4.66    4.33
  -2  -7  -7   -2.40    2.86
   2  -8  -7    8.13    5.60
  -2  -8   7    5.67    3.62
   2  -8  -7    6.70    5.71
   2  -8   7    7.60    5.55
  -2  -8  -7    8.40    5.17
  -2  -8  -7    9.95    4.94
   2  -9  -7    6.23    6.13
  -2  -9   7    1.11    3.26
  -2  -9  -7    6.70    6.32
   2  -9   7    1.57    5.35
   3   0   7   -2.16    1.06
  -3   0   7   -2.08    0.96
  -3   0  -7   -0.11    1.09
  -3   0  -7    0.14    0.77
   3   0   7    0.09    0.85
  -3   0   7    2.72    1.56
   3   0  -7   -1.99    0.94
   3   0  -7    0.68    0.81
   3  -1  -7 1945.09   42.91
  -3   1  -7 1952.40   36.38
   3   1   7 1942.33   42.68
  -3  -1   7 1866.82   38.30
   3   1   7 1934.63   32.82
  -3  -1   7 1920.84   34.77
   3  -1  -7 1945.53   36.24
  -3   1  -7 1921.56   38.03
  -3   1   7 1937.78   38.06
  -3   1   7 1906.10   43.36
   3   1  -7 1919.00   37.90
   3  -1   7 1910.35   36.74
  -3  -1  -7 1939.53   32.96
   3   1  -7 2003.60   35.84
  -3  -1  -7 1921.89   41.80
   3  -1   7 1923.99   36.81
   3  -2  -7    2.82    2.18
  -3  -2   7    2.15    1.25
  -3   2  -7   10.86    3.31
   3   2   7    4.59    1.63
   3  -2  -7    3.10    1.99
  -3  -2   7    3.09    1.55
   3   2   7    1.54    2.01
  -3   2  -7    6.69    1.75
  -3  -2  -7    1.69    1.97
   3   2  -7    2.13    1.52
   3  -2   7    2.79    1.42
   3  -2   7    1.49    1.80
   3   2  -7    2.54    1.91
  -3   2   7    0.42    2.01
  -3  -2  -7    5.47    1.59
  -3   2   7    4.30    2.37
  -3   3  -7   -1.94    1.03
   3  -3  -7    3.66    2.37
   3   3   7    0.39    1.75
  -3   3  -7    0.94    0.78
   3  -3  -7    0.37    1.37
   3   3   7    2.94    2.88
  -3  -3   7    3.41    1.69
  -3  -3   7    0.83    1.40
   3   3  -7    5.17    2.72
  -3   3   7   -2.35    1.91
  -3  -3  -7    1.11    1.31
   3  -3   7    2.14    0.75
   3   3  -7    0.47    1.25
  -3  -3  -7    1.57    2.48
   3  -3   7    0.74    1.84
  -3   3   7    2.32    2.37
   3  -4  -7   62.77    9.49
   3   4   7   61.77    6.47
   3  -4  -7   58.89    8.14
   3  -4  -7   79.96   10.75
  -3  -4   7   67.70    6.69
   3   4   7   56.90    9.22
  -3  -4   7   68.09    5.08
  -3   4  -7   58.78    8.77
   3   4  -7   72.97    7.93
  -3  -4  -7   73.59    6.38
   3  -4   7   71.66    9.50
  -3   4   7   63.78   10.55
  -3  -4  -7   67.52    9.45
   3   4  -7   63.11    5.07
  -3   4   7   64.32    9.73
   3  -5  -7   36.93    7.22
   3  -5  -7   26.35    7.22
  -3  -5   7   33.70    3.67
  -3  -5   7   23.83    5.46
   3   5   7   22.99    6.18
   3  -5  -7   31.03    7.53
  -3   5  -7   31.31    6.95
  -3   5   7   36.27    8.21
  -3  -5  -7   48.72    8.86
   3   5  -7   31.51    4.45
  -3  -5  -7   29.69    6.05
  -3  -5  -7   32.54    5.62
   3   5  -7   48.86    8.44
   3  -5   7   31.72    7.07
   3  -6  -7    9.36    4.63
   3  -6  -7    7.16    3.78
   3   6   7    3.64    3.88
  -3  -6   7    5.91    3.67
   3  -6  -7    3.48    3.65
  -3  -6  -7    1.09    3.21
   3  -6   7    4.85    4.41
  -3  -6  -7    1.10    2.62
  -3  -6  -7    3.00    4.44
   3   6  -7    5.13    4.68
  -3  -6  -7    0.30    2.58
   3   6  -7    3.54    2.19
   3  -7  -7    5.31    5.33
   3  -7  -7    4.84    4.79
  -3  -7   7    9.51    5.06
   3  -7   7   12.45    5.77
  -3  -7  -7    9.53    5.89
  -3  -7  -7   10.87    5.01
   3  -8  -7   16.23    6.82
  -3  -8   7    3.57    5.03
   3  -8  -7   -1.17    3.67
  -3  -8  -7    2.97    3.87
   3  -8   7   -4.92    3.44
  -3  -8  -7    4.22    4.27
   3  -9  -7   -5.62    4.37
  -3  -9   7    7.37    3.58
   3  -9   7   -2.35    5.08
   4   0   7    1.89    1.30
  -4   0   7   -1.28    0.67
  -4   0  -7   -0.49    0.71
   4   0   7   -0.09    1.47
   4   0  -7    1.91    1.69
  -4   0  -7   -0.03    0.79
  -4   0   7   -0.76    1.47
   4   0  -7   -0.42    0.80
   4   1   7   11.22    2.08
   4   1   7    7.36    2.80
   4  -1  -7   12.76    4.07
   4  -1  -7   17.97    3.49
  -4  -1   7   11.30    2.52
  -4   1  -7   15.09    3.22
  -4   1  -7   18.44    3.92
   4  -1   7   13.55    3.16
   4   1  -7   12.18    2.58
  -4  -1  -7    6.85    2.97
   4  -1   7   13.36    2.91
  -4  -1  -7   20.69    3.00
  -4   1   7   11.61    3.70
   4   1  -7   11.10    3.31
  -4   1   7   10.48    2.86
   4  -2  -7  109.07    7.76
   4   2   7   83.85    8.50
   4   2   7  110.07    6.14
   4  -2  -7   97.94    9.03
  -4   2  -7   87.84    7.77
  -4   2  -7   91.69    5.77
  -4  -2   7  102.36    7.27
  -4  -2   7   92.12    6.06
   4  -2   7   92.61    7.52
  -4   2   7   87.37    8.84
  -4  -2  -7   93.87    8.69
   4   2  -7   94.89    6.77
   4  -2   7   87.29    5.93
   4   2  -7   94.13    6.93
  -4  -2  -7  104.28    5.32
  -4   2   7   83.08    7.57
  -4  -3   7    6.46    2.41
  -4   3  -7    3.47    1.35
   4  -3  -7    8.35    3.47
   4   3   7    5.30    2.78
  -4   3  -7    6.64    3.12
  -4  -3   7    7.11    2.41
   4   3   7    2.74    1.90
   4  -3  -7    5.65    2.90
   4   3  -7    6.78    2.60
   4   3  -7    3.83    1.98
  -4   3   7    2.43    2.26
  -4  -3  -7    6.67    2.02
  -4  -3  -7    7.59    3.42
  -4   3   7    2.28    1.87
   4  -3   7    2.56    2.20
   4  -3   7    5.33    1.62
   4  -4  -7   87.04    9.67
  -4   4  -7   77.17   10.64
  -4   4  -7   77.00    3.86
   4   4   7   65.33    6.63
  -4  -4   7   75.65    6.20
   4  -4  -7   77.67    8.41
   4   4   7   80.26   11.41
  -4  -4   7   88.42    7.45
  -4   4   7   71.12   10.31
   4   4  -7   76.48    7.84
   4  -4   7   83.45    3.67
   4   4  -7   83.38    6.50
  -4  -4  -7   68.93   10.07
  -4  -4  -7   82.63    6.38
   4  -4   7   67.04    9.50
  -4   4   7   94.61   12.82
   4  -5  -7   -0.73    2.10
   4   5   7    0.81    3.08
  -4  -5   7    3.18    2.43
  -4  -5   7    2.11    1.48
   4  -5  -7    2.42    2.44
   4  -5  -7   -3.03    1.97
  -4   5  -7   -0.44    2.97
  -4  -5  -7    1.51    1.95
   4   5  -7    2.18    2.07
   4   5  -7    2.40    2.68
  -4   5   7   -1.15    1.95
  -4  -5  -7    2.65    3.16
   4  -5   7   -0.50    2.71
  -4   5   7    2.06    2.65
  -4  -5  -7    6.33    3.49
   4  -6  -7   17.61    6.52
   4  -6  -7   12.22    5.57
  -4  -6   7    8.24    4.23
   4  -6  -7   14.47    5.26
   4   6   7   16.25    6.33
   4   6  -7   14.04    3.73
  -4  -6  -7   16.55    4.68
   4  -6   7   17.09    5.77
   4   6  -7   16.56    6.22
  -4  -6  -7   18.89    5.34
  -4  -6  -7   12.90    5.45
  -4  -7   7   16.06    5.61
   4   7   7   25.96    7.67
   4  -7  -7   26.41    9.45
   4  -7  -7   13.46    5.78
   4  -7   7   17.19    6.07
  -4  -7  -7   13.49    5.53
  -4  -7  -7   13.05    6.57
   4  -8  -7    0.81    4.56
  -4  -8   7    5.80    4.62
   4  -8  -7   -0.04    3.47
   4  -8   7    0.70    4.10
  -4  -8  -7    5.63    4.74
  -4  -8  -7    3.54    3.11
  -4  -9   7    8.43    5.21
   4  -9  -7   -5.63    5.44
   4  -9   7   -9.40    3.64
   5   0   7   -0.14    0.60
  -5   0  -7   -1.09    1.12
   5   0  -7    0.58    0.89
  -5   0   7    0.33    1.49
  -5   0  -7    1.55    1.32
  -5   0   7    1.47    1.18
   5   0  -7   -1.03    0.71
   5   0   7   -1.42    1.21
   5   1   7   53.63    7.65
  -5   1  -7   62.07    5.78
  -5  -1   7   56.66    6.12
   5  -1  -7   55.59    5.10
  -5   1  -7   64.72    6.01
  -5  -1   7   54.80    4.62
   5  -1  -7   68.98    7.31
   5   1   7   62.38    4.00
   5  -1   7   59.99    5.47
   5   1  -7   77.98    6.92
  -5  -1  -7   63.82    8.36
  -5   1   7   46.00    7.53
   5  -1   7   57.26    5.75
  -5  -1  -7   56.91    4.13
  -5   1   7   63.50    6.06
   5   1  -7   55.99    4.68
   5  -2  -7   15.52    3.85
   5   2   7   12.17    4.01
   5   2   7   16.08    2.74
   5  -2  -7   16.90    5.08
  -5   2  -7   20.58    4.83
  -5   2  -7   19.33    3.41
  -5  -2   7   18.54    4.24
  -5  -2   7   14.48    3.06
  -5  -2  -7   16.62    4.90
   5   2  -7   13.35    3.53
   5   2  -7   15.94    3.60
   5  -2   7   21.48    4.85
  -5   2   7   17.89    4.61
  -5  -2  -7   14.89    2.37
   5  -2   7   11.69    3.14
  -5   2   7   22.52    5.85
  -5  -3   7  152.76    8.28
   5   3   7  138.40    7.75
   5  -3  -7  140.38   10.42
  -5   3  -7  132.37    6.98
  -5  -3   7  127.71    8.64
   5  -3  -7   98.88    9.96
   5   3   7  136.58   12.11
  -5   3  -7  138.99   11.01
  -5   3   7  151.64   12.98
   5   3  -7  131.29    8.68
   5  -3   7  129.57   10.29
  -5  -3  -7  132.34    6.37
   5  -3   7  139.93    7.49
   5   3  -7  149.99    9.29
  -5  -3  -7  135.81   11.57
  -5   3   7  119.53   10.54
   5  -4  -7  174.28   12.73
  -5   4  -7  176.49   13.60
  -5  -4   7  174.09    9.98
   5  -4  -7  161.06   13.35
   5   4   7  169.19    9.80
   5   4   7  173.98   14.32
  -5   4  -7  170.52    7.56
  -5  -4   7  170.39   10.07
   5  -4   7  166.92    7.34
  -5   4   7  169.61   14.50
   5   4  -7  170.62   10.20
  -5  -4  -7  134.22   12.33
   5   4  -7  148.00   10.62
  -5  -4  -7  166.84    8.31
   5  -4   7  168.06   13.13
   5   5   7    4.36    4.18
   5  -5  -7    2.61    3.23
   5  -5  -7   10.18    4.54
  -5  -5   7    9.82    3.35
  -5   5  -7    6.66    3.16
   5  -5  -7   16.88    6.06
  -5   5  -7    6.01    1.77
  -5  -5   7    9.41    3.13
   5  -5   7    7.85    3.61
  -5  -5  -7    7.62    4.07
   5   5  -7    6.52    3.12
  -5   5   7   10.10    4.87
   5  -5   7    7.81    1.61
  -5  -5  -7    5.57    2.28
  -5  -5  -7    5.13    2.83
   5   5  -7    1.93    3.53
  -5   5   7   12.10    5.91
   5  -6  -7    5.52    4.99
   5   6   7    4.63    4.32
   5  -6  -7   -2.23    3.23
  -5  -6   7    1.60    2.46
   5  -6  -7    2.29    2.99
   5   6  -7   -1.36    2.66
   5  -6   7    7.78    3.91
   5   6  -7    5.28    3.85
  -5  -6  -7   -0.89    4.45
  -5  -6  -7   -1.37    2.16
   5  -7  -7   -2.71    2.97
  -5  -7   7   -1.59    2.74
   5   7   7   -3.31    3.69
   5  -7  -7    1.55    4.71
   5  -7   7    0.30    3.36
  -5  -7  -7   -4.61    2.84
  -5  -8   7   14.63    5.83
   5  -8  -7    8.62    4.76
   5  -8  -7   11.33    5.91
  -5  -8  -7    7.50    5.20
   5  -8   7    3.44    4.74
  -6   0  -7    0.07    1.23
   6   0  -7   -2.00    1.44
  -6   0   7    1.04    1.69
   6   0   7    0.42    1.06
   6   0  -7   -1.02    0.78
  -6   0   7    1.77    1.25
  -6   0  -7   -0.66    1.27
   6   0   7    0.42    1.65
  -6  -1   7    4.39    2.09
  -6   1  -7    5.14    2.45
  -6  -1   7    5.19    2.07
   6   1   7    6.02    2.81
   6  -1  -7    1.98    1.76
   6   1   7    4.23    1.44
   6  -1  -7    5.24    2.09
  -6   1  -7    0.96    2.03
  -6   1   7    4.27    2.51
   6  -1   7    2.69    1.90
   6   1  -7    3.39    2.12
   6  -1   7    2.25    1.89
  -6  -1  -7    4.26    2.36
  -6  -1  -7    2.06    1.35
   6   1  -7    7.96    2.53
  -6   1   7    4.10    2.14
  -6   2  -7  222.70   13.12
   6   2   7  226.60    8.21
   6   2   7  238.82   15.36
  -6  -2   7  229.26    9.59
  -6  -2   7  268.69   13.88
   6  -2  -7  237.42   14.87
   6  -2  -7  234.92   12.41
  -6   2  -7  239.00   11.45
   6  -2   7  236.97   12.88
   6   2  -7  252.83   10.81
   6  -2   7  246.15   12.09
  -6  -2  -7  244.84   15.03
   6   2  -7  221.00   12.26
  -6  -2  -7  252.56    8.12
  -6   2   7  264.19   14.61
  -6   2   7  230.85   15.31
   6   3   7   28.16    7.02
  -6   3  -7   21.94    3.81
   6  -3  -7   13.90    4.92
  -6   3  -7   19.22    4.81
   6  -3  -7   21.06    5.22
  -6  -3   7   23.95    4.03
  -6  -3   7   22.56    4.85
   6   3   7   26.87    3.84
  -6  -3  -7   19.14    2.72
   6   3  -7   28.20    4.93
   6  -3   7   26.37    5.71
   6  -3   7   23.85    4.35
  -6   3   7   26.60    6.20
   6   3  -7   19.24    4.55
  -6   3   7   19.70    5.73
  -6  -3  -7   21.69    5.90
  -6   4  -7   29.62    4.47
   6  -4  -7   30.58    7.32
  -6  -4   7   28.13    5.28
  -6   4  -7   30.70    6.79
   6  -4  -7   45.90    8.49
   6   4   7   32.48    7.83
  -6  -4   7   38.52    5.39
   6   4   7   40.58    5.92
   6  -4   7   31.28    7.25
  -6  -4  -7   28.81    3.80
   6  -4   7   29.00    4.10
   6   4  -7   40.04    6.93
   6   4  -7   26.95    5.61
  -6   4   7   36.83    8.73
  -6   4   7   38.94    8.00
  -6  -4  -7   30.10    6.97
   6   5   7   31.95    8.68
   6  -5  -7   30.33    6.81
  -6   5  -7   28.59    4.10
  -6  -5   7   28.11    5.50
  -6  -5   7   41.84    6.58
   6  -5  -7   23.46    7.64
   6  -5   7   25.53    3.44
  -6   5   7   29.06    7.72
   6   5  -7   37.59    6.93
  -6  -5  -7   25.38    4.03
  -6   5   7   33.58    8.17
  -6  -5  -7   29.81    5.57
  -6  -5  -7   37.25    9.14
   6  -5   7   35.12    8.06
   6   5  -7   35.79    6.36
  -6  -6   7   17.93    4.95
   6  -6  -7   10.15    5.78
   6  -6  -7    8.56    5.20
   6   6   7   17.36    6.30
   6  -6  -7   14.01    5.53
   6   6  -7    6.43    4.65
   6   6  -7   10.64    4.19
  -6   6   7   10.35    6.27
  -6  -6  -7   11.86    3.98
   6  -6   7    7.33    4.74
   6  -7  -7    1.65    2.78
   6   7   7    1.17    4.13
  -6  -7   7   -0.35    3.20
   6  -7  -7   -2.68    4.13
   6  -7   7   -5.78    4.14
   6   8   7    4.48    5.69
   6  -8  -7   -2.05    4.93
   6  -8  -7    1.76    4.95
   6  -8   7    3.99    5.14
  -6  -8  -7    6.34    5.01
  -7   0  -7    0.66    1.67
   7   0   7    1.57    1.37
  -7   0   7    1.46    1.48
  -7   0   7    2.74    2.42
   7   0  -7    2.98    2.14
   7   0   7    0.59    2.12
   7   0  -7   -0.82    1.13
  -7   0  -7    1.21    2.14
   7  -1  -7    5.92    2.04
  -7   1  -7   -1.08    1.76
   7   1   7    2.71    1.17
   7  -1  -7    3.82    2.64
   7   1   7    4.90    3.24
  -7   1  -7   -0.86    2.16
  -7  -1   7    0.84    1.35
  -7  -1   7   -1.86    1.72
  -7  -1  -7    2.34    1.27
  -7  -1  -7    4.64    3.03
  -7   1   7    2.73    2.31
   7   1  -7    1.07    1.09
   7   1  -7    2.29    2.13
   7  -1   7    1.08    1.69
   7  -1   7   -0.27    1.96
  -7   1   7    3.65    2.56
  -7  -2   7  829.49   27.14
   7   2   7  865.32   31.25
  -7  -2   7  851.43   20.66
  -7   2  -7  831.25   24.34
   7  -2  -7  840.16   29.94
   7  -2  -7  850.22   25.78
   7   2   7  835.61   17.27
  -7   2  -7  871.37   27.90
  -7   2   7  952.64   33.02
   7  -2   7  827.49   26.04
   7  -2   7  858.65   25.62
  -7  -2  -7  823.28   17.10
   7   2  -7  843.61   21.52
   7   2  -7  813.65   26.35
  -7  -2  -7  831.21   29.49
  -7   2   7  802.00   27.62
   7   3   7   -0.33    1.98
  -7  -3   7    1.05    1.94
  -7   3  -7    2.03    2.25
   7  -3  -7   -0.64    1.86
   7   3   7    1.41    1.19
  -7   3  -7   -2.13    1.57
   7  -3  -7   -2.52    1.17
  -7  -3   7    0.61    1.00
  -7   3   7   -0.48    1.80
   7   3  -7    1.10    1.99
   7  -3   7   -2.27    1.63
  -7   3   7   -1.15    2.59
   7  -3   7    2.13    1.88
  -7  -3  -7   -0.44    0.69
   7   3  -7   -2.06    1.04
  -7  -3  -7   -0.54    1.13
  -7   4  -7   38.83    7.27
   7   4   7   23.27    6.56
   7  -4  -7   17.06    5.44
   7  -4  -7   32.09    6.54
  -7  -4   7   28.08    5.69
  -7   4  -7   25.27    4.77
  -7  -4   7   24.98    4.25
  -7  -4  -7   27.23    4.17
   7   4  -7   24.11    5.52
  -7   4   7   13.59    5.90
   7  -4   7   29.77    4.80
   7   4  -7   31.74    6.46
  -7   4   7   25.68    6.79
  -7  -4  -7   22.88    3.01
  -7  -4  -7   13.55    5.53
   7  -4   7   26.20    6.79
   7   5   7    7.21    4.64
  -7  -5   7    5.47    2.74
   7  -5  -7    1.24    3.48
  -7  -5   7   -0.25    2.81
   7  -5  -7    4.94    3.72
   7   5  -7    9.89    4.04
   7   5  -7    5.02    3.42
  -7  -5  -7   -0.96    3.97
  -7   5   7    5.72    4.62
  -7  -5  -7    1.41    2.05
  -7   5   7   -5.72    3.06
   7  -5   7    1.28    2.57
   7  -5   7    2.82    1.69
   7  -6  -7   10.17    4.76
   7  -6  -7    9.51    5.32
  -7  -6   7   11.99    4.26
   7   6   7   10.00    6.42
   7   6  -7   13.58    5.15
  -7   6   7    5.97    6.68
   7  -6   7   10.05    5.16
   7   7   7   -0.33    3.82
   7  -7  -7   -5.59    3.57
   7  -7  -7   -5.89    3.58
  -7  -7   7   -2.65    1.84
   7  -7   7   -0.74    3.42
   7  -8  -7    1.51    3.08
   7   8   7    9.50    7.61
   7  -8   7   -0.55    5.08
  -8   0   7   -2.15    1.54
  -8   0  -7   -0.08    1.22
   8   0   7    1.74    1.31
  -8   0  -7    0.92    2.11
  -8   0   7   -0.91    1.06
   8   0   7   -1.04    0.98
   8   0  -7   -1.54    0.87
   8   0  -7    2.61    2.19
  -8  -1   7    4.77    2.59
   8  -1  -7    7.33    2.80
   8  -1  -7    7.40    3.53
   8   1   7    5.29    1.56
  -8   1  -7    8.61    3.30
  -8  -1   7    8.57    2.66
  -8   1  -7    0.68    2.50
   8  -1   7    2.73    2.26
  -8   1   7    2.21    2.16
   8   1  -7    2.90    1.82
  -8  -1  -7    5.66    3.07
   8   1  -7    2.68    2.47
   8  -1   7    4.19    2.72
  -8  -1  -7    3.27    1.51
  -8   1   7   -0.91    1.94
  -8   2  -7    2.90    2.54
  -8  -2   7    1.09    1.34
  -8  -2   7   -2.39    1.46
   8  -2  -7    2.22    1.74
  -8   2  -7   -1.37    1.65
   8  -2  -7   -0.72    0.98
   8   2   7    0.55    1.51
   8   2   7   -0.63    0.71
   8  -2   7    0.94    1.88
  -8  -2  -7    0.85    0.86
   8  -2   7    2.22    2.12
  -8   2   7   -1.63    2.19
   8   2  -7    0.88    1.56
  -8   2   7    3.53    3.00
  -8  -2  -7    2.20    1.78
   8   2  -7   -0.47    1.07
   8   3   7    5.94    1.68
  -8   3  -7    0.78    2.04
  -8  -3   7    6.08    2.14
   8  -3  -7    9.12    3.94
   8   3   7    2.81    2.30
   8  -3  -7   -1.22    2.64
  -8   3  -7    6.31    3.43
  -8  -3  -7    6.53    1.49
   8   3  -7    5.87    2.57
   8  -3   7    4.76    2.17
   8  -3   7    2.26    3.43
  -8   3   7    2.32    3.18
   8   3  -7    6.37    3.25
  -8  -3  -7    6.88    4.04
  -8   3   7    6.97    3.14
   8   4   7   51.10    9.86
   8  -4  -7   22.08    5.61
  -8  -4   7   47.77    7.88
  -8  -4   7   34.52    4.83
  -8   4  -7   46.02    9.11
  -8   4  -7   39.08    6.31
   8  -4  -7   29.98    7.30
   8   4  -7   34.52    6.02
  -8  -4  -7   32.68    2.82
  -8   4   7   43.65    9.17
  -8  -4  -7   27.85    6.70
  -8   4   7   48.40    9.49
   8  -4   7   33.00    5.63
   8  -4   7   37.55    8.02
   8   4  -7   39.70    7.40
  -8  -4  -7   35.85    3.70
  -8  -5   7    0.88    2.10
   8  -5  -7    0.73    3.68
   8  -5  -7   -3.17    1.96
   8   5   7    1.28    3.79
  -8  -5   7   -3.28    2.24
   8   5  -7   -2.13    3.19
  -8   5   7   -0.01    3.34
   8  -5   7    0.98    1.82
  -8  -5  -7   -1.04    1.44
  -8   5   7   -0.73    2.34
   8  -5   7   -2.85    3.43
   8   5  -7    4.14    2.97
   8  -6  -7    2.34    4.28
   8  -6  -7    6.26    5.19
  -8  -6   7    1.71    2.34
   8   6   7   -3.41    2.87
   8  -6   7   -0.75    4.10
   8   6  -7    3.57    4.61
   8  -7  -7   -2.36    2.75
   8  -7  -7    0.99    4.31
   8   7   7    3.46    4.45
   8   8   7    2.94    5.49
   8  -8  -7   -0.41    5.82
   8  -8   7   -9.54    3.64
  -9   0  -7    0.99    2.14
  -9   0  -7   -0.86    1.44
   9   0  -7    1.58    1.32
   9   0   7   -1.41    2.11
  -9   0   7    1.69    1.70
  -9   0   7    0.26    1.96
   9   0   7   -0.42    1.13
  -9  -1   7   17.79    3.87
  -9   1  -7   13.00    3.81
   9  -1  -7   17.89    5.44
   9   1   7   18.84    5.63
  -9  -1   7   11.74    4.67
  -9   1  -7   13.55    4.27
   9  -1  -7    6.31    2.69
   9   1   7   17.32    2.42
   9   1  -7   15.50    3.25
  -9   1   7    8.15    3.79
   9  -1   7   12.97    3.69
  -9   1   7   21.62    5.36
  -9  -1  -7   10.64    4.57
   9  -1   7   12.41    3.61
  -9  -1  -7   19.82    3.20
   9   1  -7    9.23    3.99
   9   2   7  316.36   19.84
   9   2   7  295.34    7.75
  -9  -2   7  281.70   11.58
   9  -2  -7  279.88   14.70
  -9   2  -7  300.05   16.47
  -9  -2   7  299.47   17.28
   9  -2  -7  295.57   18.33
  -9   2  -7  319.48   16.34
  -9   2   7  302.73   19.21
   9  -2   7  309.84   16.44
   9   2  -7  286.06   11.68
   9  -2   7  268.00   14.92
  -9  -2  -7  287.18    8.36
  -9  -2  -7  299.22   17.97
   9   2  -7  322.41   17.80
  -9   2   7  301.44   17.26
  -9   3  -7    0.36    2.46
   9  -3  -7    3.38    2.83
  -9  -3   7    3.21    3.81
  -9  -3   7    0.65    1.62
   9  -3  -7    3.68    3.10
   9   3   7    2.11    3.62
  -9   3  -7    1.30    2.54
   9  -3   7    3.98    2.02
  -9   3   7    3.67    3.10
   9   3  -7    1.57    1.95
   9  -3   7   -0.04    2.19
  -9  -3  -7    1.60    0.75
  -9  -3  -7    4.63    4.12
   9   3  -7   -1.97    2.80
  -9   3   7    1.92    1.85
  -9  -3  -7    2.81    0.81
  -9   4  -7    2.72    3.08
   9  -4  -7    0.45    2.54
  -9  -4   7    0.99    1.72
  -9  -4   7    3.60    3.15
   9  -4  -7   -0.58    1.96
   9   4   7    8.38    4.22
  -9   4  -7   -0.65    2.93
  -9   4   7   -2.29    3.01
  -9   4   7   -1.57    3.52
   9  -4   7   -4.84    2.09
   9   4  -7    2.32    3.27
  -9  -4  -7    1.04    0.97
   9  -4   7   -0.78    2.27
   9   4  -7    3.23    3.16
   9  -5  -7    2.18    2.94
   9   5   7    8.18    5.09
  -9  -5   7   15.42    3.89
   9  -5  -7    0.07    3.31
  -9  -5   7   -4.29    3.21
   9   5  -7   -3.53    3.15
   9  -5   7    2.82    3.18
   9  -5   7    4.22    3.10
   9   6   7    5.73    5.07
   9  -6  -7   23.23    7.34
   9  -6  -7    1.11    4.33
   9   6  -7    7.63    4.56
   9  -6   7    0.43    4.41
   9   7   7   -0.29    4.46
   9  -7  -7    5.91    4.88
   9  -7  -7    5.55    4.83
   9  -7   7    6.15    5.11
   9  -8  -7    4.20    7.06
   9   8   7   17.06    8.88
   9  -8   7   15.01    8.27
 -10   0   7    0.53    2.16
  10   0   7    1.62    2.29
  10   0  -7   -0.61    2.27
  10   0   7    2.53    1.30
 -10   0   7    0.49    1.87
  10   0  -7    1.05    1.23
 -10   0  -7   -0.21    1.56
 -10   0  -7   -2.61    2.22
  10  -1  -7   67.33    6.37
 -10  -1   7   72.77   10.91
  10   1   7   54.41   10.06
  10  -1  -7   76.67   11.58
 -10  -1   7   75.35    6.79
 -10   1  -7   75.31    7.64
 -10   1  -7   65.15    9.58
  10   1   7   77.96    4.32
  10   1  -7   77.77   11.13
 -10  -1  -7   80.67    5.56
  10  -1   7   66.63    6.60
 -10  -1  -7   73.40   10.59
  10  -1   7   71.52   10.29
 -10   1   7   63.43   10.62
  10   1  -7   73.19    5.80
 -10   1   7   73.45    9.59
  10   2   7    7.34    4.28
  10  -2  -7    7.35    4.10
  10   2   7    9.27    1.29
 -10   2  -7   14.28    5.17
 -10  -2   7   10.86    4.55
  10  -2  -7    6.90    3.36
 -10  -2   7   11.52    2.96
 -10   2  -7   14.88    4.57
 -10  -2  -7    9.96    1.48
  10   2  -7    9.06    3.39
 -10   2   7   13.71    4.72
 -10  -2  -7   13.53    5.25
 -10   2   7   12.01    5.81
  10  -2   7    5.47    3.57
  10  -2   7   10.04    4.20
  10   2  -7    9.05    2.56
  10  -3  -7   23.52    6.55
  10   3   7   17.34    6.25
 -10   3  -7   31.74    7.48
 -10  -3   7   12.93    5.49
  10  -3  -7   19.50    5.76
 -10   3  -7   18.31    4.96
 -10  -3   7   22.18    3.71
  10  -3   7   16.06    5.76
  10   3  -7   16.30    5.26
  10   3  -7   14.95    3.91
 -10   3   7   27.00    7.70
 -10   3   7   18.68    5.61
 -10  -3  -7   13.91    6.02
  10  -3   7   21.59    5.64
 -10   4  -7    2.76    3.93
 -10  -4   7   12.11    5.00
  10  -4  -7   14.00    5.80
 -10  -4   7   13.59    3.08
  10   4   7    9.59    4.64
  10  -4  -7    6.73    3.61
  10  -4   7   11.34    3.82
  10  -4   7    6.32    5.34
  10   4  -7   12.85    5.66
 -10   4   7   13.74    4.76
  10  -5  -7    6.71    4.50
  10  -5  -7    5.65    4.45
  10   5   7   22.15    7.28
  10   5  -7    9.05    4.65
  10  -5   7   15.75    6.46
  10  -5   7   10.75    3.95
  10   6   7   -3.69    4.29
  10  -6  -7   -0.82    4.50
  10  -6  -7    3.03    5.57
  10  -6   7   -3.03    4.14
  10   6  -7    8.28    4.93
  10  -7  -7    3.15    4.93
  10  -7  -7   -0.12    3.98
  10   7   7   -3.17    4.72
  10  -7   7    8.79    6.25
  11   0  -7   -4.46    1.64
  11   0   7   -0.43    2.28
 -11   0  -7    4.07    2.91
 -11   0   7   -1.24    1.84
 -11   0   7   -4.27    1.74
  11   0   7   -1.31    0.98
 -11   0  -7   -0.16    1.81
  11   0  -7   -3.15    1.28
  11  -1  -7  186.96   15.11
 -11   1  -7  215.84   15.20
 -11  -1   7  184.14   14.79
  11   1   7  190.49    6.84
  11  -1  -7  202.60   11.42
 -11   1  -7  191.46   12.27
 -11  -1   7  202.81   11.48
  11   1   7  200.78   16.20
 -11   1   7  196.03   15.94
  11   1  -7  221.30   16.21
  11  -1   7  174.63   14.58
 -11  -1  -7  197.72    8.70
 -11  -1  -7  187.78   14.99
  11   1  -7  185.09    9.39
  11  -1   7  203.68   11.70
 -11   1   7  205.94   13.85
 -11  -2   7    6.98    4.59
  11  -2  -7   11.60    3.89
 -11  -2   7    9.74    2.78
  11   2   7   13.30    5.37
 -11   2  -7   21.72    6.04
 -11   2  -7    7.52    4.49
  11  -2  -7   12.01    5.27
  11   2  -7   14.71    3.45
  11  -2   7    9.96    4.08
  11   2  -7   14.08    5.45
 -11   2   7   10.13    4.63
 -11  -2  -7    9.36    4.72
  11  -2   7    9.70    4.62
 -11   2   7    5.35    3.57
  11   3   7    6.55    5.13
 -11   3  -7   -1.15    3.39
 -11  -3   7    4.99    2.28
  11  -3  -7    6.02    4.97
 -11  -3   7   13.31    6.25
 -11   3  -7    4.90    3.90
  11  -3  -7    6.57    3.92
  11  -3   7    0.32    2.36
  11  -3   7    4.56    3.66
 -11   3   7   18.54    6.57
  11   3  -7   13.60    5.84
  11  -4  -7    9.15    4.99
 -11  -4   7    6.28    4.51
 -11  -4   7    4.92    2.31
  11   4   7    5.00    5.93
  11  -4  -7    4.70    4.67
  11  -4   7    1.48    2.89
  11   4  -7    9.49    4.42
  11  -4   7    2.65    3.77
 -11   4   7   -0.61    3.30
  11   5   7    5.04    4.57
  11  -5  -7    2.34    4.15
  11  -5  -7    5.56    4.19
  11   5  -7    5.60    5.28
  11  -5   7    3.87    4.82
  11  -6  -7    4.69    5.02
  11  -6  -7   17.50    6.94
  11   6   7   18.91    8.05
  11   6  -7    3.37    6.63
  11  -6   7    1.72    4.27
  11  -7  -7   -0.91    4.04
  11   7   7    4.02    5.99
  11  -7  -7   -6.29    3.93
  11  -7   7   -2.42    3.68
 -12   0   7   -2.08    1.82
 -12   0  -7   -3.52    1.47
  12   0   7    4.06    4.26
  12   0   7   -4.13    1.98
  12   0  -7   -0.14    2.32
 -12   0  -7   -0.84    3.17
  12   0  -7   -2.92    1.33
  12   0   7    1.06    1.54
  12   1   7   21.28    6.65
 -12   1  -7   23.76    5.92
  12  -1  -7   17.37    5.94
 -12   1  -7   25.48    5.16
 -12  -1   7   36.85    8.84
 -12  -1   7   25.72    4.87
  12  -1  -7   22.40    4.68
  12   1   7   24.00    2.57
 -12   1   7   17.04    5.17
  12   1  -7   22.35    6.86
  12   1  -7   26.51    4.57
  12  -1   7   23.27    7.06
  12  -1   7   27.59    5.38
  12  -2  -7   31.59    8.46
  12  -2  -7   32.92    6.82
 -12  -2   7   30.38    5.27
 -12   2  -7   34.98    7.99
  12   2   7   17.08    6.48
 -12   2  -7   28.82    6.59
 -12   2   7   25.93    7.45
  12   2  -7   42.32    9.18
  12  -2   7   35.24    7.08
  12   2  -7   37.61    7.56
  12  -2   7   20.15    6.70
 -12  -3   7    2.63    1.82
  12  -3  -7    7.49    4.85
 -12   3  -7    2.97    4.00
  12   3   7    5.18    4.99
 -12   3  -7   -3.64    3.88
 -12   3   7    6.87    4.57
  12   3  -7    0.97    3.16
  12  -3   7   -2.92    3.35
  12  -3   7    3.47    3.31
  12  -3   7    0.22    3.88
  12  -4  -7    5.79    4.24
  12   4   7   14.93    6.23
  12  -4  -7    6.71    5.51
  12  -4   7    2.45    4.22
  12  -4   7    2.33    2.90
  12   4  -7    3.60    3.94
  12  -5  -7   17.11    8.03
  12  -5  -7   13.45    6.64
  12   5   7   16.14    7.79
  12   5  -7   12.17    6.74
  12  -5   7    5.04    4.98
  12  -6  -7    1.95    4.86
  12  -6  -7    5.61    7.11
  12   6   7    2.37    4.62
  12  -6   7   -0.24    2.47
  12   6  -7    1.60    6.44
  12  -7  -7  -13.02    4.49
  12  -7  -7   -3.27    6.99
  12  -7   7   -3.85    3.61
 -13   0   7    1.55    2.79
  13   0  -7    0.51    1.81
  13   0   7    2.05    3.46
  13   0  -7    3.53    3.53
  13   0   7   -0.57    1.74
  13  -1  -7   44.38   10.20
 -13   1  -7   49.40   11.10
 -13  -1   7   74.81    7.84
  13  -1  -7   51.60    7.27
  13   1   7   79.45   13.74
  13  -1   7   53.03    7.39
  13  -1   7   75.23   12.55
  13   1  -7   66.15   11.59
 -13   1   7   50.67    9.12
  13  -2  -7   11.69    4.31
 -13  -2   7   15.39    3.73
  13  -2  -7   13.26    5.96
  13   2   7   21.33    7.15
 -13   2  -7   13.47    5.51
  13  -2   7   17.97    6.33
  13   2  -7   18.37    5.57
 -13   2   7   16.92    6.02
  13  -2   7   15.99    5.12
  13  -2   7   10.35    5.28
  13  -3  -7    1.37    3.35
  13  -3  -7   -4.48    3.64
 -13   3  -7   -6.88    4.73
  13   3   7   -1.33    3.28
  13  -3   7    6.20    4.01
  13  -3   7    3.99    4.27
 -13   3   7    3.00    4.58
  13   3  -7   -4.95    3.09
  13  -3   7   -0.62    2.76
  13  -4  -7   -4.06    3.05
  13  -4  -7    2.18    4.41
  13   4   7   -2.17    4.02
  13  -4   7   -0.90    3.71
  13   4  -7   -3.82    4.15
  13  -4   7   -1.57    3.29
  13  -5  -7   -2.40    3.86
  13  -5  -7    1.82    3.36
  13   5   7   -0.01    2.97
  13   5  -7   -8.98    3.53
  13  -5   7   -3.91    3.58
  13  -6  -7    9.92    6.28
  13  -6  -7   13.23    6.48
  13   6   7    1.75    4.61
  13   6  -7    9.66    6.03
  13  -6   7   34.54    9.05
 -14   0   7   -0.56    2.65
  14   0   7    5.54    3.98
  14   0  -7    1.62    3.11
  14  -1  -7   24.53    7.09
  14  -1  -7   21.86    6.73
 -14  -1   7   16.10    4.94
  14   1   7   28.57    9.25
  14  -1   7   22.72    5.64
  14   1  -7   23.41    7.15
 -14   1   7   24.83    6.88
  14  -1   7   21.96    6.67
  14  -2  -7    5.79    5.09
  14  -2  -7    4.35    4.17
  14   2   7    6.81    6.51
 -14   2   7   12.19    4.95
  14   2  -7    0.03    2.81
  14  -2   7   10.22    5.70
  14  -2   7    5.51    3.58
  14  -3  -7    3.04    4.24
  14   3   7   13.26    6.74
  14  -3  -7   14.26    5.75
  14   3  -7   10.88    5.64
  14  -3   7   10.47    5.69
  14  -3   7   11.28    6.20
  14   4   7   11.05    7.50
  14  -4  -7    8.18    2.91
  14  -4  -7   -4.59    2.96
  14  -4   7    0.32    2.72
  14  -4   7    0.96    4.13
  14   4  -7    0.21    4.34
  14  -5  -7    0.97    3.57
  14   5   7    2.00    3.37
  14  -5  -7   -1.84    4.26
  14   5  -7   -7.67    4.76
  14  -5   7    0.69    4.41
  14  -6  -7    0.23    6.05
  14   6   7    2.94    6.14
  14  -6  -7    5.48    6.43
  14  -6   7   -0.05    5.06
  14   6  -7   -2.01    8.69
 -15   0   7    1.43    3.23
  15   0  -7    2.72    2.91
  15   0   7    1.23    3.59
  15   1   7   -0.50    3.52
  15  -1  -7   -2.53    3.60
 -15   1   7   -1.23    3.02
  15  -1   7   -2.82    3.78
  15   1  -7   -4.26    3.35
  15  -2  -7   13.71    5.80
  15   2   7   25.85    8.35
  15  -2  -7    9.11    7.20
  15  -2   7   34.22    8.83
  15   2  -7   17.97    7.13
  15  -2   7   16.16    5.63
 -15   2   7   10.93    5.51
  15  -3  -7    2.09    5.56
  15  -3  -7    0.10    4.27
  15   3   7   -1.36    4.18
  15  -3   7   -2.13    2.65
  15   3  -7    0.77    4.71
  15  -3   7   -5.41    3.97
  15   4   7    2.91    4.87
  15  -4  -7   -0.41    5.11
  15  -4  -7    0.79    4.67
  15   4  -7   -8.73    3.46
  15  -4   7   -3.85    4.24
  15  -4   7    1.80    3.96
  15  -5  -7   -1.04    3.89
  15   5   7   -2.70    5.27
  15  -5  -7   -7.70    3.92
  15   5  -7   -7.33    4.82
  15  -5   7   -2.09    4.38
  16   0  -7   -4.79    3.66
  16   0   7    5.83    5.45
  16  -1  -7    0.89    5.09
  16  -1  -7   10.92    6.34
  16   1   7    9.91    6.02
  16   1  -7   12.00    7.17
  16  -1   7   11.61    5.88
 -16   1   7   17.28    6.55
  16  -2  -7    8.01    5.94
  16   2   7   11.80    6.20
  16  -2  -7    4.32    4.97
  16   2  -7   -0.64    4.22
  16  -2   7    1.38    4.61
  16  -3  -7    2.58    5.18
  16   3   7    1.69    5.76
  16  -3  -7   -3.88    5.40
  16   3  -7   -4.56    4.71
  16  -3   7    2.40    3.97
  16  -3   7    4.10    4.74
  16  -4  -7    0.78    5.29
  16  -4  -7   -2.52    4.75
  16   4   7    0.59    5.99
  16   4  -7   -1.24    5.80
  16  -4   7   -1.27    3.55
  16   5   7    4.62    7.31
  16  -5  -7    3.77    5.07
  16  -5  -7   -0.41    6.38
  16  -5   7    3.91    5.70
  16   5  -7   12.64    5.75
  17   0  -7   -5.44    2.02
  17   0   7    1.29    2.42
  17  -1  -7   -1.70    3.26
  17   1   7   -1.28    4.00
  17  -1   7    3.39    4.47
  17   1  -7    1.26    4.34
  17  -2  -7   -3.57    5.45
  17   2   7   -1.58    3.69
  17  -2  -7   -0.29    2.60
  17  -2   7   -2.02    4.97
  17   2  -7   -1.22    4.16
  17  -3  -7   16.24    7.02
  17   3   7    7.64    6.43
  17  -3  -7   15.61    8.35
  17  -3   7   16.74    7.71
  17   3  -7   24.05    7.26
  17   4   7    0.29    5.59
  17  -4  -7   -0.92    4.67
  17  -4  -7   -4.94    4.43
  17  -4   7   -9.00    7.48
  17   4  -7   10.12    7.75
  18   0  -7   -6.36    3.41
  18   0   7   -1.50    4.73
  18   1   7   -1.16    4.93
  18  -1  -7    3.36    4.02
  18   1  -7   -3.16    4.16
  18  -1   7   -5.46    3.01
  18   2   7   -8.29    4.74
  18  -2  -7   -2.09    4.00
  18   2  -7   -7.54    3.08
  18  -2   7   -2.21    5.54
  18  -3  -7   -2.44    4.91
  18   3   7   -6.11    4.79
  18   3  -7   11.85    7.11
  18  -3   7    4.06    4.84
  19   0  -7   -8.13    3.34
  19   0   7   -4.71    4.72
  19  -1  -7   -4.29    3.21
  19   1   7   -5.72    3.75
  19  -1   7    6.89    6.42
  19   1  -7    3.54    6.01
   0   0  -8 2586.99   50.08
   0   0  -8 2593.27   48.50
   0   0  -8 2611.31   43.98
   0   1   8    0.52    1.07
   0   1  -8    1.03    1.45
   0  -1  -8    0.03    1.74
   0  -1  -8    0.28    0.76
   0   1  -8   -0.18    0.85
   0   1  -8   -0.81    1.02
   0  -1   8    0.14    0.72
   0  -1  -8    0.40    0.90
   0   2   8   96.50    7.20
   0  -2  -8  105.18    9.80
   0   2  -8  106.76    5.62
   0  -2  -8  111.65    9.20
   0   2  -8   95.83    7.56
   0   2  -8  107.37    5.50
   0  -2   8   99.50    7.21
   0  -2  -8  114.75    6.96
   0   3  -8   -2.47    1.14
   0   3  -8    0.26    0.44
   0  -3  -8   -2.03    1.02
   0  -3  -8    1.22    2.79
   0  -3  -8    0.94    2.05
   0  -3   8    0.01    1.18
   0   3  -8    0.49    0.46
   0   3   8   -0.77    1.59
   0  -4   8  241.49   14.04
   0   4  -8  219.17   14.18
   0   4   8  180.76   12.39
   0  -4  -8  207.13   15.77
   0  -4  -8  222.37   14.82
   0  -4  -8  231.25   12.76
   0  -5   8   -0.82    1.42
   0  -5  -8    0.67    2.63
   0  -5  -8   -2.53    2.21
   0  -5  -8   -1.79    2.19
   0   5   8   -0.36    2.58
   0   5  -8    0.88    2.98
   0  -6   8   73.67   11.13
   0  -6  -8   59.67   11.19
   0  -6  -8   94.29   12.37
   0  -6  -8   84.25   12.42
   0  -6  -8   77.10   11.65
   0  -7   8   -5.69    3.13
   0  -7  -8   -4.53    2.59
   0  -7  -8   -5.05    2.57
   0  -8  -8    9.98    6.07
   0  -8   8   15.78    6.60
   0  -8  -8   12.38    5.54
   0  -9  -8    4.38    2.89
   0  -9   8    1.30    5.57
   1   0  -8  585.43   16.26
  -1   0   8  643.96   20.95
  -1   0  -8  659.79   19.88
  -1   0  -8  658.17   21.24
  -1   0   8  642.30   16.99
  -1   0  -8  643.65   16.97
   1   0  -8  615.96   20.04
   1   0   8  652.84   16.60
   1   0   8  627.70   19.80
   1  -1  -8   49.36    7.00
  -1   1  -8   49.74    4.89
   1   1   8   57.74    6.38
  -1  -1   8   53.35    4.63
  -1  -1   8   57.06    5.30
   1  -1  -8   50.42    4.42
   1   1   8   50.85    4.32
  -1   1  -8   63.82    5.51
  -1   1  -8   54.82    4.79
   1   1  -8   48.16    4.63
   1   1  -8   60.12    5.17
  -1   1   8   44.96    6.97
  -1  -1  -8   53.08    4.23
   1  -1   8   47.92    4.62
  -1  -1  -8   51.89    7.48
  -1  -1  -8   51.66    7.08
  -1   1   8   53.86    4.86
   1  -2  -8  196.00   12.47
   1   2   8  194.32   12.62
   1   2   8  182.71    9.38
  -1  -2   8  185.30    8.39
  -1   2  -8  190.99    7.24
  -1   2  -8  182.83    7.40
  -1  -2   8  178.88    9.47
  -1   2  -8  192.57   10.92
   1  -2  -8  201.20    9.71
  -1  -2  -8  191.75   13.42
  -1  -2  -8  200.97   12.68
   1   2  -8  169.73    9.81
   1   2  -8  177.87    7.58
  -1   2   8  189.50   10.45
   1  -2   8  179.27    9.97
  -1  -2  -8  181.00    8.51
   1   3   8   57.11    8.78
  -1  -3   8   41.03    5.93
  -1   3  -8   64.58    8.55
   1  -3  -8   50.26    5.44
   1  -3  -8   53.02    9.02
   1   3   8   58.75    6.32
  -1  -3   8   55.00    3.76
   1  -3  -8   75.13   10.25
  -1   3   8   53.46    7.94
  -1  -3  -8   53.90    5.28
  -1  -3  -8   55.76    8.59
  -1  -3  -8   52.50    9.45
   1   3  -8   54.08    3.24
   1   3  -8   54.58    7.97
   1  -3   8   50.62    7.42
   1  -4  -8   11.22    4.05
  -1   4  -8    8.80    3.71
  -1  -4   8    9.52    3.34
   1  -4  -8    6.05    4.39
   1  -4  -8    6.82    2.56
   1   4   8    7.33    3.47
  -1  -4  -8    8.40    3.44
  -1  -4  -8    3.49    2.37
  -1  -4  -8    2.13    1.84
   1  -4   8    6.41    3.00
  -1   4   8   10.00    4.02
   1  -5  -8    2.21    3.12
   1  -5  -8    8.82    3.81
   1   5   8   11.69    5.12
  -1   5  -8    5.89    4.14
   1  -5  -8    8.81    5.03
  -1  -5   8    5.62    3.27
  -1   5   8    7.66    3.80
   1   5  -8   15.92    5.36
  -1  -5  -8    7.22    4.44
  -1  -5  -8   13.20    4.00
   1  -5   8   12.00    4.08
  -1  -5  -8   10.31    4.07
  -1  -6   8   -1.65    2.30
   1  -6  -8    1.26    3.79
   1  -6  -8   -5.03    2.59
   1  -6  -8    1.69    2.84
   1  -6  -8    0.92    3.83
  -1  -6  -8    3.77    3.38
  -1  -6  -8    0.72    3.57
   1  -6   8   -1.17    2.18
  -1  -6  -8   -0.12    2.25
   1   6  -8    1.58    3.76
  -1  -6  -8   -1.78    3.59
  -1  -7   8   13.70    5.55
   1  -7  -8    5.56    4.67
   1  -7  -8   13.92    4.80
  -1  -7  -8    7.23    5.49
   1  -7   8   24.31    7.26
  -1  -7  -8   22.42    7.17
   1  -8  -8    3.72    4.45
  -1  -8   8   -4.23    2.56
   1  -8  -8   -6.53    3.85
  -1  -8  -8   -2.27    3.61
  -1  -8  -8    2.50    4.25
   1  -8   8    0.92    4.08
   1  -9  -8    5.87    5.20
  -1  -9   8    0.72    4.44
   1  -9   8   -3.42    4.08
  -1  -9  -8    3.70    3.82
   2   0   8   29.48    3.83
  -2   0  -8   36.86    5.63
  -2   0  -8   35.39    3.71
  -2   0   8   34.94    3.76
   2   0  -8   33.02    5.50
  -2   0   8   34.68    5.59
   2   0  -8   31.42    4.03
   2   0   8   37.98    5.59
  -2  -1   8   25.05    4.26
  -2  -1   8   26.30    3.77
  -2   1  -8   27.30    3.97
   2   1   8   22.91    4.69
   2   1   8   26.22    3.60
   2  -1  -8   21.90    5.00
  -2   1  -8   31.37    4.86
   2  -1  -8   23.66    3.66
   2  -1   8   28.44    4.26
  -2   1   8   26.93    4.34
   2   1  -8   27.23    4.00
  -2  -1  -8   25.97    5.11
   2  -1   8   29.59    4.35
  -2  -1  -8   26.64    2.95
   2   1  -8   27.09    4.55
  -2   1   8   24.20    5.26
  -2   2  -8  442.83   17.43
   2  -2  -8  417.45   15.18
   2   2   8  469.77   20.15
  -2   2  -8  436.52   11.95
  -2  -2   8  450.48   15.22
  -2  -2   8  444.30   14.43
   2  -2  -8  430.29   19.63
   2   2   8  438.71   14.57
   2   2  -8  456.61   13.79
  -2  -2  -8  440.96   13.42
   2   2  -8  426.35   15.88
   2  -2   8  454.85   16.72
  -2   2   8  449.65   17.08
  -2   2   8  453.73   20.68
   2  -2   8  452.90   12.50
  -2  -2  -8  443.64   19.39
   2   3   8  240.28   12.09
   2  -3  -8  248.70   15.79
   2  -3  -8  256.16   12.98
  -2   3  -8  240.10   14.08
   2  -3  -8  215.26   14.23
  -2  -3   8  243.75   12.11
   2   3   8  236.35   15.14
  -2  -3   8  230.85    9.17
  -2   3   8  247.92   16.19
  -2  -3  -8  256.71   11.03
   2  -3   8  262.97   13.79
   2   3  -8  248.10    8.74
  -2  -3  -8  238.83   15.05
   2   3  -8  262.96   13.54
  -2   3   8  224.96   13.40
   2  -4  -8  141.55   12.94
   2  -4  -8  170.06   13.40
  -2  -4   8  145.64    6.33
  -2   4  -8  168.73   13.02
   2   4   8  142.43   10.42
  -2  -4   8  159.35   10.71
   2   4   8  130.53   12.02
   2  -4  -8  136.27   10.51
  -2  -4  -8  159.50   13.02
  -2  -4  -8  162.29    9.80
   2   4  -8  150.61   11.22
   2  -4   8  144.89   11.23
  -2   4   8  135.45   11.28
   2   4  -8  152.63    6.44
  -2   5  -8    6.37    3.99
   2  -5  -8   15.03    5.30
  -2  -5   8    7.51    1.44
   2  -5  -8    7.05    2.90
   2   5   8    9.62    4.79
  -2  -5   8   17.73    5.33
   2  -5  -8    9.21    4.74
   2   5   8    6.07    3.06
  -2  -5  -8   11.87    5.05
   2   5  -8   10.87    1.90
   2  -5   8    7.17    3.73
  -2  -5  -8    6.67    3.19
   2   5  -8   12.69    4.08
  -2   5   8    6.87    4.66
  -2  -5  -8    9.94    5.50
   2  -6  -8   12.86    5.42
   2  -6  -8    4.00    4.39
  -2  -6   8    9.37    4.46
   2  -6  -8    7.43    4.41
  -2  -6  -8    8.41    4.39
  -2  -6  -8    5.48    4.13
  -2  -6  -8    9.11    4.43
   2  -6   8    7.09    4.68
   2   6  -8   15.35    4.15
  -2  -6  -8    8.52    4.18
   2  -7  -8   37.64    9.25
   2  -7  -8   31.23    8.14
  -2  -7   8   49.21    9.75
  -2  -7  -8   43.66    9.81
  -2  -7  -8   38.14    9.81
   2  -7   8   43.34    9.35
   2  -8  -8   -3.36    4.24
   2  -8  -8    2.31    4.38
  -2  -8   8    2.57    4.22
  -2  -8  -8    2.77    4.69
   2  -8   8   -1.33    3.38
  -2  -8  -8   -4.72    2.75
  -2  -9   8   -5.31    3.30
   2  -9  -8   -1.54    5.11
   2  -9   8    0.43    4.82
  -2  -9  -8   -0.42    4.95
   3   0   8  118.87    6.56
  -3   0  -8  112.56    8.11
   3   0   8  115.78    8.38
  -3   0   8  120.10    8.97
  -3   0  -8  121.44    6.90
   3   0  -8  129.81    9.09
   3   0  -8  110.63    6.56
  -3   0   8  111.10    6.80
   3   1   8  349.56   16.40
  -3  -1   8  377.61   15.13
  -3   1  -8  386.31   14.62
  -3  -1   8  400.54   13.20
  -3   1  -8  379.86   13.53
   3  -1  -8  392.96   13.54
   3  -1  -8  399.59   17.84
   3   1   8  397.35   12.02
  -3   1   8  397.05   18.13
  -3   1   8  400.38   14.80
  -3  -1  -8  393.36   11.99
  -3  -1  -8  393.87   16.87
   3  -1   8  383.52   13.80
   3   1  -8  401.25   14.96
   3  -1   8  378.40   14.02
   3   1  -8  390.14   13.43
   3  -2  -8  709.98   20.88
  -3  -2   8  676.05   18.80
  -3   2  -8  690.56   16.74
  -3   2  -8  669.62   22.48
   3   2   8  672.28   18.19
   3   2   8  665.21   24.89
   3  -2  -8  711.56   25.98
  -3  -2   8  696.18   19.79
  -3   2   8  684.36   26.15
   3   2  -8  711.42   19.30
   3   2  -8  650.85   20.03
  -3  -2  -8  695.94   25.18
   3  -2   8  690.50   17.30
  -3   2   8  655.49   22.02
   3  -2   8  647.49   21.05
  -3  -2  -8  679.28   16.89
   3   3   8  236.54   15.34
   3   3   8  218.62   11.07
  -3   3  -8  238.63   14.03
  -3  -3   8  215.12    9.78
   3  -3  -8  240.88   12.85
   3  -3  -8  218.11   15.02
  -3  -3   8  226.03   11.32
  -3   3  -8  227.93    6.55
   3   3  -8  218.59    9.29
  -3  -3  -8  216.18    9.64
  -3   3   8  233.94   14.07
   3   3  -8  230.58   12.45
   3  -3   8  211.81    6.80
  -3  -3  -8  215.29   14.37
  -3   3   8  198.65   14.85
   3  -4  -8   82.37   11.79
   3  -4  -8   72.77   10.69
  -3   4  -8   84.94   11.46
  -3  -4   8   65.78    4.90
   3   4   8   66.16   10.52
  -3  -4   8   83.61    7.39
   3   4   8   80.35    7.59
   3  -4  -8   81.05    8.17
   3  -4   8   66.33    9.41
  -3  -4  -8   89.81    9.83
  -3  -4  -8   67.14    6.07
   3   4  -8   72.56    7.93
   3   4  -8   70.24    5.17
  -3   4   8   86.17    9.46
  -3   4   8   62.83   10.74
   3   5   8   23.59    6.71
   3  -5  -8   20.69    5.07
   3  -5  -8   22.31    6.27
  -3  -5   8   17.64    5.00
  -3   5  -8   23.50    6.37
  -3  -5   8   13.00    2.65
   3   5   8   25.06    5.68
   3   5  -8   20.52    5.85
  -3  -5  -8   19.53    5.35
   3   5  -8   19.50    3.34
  -3  -5  -8   22.53    4.75
   3  -5   8   24.70    6.47
  -3   5   8   23.34    6.94
   3  -6  -8    9.48    5.19
   3   6   8    0.30    4.23
  -3  -6   8   12.63    4.59
   3  -6  -8    6.83    3.88
   3  -6  -8   -0.20    3.41
   3   6  -8    6.79    4.47
  -3  -6  -8    2.07    3.43
  -3  -6  -8    9.08    5.52
  -3  -6  -8   -3.89    4.03
   3  -6   8   12.13    5.26
  -3  -6  -8    0.47    2.77
   3  -7  -8   -2.41    3.52
   3  -7  -8   -5.89    3.23
  -3  -7   8    0.60    2.43
   3  -7   8   -5.61    2.58
  -3  -7  -8   -3.40    2.71
  -3  -7  -8    4.76    5.46
  -3  -8   8    3.26    3.45
   3  -8  -8   -3.82    4.19
   3  -8  -8    0.75    4.01
  -3  -8  -8    6.91    5.02
   3  -8   8    2.93    4.54
  -3  -8  -8   -1.85    4.67
  -3  -9   8   11.86    5.02
   3  -9   8    7.14    5.01
  -4   0  -8   60.42    5.14
   4   0   8   55.57    6.18
   4   0   8   57.87    4.56
  -4   0   8   62.15    6.68
  -4   0   8   56.83    5.13
   4   0  -8   59.83    6.46
  -4   0  -8   52.53    5.90
   4   0  -8   49.29    4.54
  -4   1  -8   63.95    6.01
   4   1   8   89.82    8.38
   4  -1  -8   72.38    7.57
   4   1   8   77.82    4.95
  -4  -1   8   76.99    5.59
  -4  -1   8   75.87    6.93
   4  -1  -8   67.49    5.68
  -4   1  -8   70.84    6.02
  -4   1   8   66.71    7.44
   4   1  -8   73.33    5.54
  -4   1   8   72.19    6.31
   4  -1   8   72.32    6.37
  -4  -1  -8   61.64    6.61
   4  -1   8   72.46    5.91
  -4  -1  -8   78.71    5.06
   4   1  -8   76.93    6.74
  -4   2  -8  788.33   24.93
   4  -2  -8  734.01   22.15
  -4  -2   8  748.49   19.81
  -4  -2   8  727.61   21.77
  -4   2  -8  768.01   19.13
   4   2   8  745.69   18.65
   4  -2  -8  739.16   26.74
   4   2   8  719.30   26.63
  -4   2   8  693.84   27.08
   4   2  -8  710.01   20.81
  -4  -2  -8  737.63   26.30
   4  -2   8  738.06   19.59
   4   2  -8  750.00   21.18
  -4   2   8  749.51   24.33
   4  -2   8  736.82   23.00
  -4  -2  -8  729.00   17.19
  -4  -3   8  938.60   24.55
  -4   3  -8  941.50   30.48
   4   3   8  977.62   24.57
   4  -3  -8  918.43   32.44
  -4  -3   8  968.95   24.87
  -4   3  -8  960.37   19.36
   4   3   8  997.55   33.59
   4  -3  -8  953.24   28.25
   4   3  -8  933.08   23.67
  -4   3   8  915.64   33.40
   4   3  -8  960.78   26.92
   4  -3   8  931.18   20.05
  -4  -3  -8  982.55   32.75
   4  -3   8  956.13   29.30
  -4   3   8  914.16   30.20
  -4  -3  -8  864.53   20.91
   4  -4  -8  222.64   14.04
  -4  -4   8  224.47   12.07
  -4   4  -8  214.35   15.08
   4   4   8  227.28   16.32
   4  -4  -8  261.88   17.65
  -4   4  -8  218.21    5.81
  -4  -4   8  216.55   10.58
   4   4   8  224.97   12.15
  -4   4   8  220.44   16.75
   4  -4   8  229.84    5.50
   4  -4   8  222.41   14.71
  -4  -4  -8  226.45   10.56
   4   4  -8  228.98   13.60
  -4  -4  -8  213.57   15.46
   4   4  -8  213.35   10.64
  -4   4   8  234.76   15.85
  -4  -5   8   36.13    6.52
  -4   5  -8   32.21    7.78
  -4  -5   8   29.66    4.37
   4  -5  -8   41.17    9.01
   4   5   8   24.63    6.96
   4  -5  -8   40.59    7.88
   4  -5  -8   21.76    6.53
   4   5   8   26.71    5.97
  -4  -5  -8   41.69    7.23
   4  -5   8   31.62    7.36
   4   5  -8   42.91    7.45
  -4  -5  -8   37.83    5.83
   4   5  -8   29.95    4.90
  -4  -5  -8   30.96    7.40
  -4   5   8   29.83    7.53
  -4  -6   8    2.37    2.83
   4  -6  -8    0.62    3.86
   4   6   8   -0.70    2.84
   4  -6  -8   -2.86    2.49
   4  -6  -8   -1.71    3.08
   4   6  -8    7.11    4.03
  -4  -6  -8    0.87    2.27
  -4  -6  -8    2.23    2.40
  -4  -6  -8    2.99    2.86
   4  -6   8   -4.74    2.65
   4   7   8    2.43    4.77
   4  -7  -8   -0.23    2.65
  -4  -7   8    1.30    2.93
   4  -7  -8   -3.70    3.96
  -4  -7  -8    0.84    2.25
  -4  -7  -8   -0.55    4.08
   4  -7   8   -1.78    3.62
  -4  -8   8    4.88    4.42
   4  -8  -8   -2.97    3.21
   4  -8  -8    5.61    5.47
   4  -8   8    4.74    3.53
  -4  -8  -8   -2.83    5.35
   5   0  -8  425.78   18.17
   5   0   8  433.19   18.18
  -5   0   8  411.22   14.75
  -5   0  -8  420.87   17.32
   5   0   8  431.18   13.39
  -5   0  -8  444.00   14.65
   5   0  -8  432.10   14.08
  -5   0   8  421.74   18.60
  -5   1  -8    1.67    1.64
   5  -1  -8    3.00    2.14
   5   1   8    4.08    2.62
   5  -1  -8    3.71    2.11
  -5   1  -8    1.61    1.32
   5   1   8    2.61    1.41
  -5  -1   8    2.22    2.13
  -5  -1   8    0.38    1.15
   5   1  -8    3.25    1.73
   5   1  -8    3.11    2.35
   5  -1   8    3.43    1.51
   5  -1   8   -0.51    1.52
  -5   1   8    5.60    3.06
  -5  -1  -8    2.59    1.21
  -5   1   8    1.87    1.98
   5  -2  -8   74.87    6.82
  -5   2  -8   80.17    7.71
   5  -2  -8   93.14    9.25
  -5   2  -8   78.12    6.18
   5   2   8   81.06   10.94
  -5  -2   8   82.44    5.92
  -5  -2   8   73.54    6.99
   5   2   8   81.12    5.30
   5   2  -8   80.43    7.03
  -5   2   8   73.08    7.45
   5  -2   8   77.77    6.37
  -5  -2  -8   78.21    8.60
  -5  -2  -8   78.26    4.86
  -5   2   8   93.66    9.80
   5  -2   8   80.32    7.40
   5   2  -8   93.65    6.87
  -5  -3   8  161.43   10.02
  -5   3  -8  162.48    7.64
   5   3   8  134.08   12.19
  -5  -3   8  161.72    8.90
   5  -3  -8  147.34   12.42
   5   3   8  152.20    8.51
  -5   3  -8  154.86   11.99
   5  -3  -8  149.12   10.77
  -5   3   8  139.12   11.50
   5   3  -8  149.06    9.79
   5  -3   8  151.39   11.13
  -5  -3  -8  148.14    7.12
  -5   3   8  147.02   13.25
  -5  -3  -8  141.40   11.78
   5  -3   8  155.84    8.00
   5   3  -8  144.72    9.09
   5  -4  -8   35.73    8.28
   5  -4  -8   45.40    7.71
   5   4   8   42.38    8.84
  -5  -4   8   38.63    5.89
   5   4   8   40.57    6.03
  -5  -4   8   45.36    5.04
  -5   4  -8   32.03    3.26
  -5   4  -8   30.47    6.94
   5   4  -8   44.73    7.11
   5  -4   8   27.50    6.24
  -5  -4  -8   45.01    8.93
  -5   4   8   38.93    8.35
  -5  -4  -8   38.93    4.11
   5   4  -8   41.49    6.15
  -5   4   8   40.09    8.56
   5  -4   8   47.91    3.81
   5  -5  -8  101.56   14.17
   5   5   8   92.49   13.43
   5  -5  -8   88.91   12.19
  -5  -5   8   86.01    7.08
  -5  -5   8   89.53    8.47
  -5   5  -8   67.16   12.43
   5   5  -8   94.93    9.88
  -5  -5  -8  105.75    7.66
  -5   5   8   99.76   14.85
   5  -5   8   89.39   12.06
  -5  -5  -8   89.93   12.79
  -5  -5  -8  101.46    9.08
   5   5  -8  101.15    8.32
  -5   5   8   91.69   13.35
   5   6   8   13.58    6.80
   5  -6  -8   19.57    6.83
   5  -6  -8    9.82    5.97
  -5  -6   8    9.86    3.83
   5  -6  -8    9.09    5.31
   5   6  -8    8.15    4.04
   5  -6   8    4.37    4.32
   5   6  -8    9.60    5.68
  -5  -6  -8   20.92    5.89
   5  -7  -8   10.27    4.91
  -5  -7   8    1.34    3.10
   5  -7  -8    0.04    3.08
   5   7   8    6.75    5.27
   5  -7   8    1.88    4.03
  -5  -7  -8    9.54    4.86
  -5  -8   8    6.44    5.09
   5  -8  -8   -1.87    3.48
   5  -8  -8   -2.97    3.67
  -5  -8  -8   -1.73    3.21
   5  -8   8   -5.16    3.96
  -6   0   8   20.07    4.01
  -6   0  -8   19.47    3.84
   6   0  -8   20.76    3.86
   6   0   8   35.57    6.60
   6   0   8   18.37    3.44
  -6   0  -8   19.86    4.77
   6   0  -8   21.09    4.88
  -6   0   8   21.91    5.67
   6   1   8  284.13    9.35
   6  -1  -8  264.25   11.97
   6  -1  -8  274.62   15.64
   6   1   8  287.35   16.20
  -6   1  -8  257.55   12.91
  -6   1  -8  269.65   13.14
  -6  -1   8  269.13   14.71
  -6  -1   8  269.06   11.21
   6   1  -8  266.10   10.98
   6   1  -8  262.68   14.29
   6  -1   8  255.50   13.40
  -6   1   8  282.16   13.78
  -6   1   8  270.08   16.13
  -6  -1  -8  286.79   15.59
  -6  -1  -8  280.27   10.35
   6  -1   8  271.08   12.28
  -6  -2   8    8.46    2.38
   6  -2  -8    5.60    2.21
  -6  -2   8    8.25    3.18
  -6   2  -8    8.15    3.62
   6  -2  -8    6.89    3.77
  -6   2  -8    7.26    2.57
   6   2   8   11.41    4.82
   6   2   8    2.69    1.41
   6  -2   8    9.74    3.10
  -6  -2  -8    4.13    2.90
  -6   2   8    7.34    3.84
  -6  -2  -8    7.10    1.73
   6   2  -8    4.63    2.27
  -6   2   8    3.70    2.69
   6  -2   8    6.66    2.81
   6   2  -8    4.11    2.62
   6  -3  -8    3.86    2.01
  -6  -3   8    9.04    3.07
  -6  -3   8    8.12    2.67
  -6   3  -8    1.89    1.51
   6   3   8    2.71    1.64
   6  -3  -8    5.53    3.29
   6   3   8    6.49    3.99
  -6   3  -8    1.46    2.88
  -6   3   8    2.07    2.02
   6   3  -8    4.90    2.75
   6  -3   8    4.71    3.19
  -6  -3  -8    4.33    3.10
  -6   3   8    1.74    2.03
   6  -3   8    4.45    1.83
   6   3  -8    3.70    2.84
  -6  -3  -8    4.24    1.38
   6  -4  -8    4.52    2.20
  -6   4  -8    4.87    3.79
  -6  -4   8    4.65    2.44
  -6  -4   8    5.42    2.74
   6   4   8    3.62    2.23
   6   4   8    5.39    4.00
  -6   4  -8    6.38    2.57
   6  -4  -8    8.36    3.81
   6   4  -8    4.03    1.86
   6  -4   8    4.07    1.99
   6   4  -8    3.77    2.50
  -6  -4  -8    3.83    1.63
   6  -4   8    3.26    2.95
  -6   4   8    7.70    4.33
  -6  -4  -8    2.81    2.78
  -6   4   8    9.64    5.06
  -6  -5   8   14.19    4.16
  -6  -5   8   19.98    4.27
   6   5   8    9.81    5.48
   6  -5  -8   10.55    5.24
  -6  -5  -8   16.01    3.06
   6  -5   8   21.21    3.03
   6   5  -8   26.27    6.47
   6   5  -8   22.45    5.16
  -6   5   8   16.82    5.66
  -6  -5  -8   16.07    4.32
   6  -5   8   11.79    5.13
  -6   5   8   11.91    6.15
  -6  -5  -8    7.28    4.37
   6  -6  -8   18.27    6.54
   6   6   8    8.94    7.13
   6  -6  -8    7.44    6.47
  -6  -6   8   18.89    4.80
   6   6  -8   16.81    5.64
   6  -6   8   15.87    5.73
  -6  -6  -8   16.43    4.40
   6   6  -8   14.31    5.51
   6  -7  -8   -4.08    3.36
  -6  -7   8   -1.50    3.49
   6  -7  -8   -1.50    3.81
   6   7   8    5.76    4.72
   6  -7   8   -2.90    2.00
   6   8   8   -3.30    7.46
   6  -8  -8    2.23    5.02
   6  -8  -8    0.69    5.74
   6  -8   8   -3.70    1.90
  -6  -8  -8    0.87    4.96
  -7   0   8  120.41   10.44
   7   0   8  115.35    9.93
  -7   0  -8   97.66    8.87
  -7   0   8   96.28    7.65
  -7   0  -8  101.49    7.23
   7   0  -8   93.45    6.71
   7   0   8   97.44    6.24
   7   0  -8  106.75    9.66
   7   1   8  164.09   12.81
  -7   1  -8  178.91   10.85
   7  -1  -8  184.09   10.08
  -7  -1   8  181.89   12.60
   7   1   8  178.78    7.23
   7  -1  -8  161.70   12.43
  -7  -1   8  189.85    9.63
  -7   1  -8  185.45   11.35
   7   1  -8  166.11    8.64
   7  -1   8  168.84   11.49
  -7  -1  -8  173.99    8.18
  -7  -1  -8  160.09   11.93
  -7   1   8  174.95   13.49
   7   1  -8  169.64   11.85
  -7   1   8  188.72   11.71
   7  -1   8  182.74   10.25
  -7   2  -8   30.11    5.39
   7   2   8   39.85    8.39
  -7  -2   8   34.84    6.78
   7  -2  -8   44.32    6.92
   7  -2  -8   34.91    7.68
  -7  -2   8   28.80    4.27
   7   2   8   35.49    3.19
  -7   2  -8   32.36    6.20
   7  -2   8   39.04    6.45
  -7   2   8   40.79    8.62
  -7   2   8   32.01    6.56
   7  -2   8   30.50    5.43
  -7  -2  -8   33.04    3.19
   7   2  -8   33.42    5.01
   7   2  -8   35.78    6.58
  -7  -2  -8   21.50    5.82
   7  -3  -8   -2.10    1.36
   7  -3  -8   -2.32    1.17
  -7  -3   8    1.33    1.72
  -7   3  -8   -3.28    1.33
  -7  -3   8    3.38    2.11
   7   3   8    1.30    3.42
  -7   3  -8   -0.09    1.80
   7   3   8   -0.01    0.90
   7  -3   8    0.49    1.66
   7   3  -8   -0.83    1.64
  -7  -3  -8    0.51    0.97
  -7   3   8    0.46    2.16
   7   3  -8    0.06    1.95
  -7   3   8    0.12    2.19
  -7  -3  -8   -1.42    1.82
   7  -3   8    0.39    2.97
  -7   4  -8   41.93    8.54
   7  -4  -8   36.36    7.30
  -7   4  -8   48.44    5.38
   7  -4  -8   41.01    8.43
   7   4   8   39.25    5.58
  -7  -4   8   43.71    5.86
   7   4   8   29.60    7.74
  -7  -4   8   39.70    6.57
   7   4  -8   48.02    7.34
  -7  -4  -8   39.06    3.52
  -7  -4  -8   40.03    7.35
  -7   4   8   42.37   10.02
   7  -4   8   42.93    5.83
  -7   4   8   37.32    8.31
   7  -4   8   60.14    9.95
   7   4  -8   35.44    6.28
  -7  -5   8    2.76    3.29
   7   5   8    7.29    4.69
   7  -5  -8    4.56    3.89
  -7  -5   8    9.86    3.93
  -7  -5  -8    3.82    2.12
  -7   5   8    5.04    4.25
   7  -5   8    5.97    2.13
   7   5  -8   -0.93    3.23
   7   5  -8    8.27    3.17
   7  -5   8    8.74    4.41
  -7   5   8    1.26    4.18
   7  -6  -8   69.50   13.15
   7   6   8   61.18   12.45
   7  -6  -8   78.42   12.52
  -7  -6   8   86.19    8.38
   7   6  -8   92.50    9.54
   7  -6   8   55.61   10.51
   7  -7  -8   -0.99    4.08
   7  -7  -8    7.00    6.10
  -7  -7   8   12.41    3.83
   7   7   8   14.78    6.88
   7  -7   8    3.07    5.08
   7  -8  -8   -1.68    4.37
   7  -8  -8   -3.15    3.20
   7   8   8    3.65    6.56
   7  -8   8   -7.70    4.02
   8   0   8   98.84    9.59
  -8   0   8   69.04    6.88
  -8   0  -8   70.30    7.73
   8   0  -8   56.70    9.20
  -8   0   8   46.42    8.29
   8   0  -8   77.04    6.19
  -8   0  -8   53.02    5.56
   8   0   8   72.59    5.48
   8  -1  -8   32.32    5.22
   8  -1  -8   19.93    5.37
   8   1   8   26.10    2.66
  -8   1  -8   25.72    5.42
  -8  -1   8   25.47    5.27
  -8  -1   8   26.85    4.60
  -8   1  -8   29.62    5.99
   8   1   8   22.77    5.99
   8  -1   8   25.60    5.69
  -8   1   8   23.89    5.22
   8   1  -8   31.76    6.66
  -8   1   8   26.41    6.38
  -8  -1  -8   27.95    4.07
   8   1  -8   32.65    4.77
  -8  -1  -8   29.06    6.15
   8  -1   8   27.27    5.14
   8  -2  -8    3.71    2.49
  -8   2  -8    2.82    1.85
   8   2   8    0.47    1.96
  -8  -2   8    1.15    1.48
  -8  -2   8    5.49    3.25
   8  -2  -8    5.12    2.67
  -8   2  -8    4.04    3.31
   8   2   8    3.94    1.46
   8   2  -8    6.68    3.81
   8  -2   8    1.87    2.77
   8  -2   8    5.05    2.54
  -8  -2  -8    3.98    1.57
   8   2  -8    5.70    2.03
  -8   2   8    2.44    2.88
  -8  -2  -8   -0.47    2.15
  -8   2   8    1.43    2.08
   8  -3  -8    0.83    2.75
  -8   3  -8    0.85    2.53
  -8  -3   8    1.01    1.53
   8  -3  -8   -1.86    2.18
  -8  -3   8    1.85    2.54
   8   3   8    0.05    1.24
   8   3   8    1.23    3.68
  -8   3  -8    0.66    1.85
  -8   3   8   -2.47    1.20
   8  -3   8    5.79    2.97
   8  -3   8    2.32    2.79
   8   3  -8   -0.44    2.11
  -8   3   8    1.94    3.94
  -8  -3  -8    0.67    1.03
   8   3  -8   -0.64    2.29
  -8   4  -8    3.57    3.65
  -8   4  -8    0.20    1.80
   8  -4  -8   -2.09    2.35
   8  -4  -8   -2.70    2.14
  -8  -4   8    3.51    2.08
  -8  -4   8   -3.82    2.33
   8   4   8   -1.45    2.69
  -8  -4  -8    0.23    1.07
  -8   4   8   -3.25    2.32
  -8  -4  -8   -1.80    0.94
   8  -4   8    0.85    2.07
   8   4  -8    2.87    2.13
  -8  -4  -8   -6.50    2.32
   8   4  -8   -4.20    1.92
  -8   4   8    6.87    4.66
   8  -4   8    6.03    3.61
  -8  -5   8   57.31    6.34
   8  -5  -8   52.55   10.37
  -8  -5   8   33.63    7.83
   8  -5  -8   62.03   12.69
   8   5   8   48.16   11.15
   8   5  -8   40.60    7.86
   8  -5   8   45.34    7.02
   8  -5   8   54.10   10.23
  -8   5   8   56.86   11.33
  -8  -5  -8   40.24    6.87
   8   5  -8   38.56    7.34
   8  -6  -8    0.76    4.26
   8   6   8    4.58    3.01
   8  -6  -8   -3.00    3.27
  -8  -6   8    7.84    3.21
   8   6  -8   11.57    4.02
   8  -6   8    7.49    5.42
   8   7   8   -5.08    4.43
   8  -7  -8    7.17    5.45
   8  -7   8    9.45    5.47
   8  -8  -8   -0.42    5.15
   8   8   8    2.96    7.41
   8  -8   8   -4.14    3.88
  -9   0   8   82.10    7.64
   9   0   8   72.92   10.69
  -9   0  -8   72.04    6.47
  -9   0   8   72.07   10.98
   9   0  -8   86.88    6.67
   9   0   8   76.19    5.64
  -9   0  -8   72.55    9.98
   9   0  -8   87.99    9.73
  -9  -1   8    2.74    2.21
  -9   1  -8   -0.10    1.90
   9  -1  -8    2.88    2.40
   9  -1  -8    0.66    1.51
   9   1   8    0.45    0.98
   9   1   8    3.73    3.89
  -9   1  -8   -1.12    2.05
  -9  -1   8   -2.36    2.19
   9  -1   8    2.69    2.74
  -9   1   8   -1.86    2.11
   9   1  -8   -1.99    2.39
  -9  -1  -8    0.24    1.32
   9  -1   8   -0.83    1.48
  -9   1   8    5.15    3.12
  -9  -1  -8    1.60    2.52
  -9   2  -8   15.81    4.43
   9   2   8   12.30    1.97
  -9  -2   8    8.10    2.69
  -9  -2   8   10.83    4.01
   9   2   8   23.96    6.61
   9  -2  -8    6.93    4.24
   9  -2  -8   10.69    3.71
  -9   2  -8   15.60    5.05
  -9   2   8   14.55    5.89
   9  -2   8    8.23    3.51
   9   2  -8    6.61    2.30
  -9   2   8   14.98    4.92
   9   2  -8   10.09    4.47
   9  -2   8    9.22    3.44
  -9  -2  -8    9.29    4.00
  -9  -2  -8   16.29    2.79
   9   3   8   -2.53    0.87
  -9  -3   8    0.05    1.46
  -9  -3   8   -1.64    1.71
  -9   3  -8    1.57    2.86
   9  -3  -8    5.14    3.67
  -9   3  -8    2.89    3.23
   9  -3  -8   -1.17    1.87
   9   3   8    1.23    3.03
   9   3  -8   -1.14    1.89
  -9   3   8   -3.06    2.74
   9   3  -8   -4.40    1.33
  -9  -3  -8   -1.93    0.78
   9  -3   8   -0.28    2.22
  -9   3   8    1.96    2.24
   9  -3   8    0.38    2.25
  -9  -3  -8   -2.36    1.70
   9   4   8    5.32    4.61
   9  -4  -8   10.52    4.61
  -9  -4   8    0.23    2.75
  -9  -4   8    7.40    2.75
  -9   4  -8    0.84    2.41
  -9   4  -8   -1.32    3.69
  -9   4   8    7.09    4.34
   9  -4   8    5.12    3.83
  -9  -4  -8    2.82    1.42
   9  -4   8    4.05    2.92
   9   4  -8    5.34    4.03
  -9   4   8    4.23    3.38
   9   4  -8    4.47    3.17
  -9  -5   8  113.45    8.07
   9   5   8   88.50   15.15
   9  -5  -8   93.62   13.89
   9  -5  -8   90.18   14.33
   9   5  -8   75.79   11.27
  -9   5   8  114.40   16.74
   9  -5   8   82.61   12.85
   9   6   8    4.66    4.04
   9  -6  -8    7.25    5.22
   9  -6  -8    6.90    6.43
   9   6  -8   17.15    5.27
   9  -6   8    6.30    5.74
   9   7   8   10.07    6.40
   9  -7  -8    7.58    6.31
   9  -7   8   -3.28    3.69
   9   8   8   -0.13    7.95
   9  -8  -8   -6.73    4.17
   9  -8   8    3.37    4.93
 -10   0  -8   53.33    5.95
  10   0   8   56.13    4.98
  10   0  -8   54.46    5.43
 -10   0  -8   65.24   10.21
 -10   0   8   47.26    8.90
  10   0   8   59.55    9.97
 -10   0   8   58.74    8.07
  10   0  -8   48.45    8.55
  10  -1  -8    4.27    2.26
  10   1   8    6.92    1.88
 -10   1  -8    3.01    2.93
 -10  -1   8    4.68    2.47
  10   1   8    5.20    3.57
 -10   1  -8    8.20    3.61
  10  -1  -8    3.02    3.05
 -10  -1   8    0.39    3.10
  10   1  -8   10.01    4.32
 -10   1   8    7.82    3.77
 -10  -1  -8    4.20    4.08
  10  -1   8    8.55    4.13
 -10   1   8    0.95    3.11
  10  -1   8    3.64    2.04
  10   1  -8    5.19    2.11
 -10  -1  -8    6.66    2.03
 -10  -2   8   -0.67    1.52
 -10  -2   8   -3.40    2.30
 -10   2  -8    0.77    2.74
  10   2   8    0.38    0.94
  10  -2  -8   -2.00    1.92
  10  -2  -8   -1.31    1.73
 -10   2  -8   -1.09    2.00
  10   2   8    1.93    1.92
  10  -2   8    2.01    3.05
 -10  -2  -8    4.96    2.65
 -10  -2  -8   -0.27    1.04
 -10   2   8   -1.49    2.29
  10   2  -8   -0.04    1.83
  10  -2   8   -0.87    2.42
 -10   2   8    2.51    3.87
  10   2  -8    1.18    3.33
  10  -3  -8    4.62    4.37
 -10   3  -8    9.70    4.18
  10   3   8    5.39    4.72
 -10   3  -8    8.36    5.14
  10  -3  -8    7.86    4.25
 -10  -3   8    7.49    2.43
 -10  -3   8    5.44    4.15
  10   3  -8    3.31    2.55
 -10   3   8    6.85    4.13
  10   3  -8    6.43    3.79
  10  -3   8    7.54    3.54
  10  -3   8    8.78    4.25
 -10   3   8   -0.60    5.15
  10  -4  -8   71.86   11.96
  10   4   8   92.52   15.24
 -10  -4   8   91.24   12.41
 -10  -4   8   87.34    6.61
  10   4  -8   83.32   11.66
 -10   4   8   78.57   12.51
  10  -4   8   80.41    8.53
  10  -4   8   97.45   13.25
  10  -5  -8    6.11    5.45
 -10  -5   8    2.24    2.38
  10   5   8    9.64    5.94
  10  -5  -8   -1.32    2.27
 -10   5   8   -5.98    3.27
  10  -5   8    7.89    4.49
  10   5  -8    1.33    4.44
  10  -6  -8    5.13    5.76
  10  -6  -8   24.62    6.35
  10   6   8    7.60    7.00
  10  -6   8   19.53    7.04
  10   6  -8    9.93    5.85
  10  -7  -8   -3.73    3.91
  10   7   8   -9.21    3.87
  10  -7   8    2.58    4.93
 -11   0  -8    4.08    2.77
  11   0   8    5.25    2.19
 -11   0   8    6.02    3.30
  11   0   8    4.89    3.90
  11   0  -8    2.27    2.47
 -11   0  -8    2.63    2.30
  11   0  -8    3.95    2.24
 -11   0   8   -4.80    2.76
 -11  -1   8   17.82    5.95
 -11  -1   8   19.32    4.54
  11  -1  -8   21.34    6.55
  11   1   8   19.67    2.80
  11   1   8   19.00    6.09
 -11   1  -8   21.25    4.86
 -11   1  -8   22.71    6.10
  11  -1  -8   18.06    4.02
 -11  -1  -8   18.65    6.71
 -11   1   8   26.34    6.76
  11  -1   8   19.38    6.64
  11   1  -8   15.42    3.49
 -11  -1  -8   18.10    3.59
 -11   1   8   15.50    6.10
  11   1  -8   18.08    5.98
  11  -1   8   20.98    4.52
  11   2   8   -1.09    0.75
 -11   2  -8    2.99    3.21
 -11   2  -8   -3.35    2.43
  11   2   8    3.09    2.96
  11  -2  -8   -2.10    1.78
 -11  -2   8    0.51    1.92
  11  -2  -8   -3.91    2.27
 -11  -2   8   -2.47    2.84
  11   2  -8   -3.12    1.44
  11   2  -8   -0.73    2.20
  11  -2   8    4.34    4.20
  11  -2   8   -1.44    2.93
 -11   2   8    0.22    3.03
 -11  -3   8   19.09    3.85
 -11  -3   8   20.32    6.51
  11  -3  -8   22.67    7.10
 -11   3  -8   18.94    5.97
 -11   3  -8   11.48    4.72
  11  -3  -8   14.26    4.85
  11   3   8   21.65    7.61
  11  -3   8   28.15    6.79
  11  -3   8   16.43    5.19
 -11   3   8   15.21    6.26
  11   3  -8   19.34    6.01
  11   4   8   21.97    7.90
 -11  -4   8    9.65    3.03
 -11  -4   8   17.29    6.51
  11  -4  -8   11.71    5.85
  11  -4   8    9.17    4.65
  11  -4   8   19.15    7.31
 -11   4   8   12.50    5.58
  11   4  -8   14.96    6.39
  11   5   8   19.61    7.98
  11  -5  -8   18.05    7.04
  11  -5  -8   27.11    9.06
  11  -5   8   17.41    6.13
  11   5  -8   33.67    8.07
  11   6   8   -1.57    5.16
  11  -6  -8   -7.62    2.65
  11  -6  -8    0.08    3.15
  11  -6   8   -4.11    4.08
  11   6  -8    5.18    4.50
  11   7   8   -3.39    5.23
  11  -7  -8    5.78    5.54
  11  -7  -8    1.05    3.65
  11  -7   8   -0.86    5.47
 -12   0  -8    1.03    2.11
  12   0  -8    0.94    2.63
 -12   0  -8   -2.11    3.09
  12   0   8   -1.66    3.21
  12   0   8    7.18    2.12
 -12   0   8    1.84    3.01
  12  -1  -8   90.33   13.49
 -12  -1   8  102.45    8.84
  12   1   8  112.69   16.03
  12   1   8  105.81    5.31
 -12   1  -8   97.48   13.11
  12  -1  -8  101.26    8.58
 -12   1  -8   95.06    9.27
  12   1  -8  103.19    7.55
  12   1  -8  120.11   12.70
  12  -1   8  117.93    9.13
  12  -1   8  111.41   12.37
 -12   1   8  105.53   10.87
 -12   2  -8  224.42   15.65
  12   2   8  224.85   18.87
  12  -2  -8  188.83   12.83
 -12  -2   8  210.79   11.78
  12  -2  -8  249.13   18.86
 -12   2  -8  200.97   15.34
  12   2  -8  221.60   17.16
 -12   2   8  219.00   16.36
  12  -2   8  202.12   13.49
  12  -2   8  245.67   17.44
  12   3   8   12.83    6.02
 -12  -3   8    0.34    1.98
  12  -3  -8    3.65    4.56
 -12   3  -8   -5.36    2.75
 -12   3  -8   -1.69    3.84
  12  -3   8   -6.30    2.57
  12   3  -8   -1.75    3.14
  12  -3   8   -3.17    2.51
 -12   3   8    1.04    3.97
  12  -4  -8   38.10   10.02
  12  -4  -8   76.20   13.09
  12   4   8   60.22   13.15
  12  -4   8   70.26   11.28
  12  -4   8   60.80   10.12
  12   4  -8   69.89   11.70
 -12   4   8   60.30   11.83
  12  -5  -8    3.62    3.90
  12   5   8    0.82    3.39
  12  -5  -8   -3.43    3.89
  12   5  -8    1.45    4.07
  12   6   8   -2.87    2.57
  12  -6  -8   -1.77    4.19
  12  -6  -8   -1.78    5.15
  12   6  -8   -2.79    5.50
  12  -6   8    0.90    4.56
  12  -7  -8    2.51    4.07
  12   7   8   -1.30    5.17
  12  -7  -8   -2.32    4.63
  12  -7   8   -7.14    5.45
  13   0  -8   81.33    6.85
  13   0   8   55.25    5.52
  13   0  -8   72.26   12.31
  13   0   8   79.92   13.48
 -13   0   8   94.27    9.64
  13  -1  -8    1.23    2.74
 -13  -1   8    2.12    2.57
  13  -1  -8    6.80    3.09
  13   1   8    1.70    3.65
  13  -1   8   -3.28    3.21
  13  -1   8    6.89    3.10
  13   1  -8    5.33    4.12
 -13   1   8    5.05    3.88
  13  -2  -8    6.19    3.49
 -13   2  -8    0.25    3.71
 -13   2  -8    6.97    5.20
  13  -2  -8    4.47    4.82
  13   2   8    5.00    4.30
 -13  -2   8    5.70    3.06
  13  -2   8   14.63    5.23
  13   2  -8   10.45    5.64
 -13   2   8    4.02    4.57
  13  -2   8   13.15    5.97
 -13   3  -8   -4.10    5.62
  13   3   8   15.36    6.92
  13  -3  -8    9.06    5.03
 -13   3  -8    7.24    4.91
  13  -3   8   21.70    7.01
  13   3  -8   11.47    6.25
 -13   3   8   20.54    6.80
  13  -3   8    9.72    6.95
  13  -3   8   11.07    5.32
  13  -4  -8    5.44    4.40
  13   4   8    6.69    4.91
  13  -4  -8    4.26    4.03
  13  -4   8    8.03    4.29
 -13   4   8    2.83    4.80
  13  -5  -8    2.37    4.87
  13   5   8    6.12    4.74
  13  -5  -8   -5.50    4.35
  13   5  -8   -0.25    4.34
  13  -5   8    2.06    3.32
  13  -6  -8   -4.17    3.60
  13   6   8   -1.63    5.88
  13  -6  -8    3.83    5.92
  13   6  -8    0.94    5.57
 -14   0   8    2.69    3.08
  14   0  -8    0.42    2.66
  14   0   8    3.89    4.32
  14  -1  -8    5.38    3.46
 -14  -1   8    7.09    3.15
  14   1   8    7.18    4.11
  14  -1   8    2.47    2.92
  14  -1   8    4.66    2.83
 -14   1   8    4.18    4.16
  14   1  -8   12.51    5.44
  14   2   8   69.15   12.44
  14  -2  -8   47.25   10.70
  14  -2   8   61.56   11.56
 -14   2   8   46.95    9.27
  14   2  -8   76.84   13.35
  14  -2   8   46.65    8.19
  14   3   8    3.90    4.09
  14  -3  -8   -2.29    3.44
  14  -3  -8    2.23    3.90
  14  -3   8   -1.35    3.55
  14   3  -8   -2.65    3.79
 -14   3   8    8.07    5.14
  14  -3   8   -1.49    2.99
  14  -4  -8   -1.37    3.99
  14  -4  -8    3.61    3.92
  14   4   8    5.36    6.96
  14   4  -8   -4.65    2.96
  14  -4   8   -3.82    3.30
  14  -4   8   -3.38    3.59
  14  -5  -8    0.95    3.89
  14   5   8    0.46    4.98
  14  -5  -8   -2.40    4.05
  14  -5   8   -2.92    3.28
  14   5  -8    0.90    6.95
  14  -6  -8  -13.09    4.47
  14  -6  -8    3.49    5.81
  14   6   8   -2.75    7.87
  14  -6   8   -1.70    5.34
 -15   0   8   22.95    6.24
  15   0  -8   11.09    5.89
  15   0   8   17.44    6.82
  15  -1  -8   -2.29    3.40
  15   1   8   -1.27    3.81
 -15   1   8    2.82    3.91
  15   1  -8   -1.53    2.93
  15  -2  -8    4.95    4.55
  15   2   8   16.05    7.13
 -15   2   8   16.79    5.50
  15   2  -8   12.98    6.55
  15  -2   8   17.01    5.54
  15  -2   8    5.14    4.96
  15   3   8    2.61    4.27
  15  -3  -8   -1.71    3.20
  15  -3  -8    0.84    4.86
  15  -3   8   -2.34    4.06
  15  -3   8    1.30    4.17
  15   3  -8    0.34    3.59
  15   4   8   -0.38    3.92
  15  -4  -8   -0.76    4.64
  15  -4  -8   -4.72    2.67
  15   4  -8   -3.88    5.15
  15  -4   8    7.04    6.17
  15  -4   8    4.50    4.95
  15  -5  -8   -3.60    4.50
  15  -5  -8   -4.16    3.10
  15   5   8   -7.05    5.29
  15   5  -8    2.15    5.46
  16   0   8    5.22    5.10
  16   0  -8   -2.91    3.84
  16   1   8   -1.95    3.03
  16  -1  -8   13.53    6.39
 -16   1   8    7.74    3.81
  16  -1   8    1.18    5.77
  16   1  -8    3.73    3.70
  16   2   8    6.65    5.96
  16  -2  -8    2.51    4.31
  16  -2  -8    3.42    3.69
  16   2  -8    2.91    4.66
 -16   2   8   -5.03    3.98
  16  -2   8    5.46    4.11
  16   3   8    2.49    4.02
  16  -3  -8   -1.30    5.52
  16  -3  -8    3.64    4.13
  16  -3   8    2.34    4.72
  16   3  -8    9.84    5.18
  16  -3   8   -4.78    3.96
  16  -4  -8    3.07    5.92
  16  -4  -8   -2.33    5.08
  16   4  -8   -1.33    4.66
  16  -4   8    1.35    4.78
  17   0   8    6.06    5.93
  17  -1  -8    3.35    3.88
  17   1   8   -0.94    4.32
  17  -1   8    3.86    4.75
  17   1  -8    3.73    5.69
  17  -2  -8    0.78    4.81
  17  -2  -8    0.97    5.76
  17   2   8    4.95    4.55
  17  -2   8   -0.73    4.01
  17   2  -8    2.77    4.25
  17  -3  -8    2.18    5.96
  17  -3  -8   -9.01    3.78
  17   3   8    8.09    6.22
  17   3  -8   -7.93    5.42
  17  -3   8    3.35    4.99
  17  -4  -8    2.95    5.92
  17   4   8    0.38    2.64
  17  -4  -8   -7.06    5.26
  17   4  -8   -3.98    5.90
  18   0  -8    6.18    6.89
  18   0   8    2.88    5.96
  18  -1  -8   -3.92    4.33
  18   1  -8   -4.00    4.24
  18  -1   8    1.81    4.24
  18   2   8    4.14    5.04
  18  -2  -8   -6.35    3.96
  18  -2   8    7.49    6.52
  18   2  -8   -0.53    4.58
   0   0   9    0.99    1.07
   0   0  -9    0.62    1.18
   0   0  -9   -1.81    1.37
   0   0  -9   -0.97    1.39
   0  -1   9   -0.41    1.02
   0  -1  -9    0.37    1.20
   0  -1  -9   -0.52    0.94
   0   1   9   -0.38    0.81
   0  -1  -9    1.24    1.74
   0   1  -9   -0.76    1.10
   0   1  -9   -1.02    0.71
   0   1  -9    0.08    1.02
   0   2  -9    8.89    2.17
   0  -2  -9    6.18    3.25
   0   2  -9    9.94    2.35
   0  -2   9   18.91    4.30
   0   2  -9    9.04    3.19
   0   2   9    7.97    2.73
   0  -2  -9    6.07    2.31
   0  -2  -9   12.58    4.22
   0   3  -9   -0.62    0.50
   0  -3  -9    0.00    2.41
   0   3   9    0.39    1.76
   0  -3  -9   -2.84    1.40
   0   3  -9    4.98    1.99
   0  -3   9    4.21    2.44
   0   3  -9    0.83    0.83
   0  -4  -9   21.56    6.22
   0  -4  -9   32.49    7.16
   0  -4   9   39.15    7.15
   0   4   9   24.74    6.00
   0   4  -9   34.40    7.23
   0  -4  -9   25.14    5.19
   0   5   9   -2.81    2.21
   0   5  -9   -1.75    2.81
   0  -5  -9   -3.16    1.52
   0  -5   9    1.84    2.71
   0  -5  -9   -4.44    2.12
   0  -5  -9    1.36    2.30
   0   6   9    4.86    4.82
   0  -6  -9    0.98    3.27
   0  -6  -9   -2.39    2.78
   0  -6   9   -5.72    1.80
   0  -6  -9   -2.09    2.62
   0  -6  -9   -7.12    3.47
   0  -7   9   -3.98    2.71
   0  -7  -9   -0.84    4.33
   0  -7  -9   -1.85    2.99
   0  -8  -9   -1.95    4.31
   0  -8  -9   -2.57    3.86
   0  -8   9    0.89    3.51
   0  -9  -9   -5.78    3.98
   0  -9   9    0.53    3.48
  -1   0  -9   -0.68    1.41
  -1   0   9   -0.94    1.27
  -1   0  -9   -0.64    1.11
   1   0  -9    1.57    1.18
   1   0   9    0.74    0.96
  -1   0   9   -0.33    0.66
   1   0  -9   -0.52    1.29
   1  -1  -9   73.47    5.62
   1  -1  -9   75.34    7.80
  -1  -1   9   68.14    6.20
  -1  -1   9   67.67    5.44
   1   1   9   69.91    5.43
  -1   1  -9   82.24    6.25
  -1   1  -9   76.13    6.39
  -1   1  -9   76.68    6.31
   1   1   9   74.06    7.57
   1  -1  -9   69.54    7.16
  -1  -1  -9   72.83    5.22
  -1  -1  -9   57.27    8.32
   1  -1   9   75.93    5.93
  -1   1   9   68.11    5.71
  -1  -1  -9   66.69    6.96
   1   1  -9   76.65    6.33
  -1   1   9   67.74    7.49
   1   1  -9   71.50    5.89
   1   2   9    6.01    3.18
   1   2   9    9.37    2.69
   1  -2  -9   14.15    4.68
  -1  -2   9   14.65    3.13
  -1   2  -9   14.84    4.12
   1  -2  -9    7.20    2.70
  -1   2  -9    9.05    2.25
  -1  -2   9    5.77    2.36
  -1   2  -9    9.27    2.10
   1  -2  -9    9.39    3.78
   1   2  -9   10.86    3.44
  -1  -2  -9    7.18    2.30
  -1   2   9   13.33    3.54
   1  -2   9   10.46    3.24
   1   2  -9   11.97    2.56
  -1  -2  -9    5.92    3.16
  -1  -2  -9    9.59    3.73
  -1   3  -9  308.22   16.05
   1   3   9  304.99   14.54
  -1   3  -9  327.25    6.88
  -1  -3   9  338.55   10.59
   1  -3  -9  334.86   14.57
   1  -3  -9  321.16   17.91
  -1   3  -9  330.07    6.96
   1  -3  -9  308.53   18.52
  -1  -3   9  308.34   14.37
  -1   3   9  362.54   16.70
   1   3  -9  317.13    9.24
  -1  -3  -9  331.25   13.39
   1   3  -9  319.04   15.81
  -1  -3  -9  325.09   19.48
  -1  -3  -9  316.75   17.74
   1  -4  -9   11.02    5.10
   1  -4  -9   17.84    5.18
   1   4   9   12.95    4.07
  -1   4  -9   19.55    5.12
  -1  -4   9   18.01    4.62
   1  -4  -9   16.38    4.04
  -1  -4  -9   17.64    4.30
   1   4  -9   20.51    5.40
   1  -4   9   14.41    4.36
  -1   4   9   20.60    5.77
  -1  -4  -9    9.55    4.15
  -1  -4  -9   14.13    5.08
   1  -5  -9   -1.58    3.58
  -1   5  -9    0.14    2.37
  -1  -5   9    5.40    3.21
   1   5   9    3.92    2.99
   1  -5  -9    2.27    3.23
   1  -5  -9    0.64    2.73
  -1   5   9   -0.24    2.80
  -1  -5  -9   -3.38    1.89
   1   5  -9   -1.90    3.09
   1  -5   9    4.26    2.70
  -1  -5  -9    3.91    3.76
  -1  -5  -9    2.92    2.44
   1  -6  -9   24.40    7.81
   1  -6  -9   29.96    7.84
   1   6   9   45.36    8.96
  -1  -6   9   24.19    6.65
   1  -6  -9   34.63    8.36
  -1  -6  -9   20.81    5.72
  -1  -6  -9   18.02    6.81
   1  -6   9   18.33    5.84
  -1   6   9   43.21    9.43
  -1  -6  -9   22.69    7.87
  -1  -6  -9   28.88    7.58
   1  -7  -9   27.57    8.41
  -1  -7   9   21.43    7.10
   1  -7  -9   33.34    8.80
  -1  -7  -9   39.63    9.55
   1  -7   9   22.85    6.08
  -1  -7  -9   29.35    8.40
   1  -8  -9   -0.37    5.13
  -1  -8   9   -1.82    3.58
   1  -8  -9   -0.50    4.47
  -1  -8  -9    2.59    5.21
   1  -8   9    1.26    5.08
  -1  -8  -9   -0.87    3.52
  -1  -9   9   -9.23    5.18
   1  -9  -9    4.06    4.80
   1  -9   9    3.41    5.80
  -1  -9  -9    7.10    5.28
   2   0   9    0.14    1.50
   2   0   9   -0.13    0.83
   2   0  -9   -0.46    1.66
  -2   0  -9   -1.31    0.87
   2   0  -9    0.16    0.85
  -2   0   9    2.23    1.49
  -2   0   9   -1.37    1.14
  -2   0  -9   -0.13    1.37
   2   1   9  364.23   12.38
  -2   1  -9  377.09   13.87
   2   1   9  363.24   17.05
  -2  -1   9  373.23   13.27
  -2   1  -9  354.96   14.25
   2  -1  -9  374.51   13.32
   2  -1  -9  382.02   17.87
  -2  -1   9  356.14   14.95
   2  -1   9  357.25   13.42
   2   1  -9  362.86   14.41
  -2   1   9  379.24   18.24
  -2   1   9  360.67   13.93
  -2  -1  -9  377.64   12.45
   2  -1   9  371.37   13.96
  -2  -1  -9  337.45   16.15
   2   1  -9  378.06   13.75
  -2   2  -9  210.35   12.12
   2   2   9  201.43    9.97
  -2  -2   9  205.39   10.18
  -2  -2   9  212.89   10.32
  -2   2  -9  215.87    8.54
   2   2   9  194.62   13.24
  -2   2  -9  200.57    9.18
   2  -2  -9  190.58   10.14
   2  -2  -9  209.45   13.93
  -2   2   9  208.74   11.74
   2  -2   9  216.37   11.37
  -2   2   9  235.71   15.33
  -2  -2  -9  202.35   13.28
  -2  -2  -9  198.28    9.08
   2   2  -9  214.76    9.53
   2   2  -9  220.75   11.47
   2   3   9  233.88   15.74
  -2  -3   9  234.33   12.13
  -2   3  -9  225.61   14.04
  -2  -3   9  236.36    9.77
  -2   3  -9  225.25    6.36
  -2   3  -9  242.29    6.06
   2  -3  -9  236.90   15.24
   2  -3  -9  239.06   12.60
   2   3   9  226.42   12.09
   2   3  -9  232.78   13.23
  -2  -3  -9  236.21   10.78
   2  -3   9  231.84   13.27
  -2  -3  -9  238.79   15.36
  -2   3   9  203.25   13.06
   2   3  -9  233.70    8.88
   2   4   9   13.30    5.50
  -2   4  -9    6.82    3.69
  -2  -4   9    6.06    2.83
   2  -4  -9    8.22    2.93
  -2  -4   9   10.06    2.22
   2   4   9   11.37    4.17
   2  -4  -9   15.56    4.91
  -2  -4  -9   14.59    3.52
  -2   4   9    5.09    3.39
   2   4  -9   15.08    4.83
   2   4  -9   13.70    2.35
   2  -4   9   14.81    4.84
  -2  -4  -9    4.26    3.10
  -2  -4  -9    2.39    2.30
  -2   5  -9   46.45    9.24
  -2  -5   9   68.18    3.08
   2  -5  -9   60.44   10.83
   2   5   9   71.62   10.08
   2  -5  -9   68.81   11.03
  -2  -5   9   80.51    8.72
   2  -5  -9   82.22    9.11
  -2  -5  -9   70.00    7.18
   2   5  -9   65.48    3.08
   2   5  -9   70.78   10.85
  -2  -5  -9   65.09   11.30
  -2   5   9   63.49   10.64
   2  -5   9   60.98    9.66
  -2  -5  -9   86.19   13.75
   2  -6  -9   13.98    5.25
  -2  -6   9    6.45    3.75
   2  -6  -9   11.79    5.11
   2  -6  -9   11.90    5.35
  -2  -6  -9    6.79    4.47
   2   6  -9   13.64    4.84
   2  -6   9    3.44    3.31
  -2  -6  -9    4.90    4.31
  -2   6   9    5.08    3.05
  -2  -6  -9    1.05    4.43
  -2  -6  -9    9.22    4.07
  -2  -7   9  125.06   12.56
   2  -7  -9  115.78   16.67
   2  -7  -9  127.53   17.78
   2  -7   9   96.55   13.71
  -2  -7  -9  119.49   12.81
  -2  -7  -9  112.78   16.43
   2  -8  -9   13.24    6.60
  -2  -8   9   11.52    5.06
   2  -8  -9   -3.81    4.53
  -2  -8  -9    8.01    5.51
   2  -8   9    8.99    4.49
   3   0  -9    0.34    1.82
  -3   0   9   -1.04    1.20
  -3   0  -9   -0.44    0.88
  -3   0  -9    1.37    1.83
  -3   0   9   -0.79    0.64
   3   0   9    0.56    1.04
  -3  -1   9    2.51    1.64
   3  -1  -9    4.06    1.93
  -3   1  -9    0.83    1.35
  -3  -1   9    2.83    2.01
  -3   1  -9    3.59    2.11
   3   1   9    3.14    1.31
   3  -1  -9    4.76    2.52
   3   1   9    3.19    2.27
   3  -1   9    6.99    2.41
  -3   1   9    1.59    2.06
  -3  -1  -9    5.70    2.70
   3   1  -9    3.48    2.23
  -3  -1  -9    1.92    1.36
   3  -1   9    3.09    1.61
  -3   1   9    4.69    2.54
   3   1  -9    2.33    1.73
   3   2   9    1.65    2.31
  -3  -2   9   -0.19    1.02
   3  -2  -9    2.95    2.31
  -3   2  -9    1.31    1.51
  -3   2  -9    4.36    2.18
   3  -2  -9    0.26    1.15
   3   2   9    3.09    1.91
  -3  -2   9    1.96    1.59
   3   2  -9    1.00    1.26
   3  -2   9    1.87    1.63
  -3   2   9   -2.26    1.84
   3  -2   9    0.88    1.94
  -3  -2  -9    2.21    1.35
  -3   2   9    2.50    1.83
  -3  -2  -9   -0.90    2.69
   3   2  -9    1.73    1.59
   3  -3  -9   16.29    5.10
  -3  -3   9   13.66    2.98
   3  -3  -9   12.89    3.41
  -3  -3   9   16.56    3.71
  -3   3  -9   15.14    4.52
   3   3   9   15.11    3.60
   3   3   9   13.90    5.02
  -3   3   9   14.29    4.39
   3   3  -9   11.99    3.48
  -3   3   9   13.69    4.91
  -3  -3  -9   11.62    2.85
   3  -3   9   20.53    4.66
  -3  -3  -9   16.22    4.61
   3  -4  -9    5.64    2.77
   3  -4  -9    8.80    4.28
   3   4   9    4.71    2.99
  -3  -4   9    6.12    2.09
   3   4   9    8.84    4.12
  -3  -4   9    7.44    3.18
  -3   4  -9    4.36    2.60
   3  -4  -9   10.66    4.91
  -3  -4  -9    4.45    2.26
   3   4  -9    7.80    2.13
   3   4  -9    7.86    3.07
  -3  -4  -9    7.18    3.50
  -3   4   9    2.57    2.64
   3  -4   9   11.13    3.93
  -3  -5   9   14.71    2.76
   3  -5  -9   19.53    5.95
  -3  -5   9   12.19    4.58
   3  -5  -9   19.94    6.56
  -3   5  -9    9.30    5.60
   3   5   9   24.53    6.73
   3   5   9   13.73    4.63
   3  -5  -9   36.75    7.59
   3   5  -9   11.68    3.74
   3  -5   9   18.64    5.63
  -3  -5  -9   17.35    4.25
  -3   5   9   20.80    6.26
   3   5  -9   14.53    3.03
  -3  -5  -9   19.52    5.95
   3  -6  -9   21.06    6.78
   3  -6  -9   27.00    7.53
   3  -6  -9   21.14    7.00
  -3  -6   9   25.27    6.12
  -3  -6  -9   12.43    6.74
   3   6  -9   27.53    5.93
  -3  -6  -9   17.39    4.58
   3  -6   9   31.91    7.38
  -3  -6  -9   17.41    5.83
  -3   6   9   22.36    7.55
   3  -7  -9    1.75    4.52
   3  -7  -9    4.20    4.83
  -3  -7   9    2.74    2.58
  -3  -7  -9   -1.74    3.38
  -3  -7  -9   -3.57    2.13
   3  -7   9    4.17    4.36
   3  -8  -9   -1.10    3.87
  -3  -8   9    3.59    3.82
   3  -8  -9    2.22    5.27
  -3  -8  -9   -2.62    3.09
  -3  -8  -9    2.86    5.95
   3  -8   9   11.46    5.62
  -4   0  -9   -2.88    1.17
  -4   0  -9   -0.45    0.84
   4   0   9    0.89    1.19
  -4   0   9    1.24    1.26
  -4   0   9    0.85    2.20
   4   0   9    0.03    1.21
   4   0  -9   -1.29    0.84
   4   0  -9    0.21    1.69
   4   1   9   46.19    7.43
   4  -1  -9   49.33    7.77
  -4  -1   9   45.20    4.67
  -4  -1   9   56.02    6.29
   4  -1  -9   55.44    5.26
  -4   1  -9   44.75    6.21
  -4   1  -9   44.97    6.07
   4   1   9   47.76    4.32
   4  -1   9   45.66    5.05
   4  -1   9   49.97    5.45
  -4   1   9   45.72    6.24
  -4   1   9   51.98    8.26
  -4  -1  -9   48.84    7.34
  -4  -1  -9   43.05    4.09
   4   1  -9   54.22    5.07
   4   1  -9   44.59    6.33
   4   2   9  153.76   12.18
  -4   2  -9  157.75    8.26
   4  -2  -9  164.72   12.57
  -4   2  -9  147.69   10.48
   4  -2  -9  164.76    9.97
   4   2   9  154.16    8.13
  -4  -2   9  168.82    8.99
   4   2  -9  153.11    9.31
  -4  -2  -9  157.43    7.59
   4  -2   9  159.72   10.25
   4  -2   9  158.29    8.75
   4   2  -9  174.65    9.98
  -4   2   9  155.84   12.78
  -4  -2  -9  168.66   12.50
  -4   2   9  147.79   10.50
   4  -3  -9   87.17   11.79
   4   3   9  101.98   10.67
  -4   3  -9   98.32    9.25
   4   3   9   79.91    6.61
  -4   3  -9   81.87    4.91
   4  -3  -9   82.40    7.88
  -4  -3   9   79.25    6.66
  -4  -3   9   80.88    6.69
  -4   3   9   78.54    8.65
  -4   3   9   72.44   11.04
   4   3  -9   83.70    7.74
   4  -3   9   75.11    8.00
  -4  -3  -9   87.54    5.98
   4   3  -9   89.45    6.73
   4  -3   9   78.81    5.11
  -4  -3  -9   79.93   10.92
   4   4   9   -0.25    1.57
  -4  -4   9    0.65    1.61
   4  -4  -9    2.34    2.37
   4   4   9    4.06    2.70
  -4  -4   9    3.68    2.69
  -4   4  -9    0.97    0.52
  -4   4  -9   -0.17    2.77
   4  -4  -9    1.40    2.40
  -4   4   9    1.09    2.44
  -4  -4  -9    1.67    1.73
  -4   4   9    4.36    4.49
  -4  -4  -9   -2.56    2.62
   4   4  -9    0.99    1.92
   4   4  -9    3.99    2.09
   4  -4   9    0.69    1.24
   4  -5  -9    0.48    3.91
  -4  -5   9   -0.28    1.27
  -4  -5   9    4.12    2.28
   4   5   9    3.92    3.91
   4  -5  -9    1.23    3.16
   4   5   9   -0.14    1.84
   4  -5  -9    7.69    4.01
  -4   5  -9   -1.02    1.81
  -4  -5  -9    0.74    1.72
   4   5  -9   -4.20    2.25
  -4   5   9   -0.31    2.98
   4  -5   9    1.98    2.68
   4   5  -9   -0.65    1.76
  -4  -5  -9    1.18    3.56
  -4  -6   9   -0.33    2.34
   4  -6  -9   -1.82    3.03
   4  -6  -9    0.71    4.17
   4   6   9    2.91    4.39
   4  -6  -9   -2.58    3.46
   4   6  -9    3.35    4.04
   4  -6   9    1.64    3.94
  -4  -6  -9    0.62    2.50
  -4  -6  -9   -4.60    3.10
  -4   6   9   -1.14    3.28
   4  -7  -9    7.09    5.42
  -4  -7   9   17.08    4.94
   4  -7  -9   12.00    5.92
  -4  -7  -9   12.79    5.39
  -4  -7  -9    7.32    6.36
   4  -7   9   17.26    5.85
   4  -8  -9    6.07    4.70
   4  -8  -9   -3.21    2.50
  -4  -8   9    7.11    3.89
   4  -8   9   -0.38    2.73
  -4  -8  -9   -6.46    4.36
  -5   0  -9    1.29    1.90
   5   0   9    0.44    1.75
   5   0  -9    1.53    2.08
  -5   0   9   -0.06    1.32
   5   0  -9   -0.60    1.19
   5   0   9   -0.33    0.93
  -5   0   9    0.80    1.80
  -5   0  -9   -1.99    1.20
  -5   1  -9  282.35   13.57
   5   1   9  296.34   10.43
  -5  -1   9  280.77   11.70
  -5  -1   9  285.84   14.95
  -5   1  -9  274.88   13.15
   5  -1  -9  278.48   15.93
   5   1   9  250.86   15.13
   5  -1  -9  290.20   12.51
  -5  -1  -9  290.29   10.92
   5  -1   9  285.77   13.91
   5  -1   9  282.60   12.55
  -5  -1  -9  275.57   15.26
  -5   1   9  291.67   16.92
   5   1  -9  291.05   14.60
   5   1  -9  297.88   11.97
  -5   1   9  316.10   14.43
   5  -2  -9  221.00   11.92
  -5  -2   9  248.70   11.01
   5   2   9  204.96    9.15
  -5  -2   9  218.92   12.48
   5  -2  -9  242.16   15.53
   5   2   9  233.26   15.53
  -5   2  -9  203.87   12.72
  -5   2  -9  227.02   10.79
  -5   2   9  215.40   15.20
  -5  -2  -9  215.56   14.26
   5  -2   9  232.94   11.44
   5  -2   9  209.89   12.11
   5   2  -9  212.04   11.12
   5   2  -9  221.73   12.02
  -5  -2  -9  214.67    8.83
  -5  -3   9    3.37    2.14
  -5  -3   9    4.52    1.87
   5   3   9    1.73    1.85
   5   3   9   -3.52    2.11
  -5   3  -9    1.09    2.10
  -5   3  -9    1.89    1.59
   5  -3  -9    2.24    2.00
   5  -3  -9    4.32    1.90
   5  -3   9    1.75    1.86
  -5   3   9   -0.94    1.25
   5   3  -9    1.43    1.17
   5  -3   9    3.83    1.91
  -5   3   9   -0.04    3.64
  -5  -3  -9    2.48    1.57
  -5  -3  -9    3.15    2.38
   5   3  -9   -1.31    1.99
   5   4   9   40.62    8.88
  -5  -4   9   40.81    6.39
  -5  -4   9   34.05    5.62
  -5   4  -9   38.42    8.08
   5   4   9   33.31    5.71
  -5   4  -9   40.12    3.61
   5  -4  -9   29.33    6.70
   5  -4  -9   28.47    7.28
   5  -4   9   35.79    3.31
  -5   4   9   40.07    9.23
   5   4  -9   41.69    6.00
  -5  -4  -9   39.00    7.89
  -5   4   9   45.98    9.18
   5  -4   9   43.20    7.86
   5   4  -9   40.92    7.19
  -5  -4  -9   44.81    4.63
  -5  -5   9    0.56    1.96
   5  -5  -9    8.07    4.59
   5  -5  -9    3.14    3.88
   5   5   9    4.67    2.90
   5   5   9    0.50    2.81
  -5  -5   9    3.72    2.44
   5   5  -9    5.51    3.21
  -5  -5  -9    2.74    3.62
  -5  -5  -9    8.15    2.72
  -5   5   9    9.06    4.80
  -5   5   9    5.35    3.77
   5   5  -9    3.11    3.10
   5  -6  -9   48.21   10.60
   5   6   9   55.94   11.38
  -5  -6   9   47.35    7.87
   5  -6  -9   44.81    9.95
  -5  -6  -9   44.53    8.07
  -5   6   9   41.94    9.97
   5   6  -9   32.42    7.68
   5  -6   9   30.41    7.74
   5   7   9    8.50    6.40
  -5  -7   9    5.87    3.83
   5  -7  -9    5.44    4.87
   5  -7  -9   15.58    6.28
   5  -7   9   12.62    5.91
  -5  -7  -9    2.99    3.83
  -5  -7  -9    3.13    6.41
   5  -8  -9   -0.96    5.38
  -5  -8   9   -3.21    2.48
   5  -8  -9    3.27    4.48
   5  -8   9    2.88    4.04
  -5  -8  -9   -6.04    3.78
  -6   0   9   -2.22    0.82
   6   0  -9    1.48    1.51
   6   0   9   -0.19    1.22
   6   0  -9   -0.65    1.58
  -6   0  -9    0.02    1.47
  -6   0  -9    3.15    2.25
   6   0   9    0.40    1.13
   6  -1  -9   31.87    5.04
  -6  -1   9   24.97    4.32
   6   1   9   27.59    3.68
  -6  -1   9   15.93    4.53
   6   1   9   26.13    6.24
   6  -1  -9   17.48    4.79
  -6   1  -9   34.53    6.21
  -6   1  -9   27.61    5.32
  -6   1   9   28.76    6.78
   6   1  -9   33.49    4.92
   6   1  -9   19.95    5.06
   6  -1   9   31.42    5.63
  -6   1   9   21.25    4.64
  -6  -1  -9   22.61    3.82
  -6  -1  -9   28.97    6.21
   6  -1   9   31.62    5.15
   6   2   9  266.27    9.99
  -6   2  -9  255.40   14.40
   6  -2  -9  270.42   16.81
  -6  -2   9  239.15   13.95
   6  -2  -9  247.15   12.86
  -6   2  -9  249.67   12.08
  -6  -2   9  248.40   11.04
   6   2   9  254.90   16.64
  -6  -2  -9  240.89   15.65
   6  -2   9  258.85   12.90
   6   2  -9  269.89   14.12
   6   2  -9  254.21   12.05
   6  -2   9  262.80   13.84
  -6   2   9  251.63   16.89
  -6   2   9  235.56   14.24
  -6  -2  -9  255.62    9.56
  -6   3  -9    9.33    2.59
   6   3   9   16.78    5.39
  -6   3  -9    5.13    2.65
  -6  -3   9    7.04    2.84
   6  -3  -9   10.10    3.43
   6   3   9   11.70    2.90
  -6  -3   9   14.14    3.42
   6  -3  -9   15.90    5.22
  -6  -3  -9   15.04    4.51
  -6   3   9    6.29    4.33
   6   3  -9    8.48    2.70
   6   3  -9   21.73    4.94
  -6   3   9   15.12    4.95
   6  -3   9   14.14    4.50
  -6   4  -9   19.91    3.40
   6   4   9   11.18    5.05
  -6   4  -9   13.99    4.76
  -6  -4   9   22.92    4.82
  -6  -4   9   16.54    4.36
   6  -4  -9   22.99    6.19
   6  -4  -9   27.74    6.36
   6   4   9   15.00    3.94
  -6  -4  -9   23.14    5.30
   6  -4   9   27.19    6.90
   6   4  -9   23.21    5.35
   6   4  -9   24.95    5.21
  -6   4   9   15.72    4.43
   6  -4   9   16.73    3.22
  -6  -4  -9   18.31    3.34
  -6   4   9    8.10    3.52
   6   5   9   47.20    7.49
   6   5   9   32.74    9.14
  -6  -5   9   53.34    9.89
  -6  -5   9   63.26    8.37
   6  -5  -9   47.26    9.98
   6   5  -9   44.36    7.11
  -6   5   9   45.25    9.72
  -6  -5  -9   46.81    7.04
   6   5  -9   38.17    7.43
  -6   5   9   49.01   10.22
   6  -5   9   50.43    9.44
  -6  -5  -9   50.37    5.34
   6   6   9   28.34    8.25
  -6  -6   9   44.90    7.57
   6  -6  -9   41.51   10.16
   6  -6  -9   24.51    7.99
   6   6  -9   30.03    8.24
  -6  -6  -9   46.71    7.96
  -6   6   9   47.55   10.79
   6  -6   9   40.81    8.89
   6  -7  -9    7.38    5.31
   6   7   9   12.91    6.78
   6  -7  -9    8.36    5.79
   6  -7   9    2.80    4.29
   6  -8  -9   26.41   10.18
   6  -8  -9   18.31    7.18
   6   8   9   10.05    7.98
  -6  -8  -9   10.52    7.30
   6  -8   9   20.35    8.37
   7   0  -9   -3.21    1.33
   7   0   9   -0.91    1.71
   7   0   9   -0.22    1.30
  -7   0   9   -0.61    1.30
  -7   0   9    2.39    2.15
   7   0  -9   -0.10    1.16
  -7   0  -9    1.96    1.75
  -7   0  -9   -0.34    1.48
   7  -1  -9   -0.62    1.17
  -7  -1   9   -0.45    1.81
   7   1   9   -1.92    1.19
  -7  -1   9    2.36    1.59
   7   1   9   -0.83    0.70
   7  -1  -9   -3.76    1.52
  -7   1  -9    0.51    1.99
  -7   1  -9    1.77    2.22
  -7  -1  -9   -0.43    0.91
   7   1  -9    0.93    1.63
  -7   1   9    0.10    2.31
  -7  -1  -9    1.74    2.34
   7  -1   9    0.05    1.49
   7   1  -9    0.10    1.28
  -7   1   9   -0.74    0.97
   7  -1   9    2.13    2.48
   7   2   9   30.26    3.21
  -7  -2   9   37.22    7.28
  -7   2  -9   21.27    5.28
   7  -2  -9   33.61    5.84
   7   2   9   29.06    6.99
  -7   2  -9   29.47    5.19
   7  -2  -9   24.62    6.53
  -7  -2   9   37.15    5.20
   7   2  -9   29.20    4.80
  -7   2   9   16.05    5.80
  -7  -2  -9   24.55    6.36
   7  -2   9   22.68    5.20
   7   2  -9   44.65    7.37
   7  -2   9   28.83    5.37
  -7  -2  -9   27.68    3.66
  -7   2   9   24.51    5.99
   7   3   9   53.68   10.17
  -7  -3   9   34.58    6.57
   7  -3  -9   37.54    7.92
  -7  -3   9   32.71    4.97
   7  -3  -9   35.88    6.66
  -7   3  -9   28.80    5.18
  -7   3  -9   25.39    5.93
   7   3   9   41.32    4.45
  -7  -3  -9   26.38    6.42
  -7   3   9   25.68    7.04
   7   3  -9   37.68    6.27
  -7  -3  -9   37.76    3.47
   7  -3   9   28.60    5.09
  -7   3   9   32.33    6.99
   7  -3   9   43.57    7.85
   7   3  -9   45.63    7.50
  -7   4  -9   10.50    3.25
  -7  -4   9   14.02    4.27
   7   4   9    5.16    4.05
  -7  -4   9    7.91    2.74
  -7   4  -9    8.63    4.77
   7   4   9    8.22    3.00
   7  -4  -9    8.47    4.44
   7  -4  -9   10.87    4.03
  -7  -4  -9   14.85    5.18
  -7  -4  -9    5.78    1.89
   7   4  -9    3.78    3.19
   7  -4   9    6.00    2.41
   7  -4   9   13.25    4.67
   7   4  -9    8.07    2.72
  -7   4   9    6.54    3.59
  -7   4   9    6.02    4.59
   7   5   9   -2.51    3.11
   7  -5  -9    0.59    2.82
  -7  -5   9    3.68    2.39
  -7   5   9   -5.89    3.12
  -7  -5  -9    5.97    3.29
   7   5  -9    1.16    3.05
  -7   5   9   10.30    5.17
   7  -5   9    1.44    2.68
   7   5  -9   -0.38    3.50
   7   6   9   14.86    6.56
   7  -6  -9   30.09    8.66
   7  -6  -9    3.17    3.90
  -7  -6   9   13.04    4.19
  -7   6   9   18.31    6.41
   7  -6   9   23.45    7.39
  -7  -7   9   -0.62    3.56
   7  -7  -9    3.56    4.92
   7  -7  -9    2.28    3.27
   7   7   9    0.21    4.76
   7  -7   9    2.69    3.45
   7  -8  -9   -8.34    4.85
   7   8   9    0.99    5.55
   7  -8   9   11.00    7.00
  -8   0  -9    0.08    1.16
   8   0  -9   -0.03    1.44
  -8   0   9    2.53    2.17
   8   0   9    0.70    0.90
  -8   0  -9   -5.73    1.98
   8   0  -9    2.90    2.21
  -8   0   9   -0.89    1.23
   8   0   9    0.10    2.16
   8   1   9   15.56    4.94
   8  -1  -9   37.20    7.62
  -8  -1   9   35.32    7.33
   8   1   9   30.11    3.12
  -8   1  -9   17.97    4.65
  -8  -1   9   32.53    5.47
  -8   1  -9   29.39    5.71
   8  -1  -9   27.39    4.80
  -8   1   9   23.38    6.72
  -8  -1  -9   24.36    4.08
   8  -1   9   18.80    4.35
  -8   1   9   30.81    6.21
   8   1  -9   25.44    4.18
   8   1  -9   23.28    6.10
  -8  -1  -9   38.68    7.38
   8  -1   9   29.40    6.42
  -8   2  -9    1.01    2.41
   8   2   9    2.29    3.28
   8  -2  -9    3.84    2.51
  -8  -2   9    3.98    2.35
  -8   2  -9   -0.28    2.10
  -8  -2   9    2.42    2.72
   8  -2  -9    3.43    3.58
   8   2   9    2.93    1.31
  -8  -2  -9   -0.93    1.17
  -8   2   9   -5.09    2.86
   8   2  -9    0.82    1.88
  -8  -2  -9    0.77    2.22
   8  -2   9   -0.94    1.99
   8   2  -9    2.92    2.32
  -8   2   9    3.70    2.59
   8  -2   9   -0.36    1.90
  -8   3  -9    7.19    3.58
  -8  -3   9    3.46    2.67
   8   3   9    8.37    2.11
   8  -3  -9    7.01    3.99
   8   3   9    2.96    3.53
  -8   3  -9    5.75    3.11
  -8  -3   9    7.29    2.41
   8  -3   9    7.98    3.73
  -8   3   9    6.79    3.13
  -8  -3  -9    6.54    1.89
  -8   3   9    2.42    3.02
   8   3  -9    5.77    3.26
   8  -3   9    9.97    3.30
  -8  -3  -9    5.96    3.39
   8   3  -9   12.36    4.59
  -8  -4   9   49.28    7.90
   8   4   9   38.98    5.36
   8   4   9   29.72    8.38
  -8   4  -9   35.40    8.23
  -8   4  -9   49.79    6.90
  -8  -4   9   52.17    5.56
   8  -4  -9   38.56    9.33
   8   4  -9   44.87    6.80
   8   4  -9   62.51    9.36
   8  -4   9   53.05    9.46
   8  -4   9   50.24    6.80
  -8   4   9   42.32   10.00
  -8   4   9   57.47   10.53
   8  -5  -9   55.22   10.81
   8   5   9   43.31   10.40
  -8  -5   9   46.69    6.49
   8   5  -9   61.64    9.14
   8  -5   9   55.31   10.55
  -8   5   9   33.77    9.35
   8  -6  -9   -3.61    4.52
  -8  -6   9    3.91    2.83
   8  -6  -9   -2.56    3.65
   8   6   9   -2.86    5.02
   8  -6   9    0.16    3.76
   8  -7  -9   -0.17    4.62
   8   7   9   16.79    6.98
   8  -7  -9   16.06    6.23
   8  -7   9    9.15    5.93
   8  -8  -9   -7.26    5.80
   8   8   9    3.08    5.77
   8  -8  -9    0.24    4.82
   8  -8   9   -4.99    3.74
   9   0  -9   -2.74    1.60
  -9   0  -9   -3.36    1.18
   9   0  -9    1.51    0.83
   9   0   9   -1.18    1.22
  -9   0   9   -1.66    1.63
  -9   0   9   -0.85    1.58
  -9   0  -9    3.56    2.02
   9   0   9   -2.74    1.70
  -9   1  -9    0.05    1.53
  -9   1  -9   -2.00    2.16
   9   1   9    1.38    3.07
  -9  -1   9   -0.88    1.36
   9  -1  -9   -2.17    0.87
   9  -1  -9   -1.25    1.40
  -9  -1   9    0.23    2.03
   9   1   9   -0.40    0.91
   9  -1   9   -0.83    1.33
  -9   1   9    1.05    3.68
   9   1  -9   -0.33    1.58
   9   1  -9   -1.06    0.99
   9  -1   9    0.77    2.66
  -9   1   9   -0.26    2.21
  -9  -1  -9    0.29    1.30
  -9  -1  -9   -5.65    1.94
  -9   2  -9   24.57    5.98
   9   2   9   15.32    5.60
  -9  -2   9   32.32    5.16
   9   2   9   27.31    3.44
   9  -2  -9   15.95    5.48
  -9  -2   9   15.80    5.19
   9  -2  -9   26.45    5.27
  -9   2  -9   23.10    5.61
  -9   2   9   16.41    7.07
   9  -2   9   24.41    5.54
   9   2  -9   23.86    5.98
   9  -2   9   23.38    5.70
  -9  -2  -9   18.49    5.91
  -9  -2  -9   24.37    3.52
  -9   2   9   28.11    7.04
   9   2  -9   23.78    4.04
  -9  -3   9   11.05    4.41
  -9   3  -9    7.86    4.06
  -9   3  -9    6.73    3.71
   9  -3  -9   12.40    5.27
   9   3   9   11.37    2.47
  -9  -3   9   11.50    3.08
[truncated: 356,263 more chars]
