# Supplementary material for: 9-(4-Meth­oxy­phen­yl)-9H-carbazole
Source: IUCrdata. 2023 Aug 10;8(Pt 8):x230674. doi: 10.1107/S2414314623006740 (PMC10483533; doi:10.1107/S2414314623006740)
Supplement: Supplementary file 2 [file x-08-x230674-Isup2.hkl]

#
# h,k,l, Fc-squared, Fo-squared, sigma(Fo-squared), status flag
#
data_I
_shelx_title ' CZPhOMe_040723_0m_a.res in Pbca'
_shelx_refln_list_code          4
_shelx_F_calc_maximum      222.17
_exptl_crystal_F_000      1152.00
_reflns_d_resolution_high  0.8198

loop_
 _space_group_symop_operation_xyz
 'x, y, z'
 '-x+1/2, -y, z+1/2'
 '-x, y+1/2, -z+1/2'
 'x+1/2, -y+1/2, -z'
 '-x, -y, -z'
 'x-1/2, y, -z-1/2'
 'x, -y-1/2, z-1/2'
 '-x-1/2, y-1/2, z'

_cell_length_a    16.2645
_cell_length_b     7.8297
_cell_length_c    22.8188
_cell_angle_alpha  90.000
_cell_angle_beta   90.000
_cell_angle_gamma  90.000

_shelx_F_squared_multiplier     1.000

loop_
 _refln_index_h
 _refln_index_k
 _refln_index_l
 _refln_F_squared_calc
 _refln_F_squared_meas
 _refln_F_squared_sigma
 _refln_observed_status
   2   0   0      18071.11      18763.04       301.92 o
   4   0   0      49358.00      53611.59       786.47 o
   6   0   0        420.27        465.06        13.70 o
   8   0   0       6648.61       6895.25        73.65 o
  10   0   0        439.88        486.25        17.36 o
  12   0   0        142.87        204.83        13.69 o
  14   0   0        927.86        967.80        43.34 o
  16   0   0         15.55         -2.69        17.19 o
  18   0   0          1.49         28.80        14.29 o
   2   1   0       1022.55        882.10         9.37 o
   4   1   0      21787.05      21417.11       344.41 o
   6   1   0        584.33        565.42        18.54 o
   8   1   0       1630.70       1447.33        22.27 o
  10   1   0        290.19        277.25         8.70 o
  12   1   0         77.96         72.22         6.07 o
  14   1   0          6.47         -0.31         6.18 o
  16   1   0        134.10        130.73        25.42 o
  18   1   0         19.82         10.39        14.95 o
   0   2   0        635.73        582.77        13.94 o
   2   2   0          8.35         17.14         2.15 o
   4   2   0        402.02        375.08         8.26 o
   6   2   0        188.97        179.75         8.56 o
   8   2   0       2226.74       2080.88        35.08 o
  10   2   0        297.00        253.16        15.07 o
  12   2   0        164.85        155.41        13.57 o
  14   2   0        570.07        537.10        32.45 o
  16   2   0        118.65        115.19        19.77 o
  18   2   0          0.14         -5.56        10.56 o
   2   3   0         86.61         81.05         5.31 o
   4   3   0          3.47          1.78         1.79 o
   6   3   0       1005.43       1106.33        17.25 o
   8   3   0        583.58        576.96         8.84 o
  10   3   0          4.37         -2.84         4.79 o
  12   3   0         33.64         59.20        10.04 o
  14   3   0         79.47         70.03        12.90 o
  16   3   0          0.02        -10.92        10.92 o
  18   3   0         36.31         13.49        15.05 o
   0   4   0       4718.07       4783.10        56.57 o
   2   4   0         29.46         27.10         3.68 o
   4   4   0       2019.40       2140.17        28.43 o
   6   4   0        240.35        300.84        10.89 o
   8   4   0          9.98         13.90         4.08 o
  10   4   0         34.24         45.97         7.70 o
  12   4   0         28.40         13.83        13.19 o
  14   4   0          6.02          5.48         9.32 o
  16   4   0        199.24        202.90        27.63 o
  18   4   0         80.89        102.05        27.88 o
   2   5   0         21.75         16.83         4.03 o
   4   5   0        288.09        304.58        12.83 o
   6   5   0        394.56        413.20        13.74 o
   8   5   0       1640.78       1689.98        28.76 o
  10   5   0         26.38         29.00         8.18 o
  12   5   0         55.82         42.03        15.03 o
  14   5   0         28.14         38.84        12.64 o
  16   5   0         24.10          7.46        12.11 o
   0   6   0        407.86        444.64        21.62 o
   2   6   0        141.22        139.36         9.16 o
   4   6   0        198.37        188.52        12.01 o
   6   6   0         13.72         11.30         4.47 o
   8   6   0        186.31        164.55        21.39 o
  10   6   0          3.97         10.91        11.00 o
  12   6   0         20.65         11.25        11.04 o
  14   6   0         72.66         51.38        71.32 o
   2   7   0         91.61         98.34        11.31 o
   4   7   0        497.46        540.59        25.55 o
   6   7   0        156.43        204.41        22.64 o
   8   7   0         95.74         66.42        25.62 o
  10   7   0          8.06         43.33        22.26 o
  12   7   0          2.67         27.69        27.52 o
   0   8   0       1027.66       1067.38        82.82 o
   2   8   0         11.69         28.66        14.91 o
   4   8   0        355.51        381.98        41.53 o
   6   8   0         44.18         44.46        27.95 o
   8   8   0          8.52         39.08        25.43 o
  10   8   0          0.19        -16.17        16.17 o
   2   9   0         21.02         11.08        17.90 o
   4   9   0         11.21         29.95        30.25 o
   6   9   0          0.64        -13.87        20.44 o
   1   1   1       2695.73       2417.42        12.66 o
   2   1   1        466.73        404.46         4.54 o
   3   1   1       3971.65       3727.22        21.74 o
   4   1   1        765.76        705.97         7.97 o
   5   1   1       7962.53       7510.23        38.33 o
   6   1   1       2164.70       2043.60        13.74 o
   7   1   1       1869.56       1859.32        13.62 o
   8   1   1        126.73        121.00         3.74 o
   9   1   1       1973.12       1940.23        16.40 o
  10   1   1        364.87        383.63         7.01 o
  11   1   1          3.76          5.58         1.74 o
  12   1   1         41.10         42.26         3.19 o
  13   1   1        144.62        152.30         7.41 o
  14   1   1         71.93         83.65        10.19 o
  15   1   1        181.78        170.89        14.86 o
  16   1   1         74.10         88.01        16.76 o
  17   1   1          1.30         -6.74         6.74 o
  18   1   1          5.79          3.11         8.98 o
  19   1   1          0.24         -7.00         7.00 o
   0   2   1       7889.23       7253.76        44.11 o
   1   2   1        500.48        500.78         8.42 o
   2   2   1        218.78        193.68         4.18 o
   3   2   1        457.53        408.48         6.29 o
   4   2   1        172.28        192.42         4.26 o
   5   2   1        360.99        331.98         7.06 o
   6   2   1        120.63        139.48         4.67 o
   7   2   1       4957.71       4937.22        32.90 o
   8   2   1        725.20        777.59        10.66 o
   9   2   1       1560.10       1574.32        23.12 o
  10   2   1         99.47         79.94         3.57 o
  11   2   1        302.93        330.44        12.36 o
  12   2   1          2.09         -1.79         3.44 o
  13   2   1        194.37        197.31        12.61 o
  14   2   1         74.65         74.23         9.21 o
  15   2   1         29.66         28.19         7.78 o
  16   2   1          4.00          7.00         7.03 o
  17   2   1          0.08         15.66        11.07 o
  18   2   1         20.90         28.76        12.97 o
  19   2   1          6.85          0.65        12.87 o
   1   3   1        228.27        212.84         5.19 o
   2   3   1        169.95        168.72         4.89 o
   3   3   1        123.03        118.65         4.78 o
   4   3   1          3.21          4.75         1.40 o
   5   3   1        287.25        306.89         6.86 o
   6   3   1          2.53          4.89         1.42 o
   7   3   1          0.33          0.62         1.09 o
   8   3   1         29.67         28.21         2.89 o
   9   3   1         12.58          9.87         4.16 o
  10   3   1        739.05        736.98        17.45 o
  11   3   1        174.48        162.53         9.72 o
  12   3   1         38.91         29.32         6.87 o
  13   3   1        272.25        273.42        15.15 o
  14   3   1        202.82        186.78        14.54 o
  15   3   1        212.12        236.74        19.82 o
  16   3   1         10.77          6.48         7.34 o
  17   3   1        169.60        148.56        19.88 o
  18   3   1          4.28         -2.61        10.05 o
   0   4   1        483.25        508.41        12.82 o
   1   4   1          0.30          0.63         1.49 o
   2   4   1        364.69        393.86         8.02 o
   3   4   1        326.05        322.20         7.35 o
   4   4   1         65.41         69.71         4.20 o
   5   4   1          4.11          4.71         1.77 o
   6   4   1        285.68        302.97         7.61 o
   7   4   1        264.93        281.18         8.38 o
   8   4   1         44.44         47.77         3.29 o
   9   4   1         35.65         35.11         5.17 o
  10   4   1         15.62          9.55         3.01 o
  11   4   1        117.29        144.37        10.27 o
  12   4   1        154.04        144.02        12.81 o
  13   4   1         84.84         76.49        11.39 o
  14   4   1        236.95        241.70        19.62 o
  15   4   1          7.98         -6.29         6.29 o
  16   4   1         33.04         29.66         9.77 o
  17   4   1         11.65         -7.79         7.79 o
   1   5   1        554.86        603.85        10.45 o
   2   5   1         15.70         10.44         2.04 o
   3   5   1          1.48          1.37         1.90 o
   4   5   1          4.37          2.95         1.81 o
   5   5   1         42.66         51.40         4.10 o
   6   5   1         62.98         72.78         4.90 o
   7   5   1        469.80        475.19        12.17 o
   8   5   1          7.37          2.70         2.86 o
   9   5   1        571.76        579.48        16.31 o
  10   5   1        304.11        311.71        15.69 o
  11   5   1        146.45        160.99        14.14 o
  12   5   1         59.96         48.18         9.62 o
  13   5   1         98.85         97.63        12.84 o
  14   5   1        147.02        172.76        17.00 o
  15   5   1          5.26          1.83         7.45 o
  16   5   1          4.76         -7.33         7.33 o
   0   6   1        462.98        467.83        14.92 o
   1   6   1         18.46         21.39         3.85 o
   2   6   1        294.49        308.52         8.98 o
   3   6   1        305.90        296.47         9.45 o
   4   6   1          1.64         -2.66         3.39 o
   5   6   1        346.78        351.92        10.30 o
   6   6   1        247.03        270.06        10.22 o
   7   6   1          0.58         -4.11         4.47 o
   8   6   1         31.85         32.99         5.76 o
   9   6   1         62.32         56.12         9.55 o
  10   6   1          0.10         -5.39         5.45 o
  11   6   1          8.35         -0.86         7.18 o
  12   6   1         37.46         11.27         8.18 o
  13   6   1          1.10         -5.10         8.87 o
  14   6   1          0.98          0.91        11.92 o
  15   6   1          2.89        -12.28        12.28 o
   1   7   1        645.66        700.25        18.14 o
   2   7   1         44.89         29.10         5.59 o
   3   7   1        426.13        427.69        16.09 o
   4   7   1        252.58        261.46        15.30 o
   5   7   1        164.47        172.05        13.88 o
   6   7   1         24.12         19.95         6.50 o
   7   7   1          0.03          6.72         9.66 o
   8   7   1          0.03          1.15         8.32 o
   9   7   1          0.12        -11.56        11.56 o
  10   7   1         68.06         52.38        11.60 o
  11   7   1          9.68         31.48        17.72 o
  12   7   1          0.08          7.71        14.79 o
  13   7   1          0.00         -8.05        10.77 o
   0   8   1        263.85        349.84        42.56 o
   1   8   1          0.02         10.16         9.09 o
   2   8   1        355.83        419.68        31.19 o
   3   8   1        126.96        129.33        21.52 o
   4   8   1         24.16         19.24         8.98 o
   5   8   1        103.38        105.87        16.36 o
   6   8   1         93.46         79.22        22.42 o
   7   8   1         12.74         -5.20        12.18 o
   8   8   1         59.78         55.00        19.10 o
   9   8   1         29.38          7.38        16.48 o
  10   8   1         29.48          8.60        28.29 o
   1   9   1          0.40         -3.24         8.91 o
   2   9   1          0.47        -11.09        11.31 o
   3   9   1          2.68         -7.58         9.40 o
   4   9   1         40.18         48.22        32.90 o
   5   9   1         12.65         28.03        19.52 o
   6   9   1          0.00        -14.03        14.03 o
   1   0   2       3297.94       2861.99        23.77 o
   2   0   2       1088.63        946.94         9.90 o
   3   0   2      15335.11      14962.69       220.44 o
   4   0   2       5018.38       4830.08        34.12 o
   5   0   2       2840.31       2751.84        24.89 o
   6   0   2        443.19        461.40        11.51 o
   7   0   2        218.86        178.42         7.00 o
   8   0   2        728.80        782.10        14.55 o
   9   0   2         72.13         83.05         5.93 o
  10   0   2        119.87        110.75         7.23 o
  11   0   2        315.43        283.06        10.52 o
  12   0   2          7.02          1.82         3.14 o
  13   0   2        220.37        244.62        11.00 o
  14   0   2         26.02         32.10         7.93 o
  15   0   2        217.70        220.93        24.76 o
  16   0   2         61.25         68.88        20.17 o
  17   0   2         92.36         76.15        23.46 o
  18   0   2         29.09         32.22        16.20 o
  19   0   2          0.72         -2.56        20.48 o
   1   1   2        187.39        175.86         2.78 o
   2   1   2       2584.35       2201.16        12.83 o
   3   1   2       6749.60       6162.90        27.56 o
   4   1   2       9448.50       8726.87        44.35 o
   5   1   2       5168.97       4840.59        28.68 o
   6   1   2       2167.91       2134.18        16.29 o
   7   1   2       1225.69       1155.91        10.42 o
   8   1   2         73.72         57.21         2.78 o
   9   1   2          1.56          1.83         1.15 o
  10   1   2        536.29        548.67         8.32 o
  11   1   2          0.04         -0.54         1.49 o
  12   1   2        116.56        125.57         4.85 o
  13   1   2        294.66        295.75        10.53 o
  14   1   2          2.20         -4.03         4.03 o
  15   1   2         62.85         61.71         9.78 o
  16   1   2         26.53          5.17         8.70 o
  17   1   2          2.95          7.28         7.64 o
  18   1   2          7.12          8.62         8.93 o
  19   1   2          5.38        -10.54        11.53 o
   0   2   2        809.70        728.73        11.18 o
   1   2   2       1166.70       1100.94        12.16 o
   2   2   2        714.54        674.63         7.64 o
   3   2   2        115.42        107.45         3.46 o
   4   2   2       2252.05       2109.54        15.75 o
   5   2   2       4557.07       4454.19        24.71 o
   6   2   2         18.28         15.81         1.99 o
   7   2   2        920.87        890.13        11.44 o
   8   2   2       1772.39       1684.50        22.21 o
   9   2   2        294.76        296.63         7.88 o
  10   2   2          2.77          0.98         1.81 o
  11   2   2        212.52        196.30         6.85 o
  12   2   2        241.74        229.09         7.77 o
  13   2   2         29.46         22.11         5.34 o
  14   2   2         72.20         60.21         7.91 o
  15   2   2          0.18         -5.79         5.79 o
  16   2   2          5.06         -1.32         6.94 o
  17   2   2          0.42         19.48        14.21 o
  18   2   2          4.55         18.47         9.77 o
  19   2   2          1.39          5.57        10.06 o
   1   3   2        391.05        354.26         7.15 o
   2   3   2        572.39        571.49         8.59 o
   3   3   2         87.51         78.37         3.88 o
   4   3   2       1446.92       1390.57        14.10 o
   5   3   2         61.34         59.35         3.49 o
   6   3   2        156.41        142.75         4.65 o
   7   3   2         98.63         99.72         3.65 o
   8   3   2        664.17        675.89        11.41 o
   9   3   2        641.93        653.68        11.33 o
  10   3   2         10.13         10.41         2.34 o
  11   3   2          9.17         10.59         4.00 o
  12   3   2        632.42        651.92        18.87 o
  13   3   2        212.69        218.04        13.96 o
  14   3   2          0.31         -5.37         5.37 o
  15   3   2        136.48        116.16        14.05 o
  16   3   2          0.00         -6.07         6.07 o
  17   3   2         14.70          7.47         9.38 o
  18   3   2          1.37         -3.37         8.73 o
   0   4   2        316.47        272.54         9.45 o
   1   4   2         24.69         21.85         2.46 o
   2   4   2          5.33          7.59         1.90 o
   3   4   2         36.53         40.88         3.32 o
   4   4   2       2180.13       2266.94        20.65 o
   5   4   2         11.11          9.21         1.89 o
   6   4   2         39.68         41.99         3.36 o
   7   4   2          3.04          7.15         1.90 o
   8   4   2         68.55         69.32         3.71 o
   9   4   2         30.61         36.01         3.81 o
  10   4   2        126.34        131.11         6.74 o
  11   4   2        173.86        173.87        11.01 o
  12   4   2        696.78        750.24        24.56 o
  13   4   2        174.68        180.60        17.43 o
  14   4   2         70.86         46.63        13.14 o
  15   4   2          3.56         11.26         7.15 o
  16   4   2        154.67        170.70        25.09 o
  17   4   2         48.45         51.45        12.06 o
   1   5   2        220.58        241.92         7.53 o
   2   5   2        338.50        381.56         8.75 o
   3   5   2       1107.81       1148.24        14.88 o
   4   5   2          0.25         -1.12         2.16 o
   5   5   2        167.73        171.65         7.38 o
   6   5   2         16.78         14.97         2.84 o
   7   5   2          0.24          0.36         2.41 o
   8   5   2        245.07        221.36         8.53 o
   9   5   2        233.91        207.27        10.03 o
  10   5   2        124.52        137.17        10.96 o
  11   5   2        415.25        433.41        21.61 o
  12   5   2        450.70        517.52        37.76 o
  13   5   2         63.10         59.10        12.22 o
  14   5   2          5.84          3.04         7.81 o
  15   5   2          0.04         -2.76         8.60 o
  16   5   2         22.14         15.93         7.99 o
   0   6   2         68.22         77.44         7.06 o
   1   6   2        201.20        189.71         7.30 o
   2   6   2         87.85        102.10         5.32 o
   3   6   2         51.42         54.92         5.09 o
   4   6   2        514.50        499.82        12.71 o
   5   6   2       1123.57       1098.32        17.47 o
   6   6   2          0.12          4.69         2.93 o
   7   6   2        742.90        772.38        22.02 o
   8   6   2        307.26        297.69        13.69 o
   9   6   2          9.65         16.85         8.44 o
  10   6   2          6.06          4.21         6.34 o
  11   6   2          2.84         -3.59         7.77 o
  12   6   2         14.91         11.66        10.86 o
  13   6   2         47.03         53.83        11.42 o
  14   6   2         14.11          8.94         9.45 o
  15   6   2          3.59          1.24        11.13 o
   1   7   2         72.27         75.55         9.78 o
   2   7   2        104.40        106.51         9.51 o
   3   7   2         42.23         38.67         9.59 o
   4   7   2          6.22         -0.37         4.74 o
   5   7   2         15.16         20.27         6.88 o
   6   7   2          4.95         -3.27         4.46 o
   7   7   2         18.17         10.76         8.11 o
   8   7   2          0.13         -1.31         7.22 o
   9   7   2         67.04         71.71        15.63 o
  10   7   2          2.63         -3.05         8.79 o
  11   7   2          0.31         -9.55         9.55 o
  12   7   2          8.81         15.45        14.65 o
  13   7   2          1.45         15.54        13.46 o
   0   8   2          0.01         -7.94        10.74 o
   1   8   2         94.94         91.81        15.73 o
   2   8   2          5.00          1.66        10.02 o
   3   8   2          2.86          0.99         7.84 o
   4   8   2          0.00         -8.46         8.46 o
   5   8   2        138.66        127.07        33.67 o
   6   8   2         10.39         -5.15        16.55 o
   7   8   2         74.61         18.31        18.39 o
   8   8   2         10.08         -0.73        12.18 o
   9   8   2         67.18         75.38        36.10 o
  10   8   2          0.94        -11.99        47.59 o
   1   9   2         45.08         36.88        18.51 o
   2   9   2          0.32        -10.23        10.23 o
   3   9   2         26.00         37.23        11.64 o
   4   9   2         16.63         18.16        18.78 o
   5   9   2          0.58        -15.79        15.79 o
   6   9   2          4.68        -15.48        15.48 o
   1   1   3      35862.45      38705.55       286.05 o
   2   1   3      34109.20      35735.57       267.29 o
   3   1   3        312.66        283.18         4.38 o
   4   1   3       1629.69       1464.50        11.18 o
   5   1   3        321.88        339.85         5.79 o
   6   1   3       1683.48       1606.02        14.28 o
   7   1   3          2.19          3.64         1.12 o
   8   1   3        196.11        182.01         4.90 o
   9   1   3       1427.48       1505.58        14.15 o
  10   1   3         56.18         41.06         2.94 o
  11   1   3         85.37         89.17         3.90 o
  12   1   3        538.68        540.90         8.92 o
  13   1   3         82.39         77.60         5.32 o
  14   1   3         21.00         16.57         5.46 o
  15   1   3        244.96        199.64        15.81 o
  16   1   3         97.84         83.33        13.64 o
  17   1   3         42.84         26.44        10.88 o
  18   1   3          1.35         -6.12         8.21 o
  19   1   3          0.79          0.71         8.64 o
   0   2   3       1472.43       1408.79        13.57 o
   1   2   3        146.17        149.27         4.15 o
   2   2   3        536.31        479.91         6.39 o
   3   2   3         27.72         24.10         1.95 o
   4   2   3        247.17        249.66         4.97 o
   5   2   3       1444.52       1390.61        12.11 o
   6   2   3         59.91         74.96         4.18 o
   7   2   3        435.86        474.57         9.05 o
   8   2   3         27.98         30.47         3.07 o
   9   2   3         26.29         22.27         2.92 o
  10   2   3         66.23         72.88         4.85 o
  11   2   3         92.48        101.58         5.68 o
  12   2   3        287.13        276.16         9.07 o
  13   2   3          6.19          5.13         4.41 o
  14   2   3          0.20         -3.12         5.18 o
  15   2   3        102.46        103.46        11.38 o
  16   2   3          0.01          5.96         6.81 o
  17   2   3          5.63          5.39         9.40 o
  18   2   3          0.53         21.49        23.02 o
  19   2   3          0.07         -4.94        19.33 o
   1   3   3         35.58         34.17         2.24 o
   2   3   3       3736.73       3875.46        27.42 o
   3   3   3          5.06         10.02         1.67 o
   4   3   3        485.80        464.19         9.59 o
   5   3   3        737.71        818.23        10.53 o
   6   3   3        278.12        310.07         6.44 o
   7   3   3        407.76        416.67         6.22 o
   8   3   3          4.84          6.41         2.09 o
   9   3   3         52.56         67.08         4.58 o
  10   3   3         51.14         66.04         4.89 o
  11   3   3        214.30        201.95         8.86 o
  12   3   3          5.65         15.49         6.39 o
  13   3   3         31.89         24.82         6.56 o
  14   3   3         73.85         90.97        11.36 o
  15   3   3          2.92         14.58         7.12 o
  16   3   3         38.92         29.79         9.03 o
  17   3   3          1.86         -0.47         9.28 o
  18   3   3         31.58         15.71        11.12 o
   0   4   3        424.16        434.23        11.14 o
   1   4   3          6.08          8.11         1.62 o
   2   4   3          0.90          0.11         1.45 o
   3   4   3        156.51        146.26         6.91 o
   4   4   3         96.33         88.07         4.63 o
   5   4   3        102.59        111.41         5.30 o
   6   4   3         30.95         20.20         3.18 o
   7   4   3         74.99         88.94         4.56 o
   8   4   3         70.72         75.07         5.17 o
   9   4   3        397.24        427.28        10.74 o
  10   4   3        213.57        228.88        15.32 o
  11   4   3         11.89          4.44         5.92 o
  12   4   3         43.21         38.32         7.95 o
  13   4   3          0.43          5.60         6.04 o
  14   4   3         55.20         24.63         8.56 o
  15   4   3          5.07          3.24         7.06 o
  16   4   3          4.47         -0.85         7.44 o
  17   4   3         11.44         10.46         8.68 o
   1   5   3        104.54        131.06         5.71 o
   2   5   3         53.24         58.74         4.80 o
   3   5   3          7.52          8.77         2.19 o
   4   5   3          0.02         -1.62         1.62 o
   5   5   3         18.96         14.75         2.83 o
   6   5   3        400.98        454.11        10.27 o
   7   5   3         27.93         20.32         3.26 o
   8   5   3        148.12        166.10         7.59 o
   9   5   3          5.41          8.85         3.73 o
  10   5   3        516.33        518.38        20.09 o
  11   5   3          0.87          6.32         6.95 o
  12   5   3         69.35         75.59        11.55 o
  13   5   3          0.13         -4.99         6.04 o
  14   5   3          0.01         -4.11         7.49 o
  15   5   3          7.37          9.81         8.04 o
  16   5   3         48.01         34.28        12.87 o
   0   6   3         24.38         29.17         4.98 o
   1   6   3        145.79        132.05         6.40 o
   2   6   3        452.47        474.80        10.02 o
   3   6   3         57.65         59.41         4.43 o
   4   6   3         73.45         66.85         5.57 o
   5   6   3        153.75        150.32         8.06 o
   6   6   3        548.66        580.13        14.29 o
   7   6   3        318.19        316.79        12.29 o
   8   6   3         53.47         68.24         7.52 o
   9   6   3         35.73         31.45         9.24 o
  10   6   3          0.15          1.92        10.61 o
  11   6   3          1.67         -3.53         8.96 o
  12   6   3          0.76         -7.13         7.13 o
  13   6   3          0.43         -8.07         8.77 o
  14   6   3          8.42         10.33         8.34 o
  15   6   3          7.76         -7.07        11.05 o
   1   7   3        362.33        395.56        21.02 o
   2   7   3        872.80        893.02        22.99 o
   3   7   3         21.63         28.10         6.25 o
   4   7   3        466.44        530.46        23.60 o
   5   7   3          0.02         -2.43         7.24 o
   6   7   3         41.65         30.15         7.44 o
   7   7   3          0.55          0.79         6.27 o
   8   7   3          2.23         -3.16         6.82 o
   9   7   3         60.63         49.19        12.42 o
  10   7   3          1.99         -9.85        11.04 o
  11   7   3          8.47         -4.61        10.35 o
  12   7   3          5.35         -0.72        12.34 o
  13   7   3          0.03         11.00        18.76 o
   0   8   3          0.39         -8.16         8.16 o
   1   8   3         78.43         69.24        15.62 o
   2   8   3          4.73         -7.88         7.88 o
   3   8   3         42.39         33.93        10.08 o
   4   8   3         19.09         17.41         9.65 o
   5   8   3         15.48          2.72        12.02 o
   6   8   3          6.93          4.30        10.42 o
   7   8   3          0.07         -7.92         7.92 o
   8   8   3         26.14          5.51        12.93 o
   9   8   3          0.49         -6.45        11.47 o
  10   8   3          8.58        -18.21        22.39 o
   1   9   3          9.70          8.86        12.37 o
   2   9   3          0.12        -11.03        11.03 o
   3   9   3         24.60         16.44        10.63 o
   4   9   3         26.31         10.21        18.09 o
   5   9   3          5.48        -12.01        12.01 o
   6   9   3         30.21         -4.52        24.21 o
   0   0   4       4634.86       4145.01        36.69 o
   1   0   4        703.38        565.93         8.50 o
   2   0   4      11701.63      11311.16        95.07 o
   3   0   4       1403.52       1307.38        15.03 o
   4   0   4        724.02        760.37        11.88 o
   5   0   4        207.09        199.51         6.48 o
   6   0   4        949.00        954.13        16.34 o
   7   0   4        590.28        598.55        12.43 o
   8   0   4         52.21         72.17         5.52 o
   9   0   4        579.66        543.49        13.01 o
  10   0   4         30.85         29.40         6.05 o
  11   0   4         40.53         33.74         4.72 o
  12   0   4        346.57        360.78        16.49 o
  13   0   4        703.85        721.83        28.23 o
  14   0   4       1084.90       1185.55        51.36 o
  15   0   4        166.05        132.15        19.07 o
  16   0   4          2.30          5.51        10.96 o
  17   0   4         35.05         29.52        19.78 o
  18   0   4         22.73         16.49        26.97 o
  19   0   4         36.19         -7.74        23.66 o
   1   1   4      14617.67      14331.23       101.86 o
   2   1   4      35996.04      37955.25       318.67 o
   3   1   4       6564.15       6160.59        29.50 o
   4   1   4       1342.91       1179.50        10.82 o
   5   1   4       2898.38       2716.76        18.09 o
   6   1   4       1724.60       1807.08        15.98 o
   7   1   4       1253.50       1250.69        12.29 o
   8   1   4       1704.65       1851.99        17.23 o
   9   1   4         84.25        100.89         5.11 o
  10   1   4        222.19        223.13         5.87 o
  11   1   4        185.12        187.24         5.70 o
  12   1   4         42.82         38.26         3.97 o
  13   1   4         64.06         56.64         5.15 o
  14   1   4         23.90         21.57         5.83 o
  15   1   4          0.23         -2.35         5.64 o
  16   1   4          0.83         -1.91         6.67 o
  17   1   4         10.79          6.34         8.06 o
  18   1   4          0.71         -2.50         8.80 o
  19   1   4          1.58        -12.78        13.97 o
   0   2   4      16804.85      16558.80       173.36 o
   1   2   4      12482.19      11889.78        52.96 o
   2   2   4       2900.20       2747.30        19.28 o
   3   2   4       1371.83       1275.23        11.71 o
   4   2   4        471.23        439.01         6.84 o
   5   2   4          0.53          0.63         1.01 o
   6   2   4         12.52          8.63         1.43 o
   7   2   4        720.08        700.04        11.36 o
   8   2   4         19.83         17.08         2.63 o
   9   2   4       1103.78       1131.21        15.84 o
  10   2   4        305.70        314.65         9.33 o
  11   2   4        466.47        477.23        10.73 o
  12   2   4        118.48        126.79         7.12 o
  13   2   4        104.38         96.47         8.30 o
  14   2   4         30.08         20.61         6.12 o
  15   2   4          6.26         -5.01         5.81 o
  16   2   4         56.09         62.02        10.83 o
  17   2   4         11.22          2.99         8.53 o
  18   2   4         10.60          8.73        16.01 o
  19   2   4          0.85         10.29        11.40 o
   1   3   4        727.51        736.23        11.41 o
   2   3   4       1082.35       1152.15        12.28 o
   3   3   4          9.94         16.66         2.02 o
   4   3   4        215.34        259.50         6.02 o
   5   3   4        273.45        280.85         6.58 o
   6   3   4       1446.86       1544.30        15.46 o
   7   3   4          2.36          0.13         1.37 o
   8   3   4        725.76        803.58        13.42 o
   9   3   4        186.36        196.59         8.86 o
  10   3   4        105.63        107.94         6.20 o
  11   3   4         24.05         26.44         4.07 o
  12   3   4         54.05         43.49         7.30 o
  13   3   4         16.71         16.92         5.97 o
  14   3   4          1.64          4.82         6.38 o
  15   3   4          5.88         11.55         6.95 o
  16   3   4          6.55         13.56         6.84 o
  17   3   4         56.34         57.99        14.43 o
  18   3   4         21.42         37.55        11.67 o
   0   4   4       2161.14       2336.13        26.10 o
   1   4   4        310.08        295.68         5.79 o
   2   4   4         23.24         16.38         2.02 o
   3   4   4        154.29        153.12         5.83 o
   4   4   4        174.98        178.38         6.10 o
   5   4   4         24.62         23.04         2.69 o
   6   4   4         22.43         23.23         2.87 o
   7   4   4         93.04        100.20         5.26 o
   8   4   4         11.19         12.09         2.19 o
   9   4   4          8.89          3.86         2.96 o
  10   4   4          5.41          0.23         3.10 o
  11   4   4        353.60        379.06        16.77 o
  12   4   4         15.09         14.43         5.61 o
  13   4   4        126.42        152.33        17.24 o
  14   4   4         48.30         33.77        10.47 o
  15   4   4        125.37        110.68        13.73 o
  16   4   4          0.97          1.96         7.65 o
  17   4   4         28.48         17.78        11.06 o
   1   5   4         13.85         15.83         2.31 o
   2   5   4         16.90         18.07         2.40 o
   3   5   4         89.84        104.45         5.14 o
   4   5   4         28.78         29.87         3.14 o
   5   5   4       1152.97       1250.28        16.37 o
   6   5   4        135.35        111.83         5.89 o
   7   5   4         24.95         33.95         3.55 o
   8   5   4         31.29         25.58         4.52 o
   9   5   4         39.17         33.18         5.49 o
  10   5   4          0.00         -0.12         4.56 o
  11   5   4         44.81         28.02         7.54 o
  12   5   4          1.94          2.22         7.31 o
  13   5   4        141.92        148.49        15.46 o
  14   5   4          2.75         -0.66         6.53 o
  15   5   4         23.34          3.03         9.45 o
  16   5   4          0.84         -4.97         8.30 o
   0   6   4        164.62        180.26         9.33 o
   1   6   4         21.16         18.24         2.79 o
   2   6   4          6.66          5.64         2.38 o
   3   6   4         17.75         21.28         3.10 o
   4   6   4          0.06         -2.68         2.68 o
   5   6   4         56.37         44.22         5.09 o
   6   6   4         75.21         75.41         6.59 o
   7   6   4         21.49         21.19         5.55 o
   8   6   4         41.60         55.63         8.42 o
   9   6   4         68.23         68.87        12.39 o
  10   6   4         12.31          4.68        10.94 o
  11   6   4         37.20          9.59        11.48 o
  12   6   4          3.27         -0.12         8.31 o
  13   6   4         16.09         20.47         9.60 o
  14   6   4          2.88         36.15        12.69 o
  15   6   4         14.08         13.65         9.26 o
   1   7   4          3.61          1.58         5.05 o
   2   7   4        103.99        134.59        15.44 o
   3   7   4         52.92         59.97         8.60 o
   4   7   4          5.38          2.10         6.54 o
   5   7   4          6.03          2.55         5.62 o
   6   7   4         22.04         11.37         6.64 o
   7   7   4          5.32         -2.74         6.50 o
   8   7   4         26.20         20.44        11.70 o
   9   7   4          0.13         -0.06         9.52 o
  10   7   4          1.87         -7.85         7.85 o
  11   7   4          0.15         -9.53         9.53 o
  12   7   4          0.11          6.74        19.46 o
  13   7   4          0.03          7.76        15.00 o
   0   8   4         97.03        105.28        20.43 o
   1   8   4         26.79         33.48        10.41 o
   2   8   4         17.75         13.53         8.43 o
   3   8   4         56.59         59.08        16.30 o
   4   8   4          1.94         -7.07         7.07 o
   5   8   4          0.21         -4.98         7.22 o
   6   8   4         34.22         31.86        12.91 o
   7   8   4         19.69         36.38        16.28 o
   8   8   4         29.19         24.26        14.68 o
   9   8   4         15.91          6.19        11.50 o
  10   8   4          1.39        -29.92        29.92 o
   1   9   4         55.35         27.47        15.35 o
   2   9   4         14.84         11.48         8.76 o
   3   9   4         13.42         10.40        12.68 o
   4   9   4          1.21         -2.80        15.65 o
   5   9   4          6.03         -6.58        15.94 o
   6   9   4          5.08         -7.49        14.27 o
   1   1   5        780.94        711.21         7.88 o
   2   1   5       1174.45       1048.07         9.81 o
   3   1   5          1.60          0.84         0.93 o
   4   1   5        367.52        317.26         5.59 o
   5   1   5         43.77         42.70         2.64 o
   6   1   5       1363.54       1340.00        13.30 o
   7   1   5          1.79          1.33         1.28 o
   8   1   5          6.67         11.99         1.96 o
   9   1   5         33.66         33.54         3.66 o
  10   1   5         75.89         81.41         4.69 o
  11   1   5          2.85          0.07         2.32 o
  12   1   5          3.22          5.63         2.18 o
  13   1   5         27.70         24.10         4.88 o
  14   1   5         26.15         30.99         5.91 o
  15   1   5         59.23         73.30        12.95 o
  16   1   5          0.02         -5.75         5.75 o
  17   1   5          2.38         11.26         9.26 o
  18   1   5          6.80         10.35        10.28 o
  19   1   5          4.46         -1.22        12.02 o
   0   2   5       1660.99       1653.37        19.12 o
   1   2   5        589.50        528.01         7.93 o
   2   2   5       2535.31       2444.13        17.11 o
   3   2   5         47.28         53.14         2.90 o
   4   2   5        898.17        844.33         9.95 o
   5   2   5       1636.41       1683.39        14.86 o
   6   2   5        477.23        516.66         7.87 o
   7   2   5        592.67        617.59        10.22 o
   8   2   5          0.00         -1.26         1.84 o
   9   2   5        369.81        384.13         9.66 o
  10   2   5         74.85         79.80         5.56 o
  11   2   5         78.86         79.97         5.47 o
  12   2   5         33.05         33.29         5.23 o
  13   2   5         50.00         61.15         6.44 o
  14   2   5          4.56         -0.64         4.86 o
  15   2   5         26.26         17.66        11.71 o
  16   2   5          2.96          3.00         7.16 o
  17   2   5          4.58         -4.20         9.79 o
  18   2   5          1.90         20.67        12.08 o
  19   2   5          0.62          2.78        10.96 o
   1   3   5        106.60         97.16         4.70 o
   2   3   5       3863.10       3991.61        29.04 o
   3   3   5       4941.72       5073.19        29.76 o
   4   3   5          6.52          1.48         1.40 o
   5   3   5       1323.48       1466.96        15.06 o
   6   3   5         18.34         17.32         2.02 o
   7   3   5        265.48        272.61         6.34 o
   8   3   5        159.79        164.22         7.03 o
   9   3   5          9.27         14.18         3.03 o
  10   3   5        159.08        156.21         7.05 o
  11   3   5        129.19        127.98         7.31 o
  12   3   5         81.20         72.17         7.42 o
  13   3   5        551.84        565.57        20.38 o
  14   3   5         14.63         11.88         7.50 o
  15   3   5         71.85         66.58        10.84 o
  16   3   5          5.39         -2.83         7.34 o
  17   3   5          3.86         -2.15         7.30 o
  18   3   5         16.42         15.74        12.71 o
   0   4   5       1993.02       2037.16        19.68 o
   1   4   5         55.46         47.71         3.55 o
   2   4   5        447.95        469.06         9.34 o
   3   4   5          8.95          5.46         1.51 o
   4   4   5        178.17        188.71         6.17 o
   5   4   5         39.85         53.37         3.82 o
   6   4   5          0.57          0.60         1.61 o
   7   4   5         97.22        107.07         5.93 o
   8   4   5        169.13        168.57         5.65 o
   9   4   5         35.29         24.20         3.93 o
  10   4   5        129.03        117.98         7.58 o
  11   4   5         25.15         17.14         5.59 o
  12   4   5         56.46         43.37         8.30 o
  13   4   5          0.46          6.35         6.60 o
  14   4   5          6.59          3.32         7.22 o
  15   4   5         10.75         13.74         7.85 o
  16   4   5          0.52         -5.83         7.12 o
  17   4   5          0.08         21.41         9.80 o
   1   5   5         59.91         52.89         4.58 o
   2   5   5          5.58         -0.26         1.95 o
   3   5   5        262.48        238.79         6.16 o
   4   5   5          0.68          1.67         2.62 o
   5   5   5         35.80         38.77         3.55 o
   6   5   5        377.71        378.22         9.58 o
   7   5   5        247.01        234.53         8.42 o
   8   5   5        373.84        382.32        11.28 o
   9   5   5          6.98         -3.20         5.20 o
  10   5   5          5.23          5.11         6.51 o
  11   5   5         13.30          7.10         6.51 o
  12   5   5          1.67         -5.64         5.64 o
  13   5   5         11.79          4.71         7.72 o
  14   5   5          0.26          2.07         8.10 o
  15   5   5         36.49         34.88        12.70 o
  16   5   5         17.68         -1.44         8.34 o
   0   6   5         19.21         17.92         7.78 o
   1   6   5         77.59         71.91         3.88 o
   2   6   5          0.66          3.05         2.86 o
   3   6   5          9.35          4.42         3.49 o
   4   6   5         26.61         26.54         4.22 o
   5   6   5          0.31         -2.98         2.98 o
   6   6   5         75.05         78.00         7.25 o
   7   6   5        193.36        203.58        13.30 o
   8   6   5          3.86         -4.84         4.84 o
   9   6   5          3.19         -4.17         6.93 o
  10   6   5         12.82         11.24         8.38 o
  11   6   5         83.46         56.99        12.36 o
  12   6   5          2.50          3.83         9.31 o
  13   6   5          1.28         -6.08         6.08 o
  14   6   5         14.71          8.62         9.27 o
  15   6   5          0.31         -7.88         8.07 o
   1   7   5        338.31        315.17        19.10 o
   2   7   5         28.42         37.82         6.74 o
   3   7   5          4.32         11.25         7.37 o
   4   7   5        370.84        427.16        20.34 o
   5   7   5          1.61          2.27         5.30 o
   6   7   5        169.80        170.43        20.14 o
   7   7   5         26.94         18.57         8.64 o
   8   7   5         12.28          6.70         9.23 o
   9   7   5         41.15         21.94        15.30 o
  10   7   5         31.45         34.98        12.09 o
  11   7   5          0.05         -8.61         8.61 o
  12   7   5          1.30        -13.11        13.11 o
  13   7   5          7.53         22.34        25.93 o
   0   8   5        187.03        155.86        21.91 o
   1   8   5         14.92          4.97         5.74 o
   2   8   5          4.05         -0.50         6.50 o
   3   8   5          1.39         -0.02         6.54 o
   4   8   5          0.03         -7.77         7.77 o
   5   8   5         12.64          4.79         7.74 o
   6   8   5          5.43         15.85        13.05 o
   7   8   5          0.53          4.02        12.61 o
   8   8   5          0.01         -8.76        18.60 o
   9   8   5          0.66         13.43        12.93 o
  10   8   5          3.09          0.57        12.87 o
   1   9   5          9.03         -8.15         8.15 o
   2   9   5          3.51         -9.57         9.57 o
   3   9   5        106.22        105.47        28.24 o
   4   9   5          5.51         -4.69        16.76 o
   5   9   5          0.36         -2.89        14.07 o
   0   0   6       1467.28       1498.04        24.37 o
   1   0   6      24622.18      25117.99       434.68 o
   2   0   6       5758.99       5365.68        39.30 o
   3   0   6        103.91        106.52         5.05 o
   4   0   6         14.39         17.35         2.68 o
   5   0   6        500.55        496.60        11.49 o
   6   0   6         31.13         28.05         3.64 o
   7   0   6       4514.33       4641.80        41.73 o
   8   0   6         31.26         21.85         3.61 o
   9   0   6        193.40        209.54         9.05 o
  10   0   6        101.05        102.56         7.24 o
  11   0   6         35.74         36.69         5.03 o
  12   0   6         24.14         32.96         5.27 o
  13   0   6         23.67         24.69         9.14 o
  14   0   6         44.59         51.66        13.39 o
  15   0   6        108.11         97.31        25.01 o
  16   0   6        464.16        489.59        57.88 o
  17   0   6          1.92         -2.04        10.03 o
  18   0   6         37.87         13.45        17.01 o
  19   0   6          3.13        -12.18        13.27 o
   1   1   6       3351.24       3178.43        19.17 o
   2   1   6       9588.76       9058.03        42.51 o
   3   1   6        142.53        173.72         4.41 o
   4   1   6       1075.31       1033.45        11.20 o
   5   1   6          6.35          0.56         1.20 o
   6   1   6         69.33         67.70         3.56 o
   7   1   6        143.53        147.34         5.03 o
   8   1   6        472.59        507.80         8.69 o
   9   1   6          2.58          1.37         1.86 o
  10   1   6         35.25         45.83         3.46 o
  11   1   6         41.78         36.58         3.21 o
  12   1   6        240.03        236.47         7.15 o
  13   1   6         36.22         44.11         5.59 o
  14   1   6          2.86          1.48         4.41 o
  15   1   6          1.86          0.48         6.98 o
  16   1   6         21.41          8.75         8.76 o
  17   1   6         44.65         59.27        27.78 o
  18   1   6         14.27          3.33        10.76 o
  19   1   6          0.00        -11.14        11.14 o
   0   2   6          3.04          7.37         1.65 o
   1   2   6        118.58        117.71         3.87 o
   2   2   6        690.66        696.28         8.56 o
   3   2   6        257.30        270.54         5.67 o
   4   2   6        431.20        394.00         6.99 o
   5   2   6        479.63        523.21         8.92 o
   6   2   6         98.84         99.22         4.22 o
   7   2   6        423.26        391.73         7.63 o
   8   2   6       1578.49       1671.22        15.96 o
   9   2   6         34.28         36.82         2.79 o
  10   2   6        620.07        658.63        13.04 o
  11   2   6          0.36         -0.13         2.53 o
  12   2   6        401.64        393.99        11.99 o
  13   2   6         29.50         46.41         5.99 o
  14   2   6        425.78        450.98        19.38 o
  15   2   6          2.78          2.64         6.58 o
  16   2   6          6.28         -0.80         7.69 o
  17   2   6         23.54         15.64         9.12 o
  18   2   6         22.65         17.05        10.37 o
   1   3   6        918.14        920.22        11.69 o
   2   3   6        659.36        675.26        10.43 o
   3   3   6         66.43         73.19         3.53 o
   4   3   6       1181.83       1289.97        13.84 o
   5   3   6          1.10          1.35         1.41 o
   6   3   6        610.71        680.02        11.73 o
   7   3   6         10.79          7.47         1.94 o
   8   3   6        326.16        321.76         6.91 o
   9   3   6          6.28          7.89         2.48 o
  10   3   6         57.12         48.26         5.39 o
  11   3   6         57.75         48.46         4.98 o
  12   3   6         73.59        101.64         7.93 o
  13   3   6         24.73         40.12         7.74 o
  14   3   6         41.99         40.85         8.90 o
  15   3   6         20.93         28.75         9.19 o
  16   3   6          0.23         -2.38         8.44 o
  17   3   6          6.49         20.53         9.73 o
  18   3   6          7.96          2.34        13.02 o
   0   4   6       3764.91       4233.00        53.58 o
   1   4   6        518.23        540.99         9.10 o
   2   4   6        764.38        780.05        13.38 o
   3   4   6        577.62        683.18        12.97 o
   4   4   6        397.46        419.45         8.11 o
   5   4   6         92.35         90.67         4.85 o
   6   4   6         45.92         45.10         3.58 o
   7   4   6         14.00          6.17         2.20 o
   8   4   6          0.47         -1.39         1.69 o
   9   4   6         22.23         17.95         2.94 o
  10   4   6        277.98        293.92        11.50 o
  11   4   6          0.78          2.26         3.85 o
  12   4   6         19.85         19.15         6.82 o
  13   4   6         17.03         15.30         8.51 o
  14   4   6          6.75         11.84         7.18 o
  15   4   6          6.78          3.85         7.30 o
  16   4   6          3.17         10.84         9.14 o
  17   4   6          5.52          1.54         8.98 o
   1   5   6         21.80         18.13         2.68 o
   2   5   6        225.99        218.73         7.62 o
   3   5   6         47.66         44.14         4.26 o
   4   5   6        139.18        139.64         4.85 o
   5   5   6          0.49         -2.03         2.03 o
   6   5   6        553.84        558.55        11.06 o
   7   5   6         85.24         79.30         5.68 o
   8   5   6         89.06         89.21         6.84 o
   9   5   6         45.29         45.23         6.19 o
  10   5   6        224.99        249.74        16.76 o
  11   5   6          0.00         -7.71         7.71 o
  12   5   6          7.00          1.87         6.29 o
  13   5   6         17.97         14.44         8.29 o
  14   5   6          0.74         -2.72         8.21 o
  15   5   6          8.28         47.68        13.08 o
  16   5   6          0.38         -5.32        10.24 o
   0   6   6        807.21        826.52        35.15 o
   1   6   6         34.92         36.96         5.00 o
   2   6   6         42.48         29.56         4.59 o
   3   6   6        205.10        193.77        10.23 o
   4   6   6          0.05          0.41         3.15 o
   5   6   6         30.63         26.51         6.72 o
   6   6   6         10.16          1.00         3.55 o
   7   6   6        244.72        241.90        14.53 o
   8   6   6        182.57        195.07        14.09 o
   9   6   6        315.27        304.62        23.86 o
  10   6   6         89.58         76.76        12.72 o
  11   6   6          8.31         12.24         8.51 o
  12   6   6         31.07         49.98        11.20 o
  13   6   6          3.65          0.51         7.96 o
  14   6   6         10.50         17.28        11.47 o
   1   7   6         29.07         36.51         7.16 o
   2   7   6        152.45        151.26        12.00 o
   3   7   6         13.56         15.07         6.78 o
   4   7   6          1.93         -4.77         4.77 o
   5   7   6         72.04         66.91        11.03 o
   6   7   6          0.03         -5.49         5.49 o
   7   7   6         17.60          8.88         8.11 o
   8   7   6          7.45          5.08         8.93 o
   9   7   6          0.14         -4.74         7.42 o
  10   7   6         10.39         -0.16         9.15 o
  11   7   6         14.93          3.19         9.75 o
  12   7   6          0.54         -8.45         8.45 o
   0   8   6         47.11         50.85        14.17 o
   1   8   6         23.62          9.29        11.29 o
   2   8   6          0.12         -6.87         6.87 o
   3   8   6         29.63         14.54         8.33 o
   4   8   6         24.22         35.99         9.23 o
   5   8   6         43.06         69.58        13.99 o
   6   8   6          3.43          5.52        11.24 o
   7   8   6         59.53         72.81        20.20 o
   8   8   6          1.48          2.36        11.51 o
   9   8   6         18.03          0.43        12.63 o
   1   9   6          1.00         -6.21         8.00 o
   2   9   6         26.66         10.09        14.32 o
   3   9   6         23.76         23.89        12.54 o
   4   9   6         18.14         -3.93        20.93 o
   5   9   6          6.63         32.20        21.75 o
   1   1   7         71.55         63.20         3.48 o
   2   1   7       5491.96       5368.84        29.48 o
   3   1   7       8703.14       8523.30        41.31 o
   4   1   7         47.56         57.05         3.37 o
   5   1   7        266.11        256.45         5.98 o
   6   1   7         13.33         16.32         2.11 o
   7   1   7         12.54          7.38         2.11 o
   8   1   7         19.77         17.30         2.60 o
   9   1   7         53.17         63.40         4.17 o
  10   1   7        296.10        314.21         8.00 o
  11   1   7        812.32        837.25        12.64 o
  12   1   7         94.08        103.74         5.86 o
  13   1   7        257.25        259.64        18.01 o
  14   1   7        107.69         96.03         9.81 o
  15   1   7          1.33         -6.53         6.53 o
  16   1   7         30.23         42.69        10.58 o
  17   1   7          0.53          0.87         8.37 o
  18   1   7          0.01         -8.19         8.19 o
  19   1   7          9.17         -5.68        12.59 o
   0   2   7        261.04        273.23         7.95 o
   1   2   7       1538.84       1465.76        13.60 o
   2   2   7       6155.62       6119.89        32.96 o
   3   2   7          9.25         14.41         1.96 o
   4   2   7        455.94        409.95         7.63 o
   5   2   7         89.61         69.98         3.91 o
   6   2   7       1044.55       1028.88        12.55 o
   7   2   7       3456.70       3624.54        26.17 o
   8   2   7          4.25          1.46         1.60 o
   9   2   7       1273.48       1260.50        14.49 o
  10   2   7         44.02         42.11         3.02 o
  11   2   7         56.55         47.14         4.82 o
  12   2   7        133.37        132.94         9.03 o
  13   2   7         58.12         65.00         7.06 o
  14   2   7         37.73         24.05         6.78 o
  15   2   7         65.16         75.84        11.42 o
  16   2   7         32.44         18.50         9.59 o
  17   2   7         11.40         -6.31         7.18 o
  18   2   7          0.29         -8.62         8.62 o
   1   3   7       2847.03       2938.91        23.02 o
   2   3   7       2677.98       2735.11        22.95 o
   3   3   7         10.20          4.65         1.57 o
   4   3   7         14.24         20.90         2.31 o
   5   3   7        570.50        580.13         9.74 o
   6   3   7         95.94         96.97         4.85 o
   7   3   7          2.07         -1.42         1.42 o
   8   3   7         21.14         20.54         2.67 o
   9   3   7         10.50          8.41         1.79 o
  10   3   7         70.95         83.84         6.14 o
  11   3   7         36.00         24.09         5.56 o
  12   3   7          9.07          8.77         4.48 o
  13   3   7          2.67         -2.36         5.41 o
  14   3   7         42.39         42.78         9.63 o
  15   3   7          4.61         -5.51         6.79 o
  16   3   7          6.83          2.00         8.45 o
  17   3   7         57.61         68.32        13.87 o
  18   3   7         20.48          4.12        15.06 o
   0   4   7         99.88        101.77         9.40 o
   1   4   7         83.94         84.11         3.56 o
   2   4   7          8.18          1.81         2.21 o
   3   4   7        297.38        284.05         8.28 o
   4   4   7        323.38        339.13         7.21 o
   5   4   7        652.19        714.41        11.48 o
   6   4   7        155.85        140.64         6.23 o
   7   4   7        107.44        109.71         5.50 o
   8   4   7        162.84        153.85         7.08 o
   9   4   7          0.20          2.30         2.75 o
  10   4   7         36.28         44.32         5.80 o
  11   4   7         24.66         18.63         5.16 o
  12   4   7         20.77         21.97         7.17 o
  13   4   7          2.04         -6.40         6.40 o
  14   4   7          5.84          8.07         8.30 o
  15   4   7          4.20         -7.02         7.44 o
  16   4   7         12.62         -3.58         9.16 o
  17   4   7          7.22         -5.60        10.56 o
   1   5   7        135.95        142.08         8.29 o
   2   5   7        916.79        883.43        13.39 o
   3   5   7        140.90        141.43         6.91 o
   4   5   7          5.79          4.91         2.52 o
   5   5   7         25.79         30.63         3.07 o
   6   5   7        140.40        130.28         6.36 o
   7   5   7         11.90         10.97         3.93 o
   8   5   7          0.60         -2.39         2.89 o
   9   5   7          4.72         12.91         7.38 o
  10   5   7         52.50         45.70         8.66 o
  11   5   7         14.55         18.92         8.68 o
  12   5   7         50.39         51.28        12.47 o
  13   5   7          2.58         -6.53         6.53 o
  14   5   7         11.44         -3.49         7.58 o
  15   5   7          1.07         -8.33         8.33 o
  16   5   7          0.48         21.31        11.27 o
   0   6   7        246.72        267.44        17.98 o
   1   6   7          5.35         -0.57         3.77 o
   2   6   7          0.00         -3.40         3.40 o
   3   6   7         21.74         15.64         4.10 o
   4   6   7         59.80         63.16         6.62 o
   5   6   7          5.99          6.86         4.25 o
   6   6   7         48.14         48.83         6.73 o
   7   6   7         67.46         44.32         8.43 o
   8   6   7         15.21          4.84         6.02 o
   9   6   7         21.58         27.23        12.79 o
  10   6   7         17.22          1.78         8.79 o
  11   6   7         40.95         33.61        14.72 o
  12   6   7          4.43          7.05         7.83 o
  13   6   7         52.47         53.32        16.61 o
  14   6   7          8.08          6.04        11.82 o
   1   7   7        103.33         94.00        10.30 o
   2   7   7          2.08         -4.70         4.70 o
   3   7   7         39.97         36.90         9.17 o
   4   7   7         77.31         73.82        10.26 o
   5   7   7          4.12         -5.61         5.61 o
   6   7   7          4.38         -3.90         6.72 o
   7   7   7          6.12         -5.48         5.48 o
   8   7   7          6.18          0.78         8.77 o
   9   7   7          9.28         17.94        10.25 o
  10   7   7         15.39          6.94        10.21 o
  11   7   7         10.47         -8.22         8.94 o
  12   7   7          2.93        -12.87        12.87 o
   0   8   7         14.49         -0.15         9.09 o
   1   8   7          0.84         -6.08         6.08 o
   2   8   7         36.56         32.55         8.54 o
   3   8   7         27.11          9.43         9.11 o
   4   8   7          5.57         11.14         6.87 o
   5   8   7         31.31         37.59         9.96 o
   6   8   7         12.47         12.12         9.77 o
   7   8   7         13.26         10.65        11.10 o
   8   8   7          0.01        -14.63        15.59 o
   9   8   7         23.68         49.26        19.60 o
   1   9   7          2.96         -1.39         9.74 o
   2   9   7         11.42         14.19        10.04 o
   3   9   7          0.29          1.88        15.87 o
   4   9   7          3.01        -13.11        20.50 o
   0   0   8      11535.76      11622.88       122.16 o
   1   0   8       2916.40       2746.52        27.80 o
   2   0   8        168.23        145.06         6.74 o
   3   0   8        512.45        500.44        11.30 o
   4   0   8        256.47        241.71         8.16 o
   5   0   8       1763.62       1837.87        23.93 o
   6   0   8         70.14         91.57         6.57 o
   7   0   8        363.34        434.44        12.03 o
   8   0   8        287.35        297.51        18.88 o
   9   0   8        299.38        335.93        11.73 o
  10   0   8        212.92        236.00        10.55 o
  11   0   8         13.34         12.74         3.93 o
  12   0   8          0.71          7.40         4.54 o
  13   0   8        320.34        316.72        22.98 o
  14   0   8          0.04          8.84         7.79 o
  15   0   8         73.11         74.45        15.48 o
  16   0   8         11.64          2.48        17.34 o
  17   0   8          3.05         25.86        25.30 o
  18   0   8         22.25         18.82        19.23 o
   1   1   8        226.89        227.10         5.35 o
   2   1   8        112.84        113.20         4.43 o
   3   1   8       1685.06       1672.59        15.38 o
   4   1   8        291.30        314.00         6.55 o
   5   1   8         13.15          9.90         1.83 o
   6   1   8       1126.99       1166.06        13.63 o
   7   1   8        745.05        755.16        11.14 o
   8   1   8        122.43        116.56         5.22 o
   9   1   8          1.02          2.10         2.09 o
  10   1   8         21.70         21.71         2.89 o
  11   1   8         82.77         82.35         5.04 o
  12   1   8        409.22        450.32        11.44 o
  13   1   8          9.87         13.28         4.80 o
  14   1   8         17.45         24.58         5.62 o
  15   1   8          0.12         -2.99         7.35 o
  16   1   8         23.76         16.88         9.50 o
  17   1   8          8.08         10.30         9.66 o
  18   1   8          0.01         -8.63        10.52 o
   0   2   8        514.84        449.96        10.57 o
   1   2   8        773.76        796.08        10.13 o
   2   2   8       1873.86       1906.13        16.62 o
   3   2   8       3017.67       2939.16        21.89 o
   4   2   8       3121.92       3186.58        23.48 o
   5   2   8        321.91        345.24         7.35 o
   6   2   8         31.91         26.76         2.67 o
   7   2   8        146.47        144.81         5.64 o
   8   2   8         16.52         13.34         2.27 o
   9   2   8         51.59         50.95         3.95 o
  10   2   8          3.19         -0.17         1.91 o
  11   2   8          3.10         -2.55         2.55 o
  12   2   8        840.87        922.91        21.37 o
  13   2   8         37.11         27.94         5.81 o
  14   2   8        227.34        242.39        21.22 o
  15   2   8         43.95         49.62         9.60 o
  16   2   8          8.29         10.25         7.50 o
  17   2   8          5.17          7.42         8.72 o
  18   2   8          2.05          1.30        11.40 o
   1   3   8        211.74        233.05         6.65 o
   2   3   8       1099.28       1045.29        13.84 o
   3   3   8       1108.32        950.89        11.67 o
   4   3   8       4011.68       4065.25        27.95 o
   5   3   8        642.55        648.71        10.40 o
   6   3   8         22.16         17.11         2.33 o
   7   3   8          0.99         -1.43         1.62 o
   8   3   8          1.94          1.86         2.02 o
   9   3   8          0.26         -2.15         2.15 o
  10   3   8         31.83         26.74         4.42 o
  11   3   8         61.69         79.84         7.16 o
  12   3   8          2.07         -4.90         5.86 o
  13   3   8         67.99         46.04         8.41 o
  14   3   8         16.53          1.95         5.98 o
  15   3   8          0.96          0.22         6.83 o
  16   3   8          0.08          7.87         7.80 o
  17   3   8          0.62         -6.58        13.70 o
   0   4   8        891.35        932.41        28.77 o
   1   4   8         21.77         28.57         3.83 o
   2   4   8        637.36        641.37        12.39 o
   3   4   8        276.62        317.51         9.04 o
   4   4   8        968.04        958.67        11.38 o
   5   4   8        171.79        171.77         6.06 o
   6   4   8         21.45         20.36         2.71 o
   7   4   8        170.29        178.02         6.84 o
   8   4   8          0.25         -2.58         3.44 o
   9   4   8         26.67         16.62         3.39 o
  10   4   8        362.90        364.50        15.71 o
  11   4   8         49.74         57.29         7.80 o
  12   4   8        265.25        269.58        18.43 o
  13   4   8         13.24         23.29         8.49 o
  14   4   8          5.46         -6.32         6.49 o
  15   4   8         15.58         -2.22         7.15 o
  16   4   8          2.66          0.31        10.76 o
  17   4   8          1.89         -6.46         8.85 o
   1   5   8         36.96         37.29         4.96 o
   2   5   8         38.33         39.13         3.42 o
   3   5   8         88.84         85.78         5.67 o
   4   5   8        138.51        142.32         7.16 o
   5   5   8        391.11        403.77        11.64 o
   6   5   8         64.92         72.06         5.68 o
   7   5   8         34.40         21.32         4.12 o
   8   5   8        198.47        204.56        10.73 o
   9   5   8        395.50        421.63        23.26 o
  10   5   8         13.52          7.23         7.50 o
  11   5   8        108.15         99.66        14.22 o
  12   5   8          5.59          2.61         8.07 o
  13   5   8          9.44          3.90         8.02 o
  14   5   8          8.32         -3.76         8.05 o
  15   5   8          0.38         -9.04         9.04 o
   0   6   8        316.55        335.47        22.36 o
   1   6   8          7.18         -0.96         3.71 o
   2   6   8         40.88         37.85         5.97 o
   3   6   8         21.69         18.42         6.61 o
   4   6   8          6.62          1.67         3.78 o
   5   6   8         69.34         47.63         7.22 o
   6   6   8         50.19         64.83         8.42 o
   7   6   8        290.07        336.83        22.84 o
   8   6   8         23.57         19.74         7.81 o
   9   6   8         39.19         36.09         9.83 o
  10   6   8         73.42         58.70        15.04 o
  11   6   8          1.16         -7.53         7.53 o
  12   6   8          4.02         -7.46         7.46 o
  13   6   8          0.20         -3.32        10.45 o
  14   6   8          0.10        -12.67        12.67 o
   1   7   8         62.44         58.55        10.86 o
   2   7   8        187.54        174.06        16.19 o
   3   7   8          5.61         -5.68         5.68 o
   4   7   8          4.47         -0.64         5.10 o
   5   7   8         23.62         17.83         7.41 o
   6   7   8          5.55         -5.84         5.84 o
   7   7   8         27.58         29.56        10.75 o
   8   7   8         14.61         13.67        18.60 o
   9   7   8          0.63         13.74        17.81 o
  10   7   8          0.00        -12.05        12.05 o
  11   7   8          2.46          2.71        10.12 o
  12   7   8          0.18         -7.36        10.11 o
   0   8   8         26.12         53.85        14.84 o
   1   8   8          5.04         -6.08         6.41 o
   2   8   8          4.25         -3.19         6.51 o
   3   8   8          1.19          5.58         7.35 o
   4   8   8         10.86          7.23         8.25 o
   5   8   8          1.88         -6.22         7.15 o
   6   8   8          4.54         -5.70         6.70 o
   7   8   8          5.93         -8.80         8.80 o
   8   8   8          0.05         -5.45        12.20 o
   9   8   8          5.77         -7.11        12.61 o
   1   9   8         18.74          6.56         9.17 o
   2   9   8          0.74         -8.95         9.22 o
   3   9   8          1.26         40.52        15.13 o
   1   1   9        305.14        308.73         6.32 o
   2   1   9       1565.16       1576.01        15.34 o
   3   1   9         15.22         13.53         1.96 o
   4   1   9        204.06        206.48         6.01 o
   5   1   9       1178.94       1229.35        14.19 o
   6   1   9        130.48        114.98         5.26 o
   7   1   9          0.34         -0.91         1.40 o
   8   1   9        122.69        117.85         6.01 o
   9   1   9          0.14         -1.52         1.52 o
  10   1   9         59.01         58.45         4.31 o
  11   1   9          9.83          8.24         2.49 o
  12   1   9         69.30         55.20         5.09 o
  13   1   9        320.45        344.71        15.55 o
  14   1   9         77.40        105.29        11.01 o
  15   1   9          0.63         -1.59         6.98 o
  16   1   9          4.04         -1.52         7.23 o
  17   1   9         34.31         24.50        11.76 o
  18   1   9          7.87         14.79        12.10 o
   0   2   9         26.19         41.34         4.57 o
   1   2   9         51.11         42.13         3.00 o
   2   2   9        851.04        890.57        11.53 o
   3   2   9          8.61          5.55         1.69 o
   4   2   9        638.89        680.65        10.77 o
   5   2   9        894.08        945.31        13.00 o
   6   2   9       1044.62       1088.97        13.89 o
   7   2   9        127.65        126.25         5.68 o
   8   2   9          3.20          4.87         2.18 o
   9   2   9         95.65        103.09         5.41 o
  10   2   9       1164.34       1177.00        17.05 o
  11   2   9        216.83        233.05         9.20 o
  12   2   9        131.72        139.16         9.47 o
  13   2   9          1.16          2.80         4.07 o
  14   2   9          0.00          1.76         5.70 o
  15   2   9          9.68          4.40         7.16 o
  16   2   9         14.59         10.59         8.25 o
  17   2   9          3.18          7.77         9.07 o
  18   2   9          0.71          3.50        11.72 o
   1   3   9       1293.21       1395.23        13.19 o
   2   3   9        952.32        996.81        11.49 o
   3   3   9         17.28         62.25         4.58 o
   4   3   9        332.71        355.50         7.75 o
   5   3   9          2.69          6.87         1.91 o
   6   3   9         14.06         49.59         4.64 o
   7   3   9        131.78        153.23         6.79 o
   8   3   9         27.73         28.19         3.23 o
   9   3   9         58.09         49.25         4.03 o
  10   3   9          1.31         -2.73         2.73 o
  11   3   9        161.16        150.57        10.99 o
  12   3   9         22.36         25.61         8.70 o
  13   3   9         47.61         59.70         9.54 o
  14   3   9          4.07         -2.86         6.79 o
  15   3   9         51.67         34.44         8.99 o
  16   3   9          0.32         -6.91         6.91 o
  17   3   9          1.70          2.93         9.07 o
   0   4   9        115.25        126.65        11.06 o
   1   4   9         77.96         68.87         5.75 o
   2   4   9         47.94         42.38         4.71 o
   3   4   9         30.15         28.18         3.29 o
   4   4   9          3.29          5.45         1.62 o
   5   4   9        146.76        165.55         6.20 o
   6   4   9         87.26         81.16         5.27 o
   7   4   9         40.41         34.98         3.48 o
   8   4   9        199.24        202.62         9.21 o
   9   4   9         24.83         20.52         4.84 o
  10   4   9          0.56          2.15         4.18 o
  11   4   9          1.63          7.12         4.93 o
  12   4   9         29.87         32.94         7.96 o
  13   4   9         10.62          8.56         6.34 o
  14   4   9         21.17         28.77         8.19 o
  15   4   9          0.17          4.39         8.01 o
  16   4   9          1.35          2.40        10.26 o
   1   5   9          5.99          4.86         3.39 o
   2   5   9        283.57        290.81         8.47 o
   3   5   9         70.21         73.31         5.63 o
   4   5   9          7.38          2.52         2.51 o
   5   5   9         19.01         17.68         3.72 o
   6   5   9        201.19        206.44         9.82 o
   7   5   9         10.14          5.40         4.98 o
   8   5   9        235.17        214.69        15.70 o
   9   5   9          0.13          9.64         6.09 o
  10   5   9          6.22          0.41         4.94 o
  11   5   9         18.52          5.78         6.54 o
  12   5   9          4.32          4.21         8.10 o
  13   5   9          0.92          4.93         9.29 o
  14   5   9          3.54         -4.13         9.20 o
  15   5   9          6.10         15.66        11.02 o
   0   6   9          7.52         -6.21         6.21 o
   1   6   9        116.65        121.18        10.06 o
   2   6   9         50.00         32.12         5.35 o
   3   6   9        107.16         96.64         8.54 o
   4   6   9          0.54         -1.39         4.34 o
   5   6   9        213.31        183.90        13.37 o
   6   6   9        188.77        168.30        12.91 o
   7   6   9         90.74         64.81        12.97 o
   8   6   9         13.75         -2.10         7.12 o
   9   6   9        151.11        217.25        27.69 o
  10   6   9         18.05         -8.29         8.29 o
  11   6   9          5.48         -7.23         7.23 o
  12   6   9          4.75         -2.20        12.27 o
  13   6   9          5.81          7.71        13.05 o
  14   6   9          6.17          0.90        12.21 o
   1   7   9        111.77        122.27        13.56 o
   2   7   9        471.70        499.15        25.42 o
   3   7   9          1.35          2.56         5.50 o
   4   7   9         61.12         53.49         9.74 o
   5   7   9         30.02         30.76         8.05 o
   6   7   9         32.93         31.01        11.35 o
   7   7   9          0.08          6.85         7.30 o
   8   7   9         67.24         40.20        14.70 o
   9   7   9          0.52         -8.48         9.55 o
  10   7   9          5.33        -14.70        18.43 o
  11   7   9          0.15         -9.81         9.81 o
   0   8   9          3.30         -4.75         9.49 o
   1   8   9          6.10         -0.60         7.51 o
   2   8   9         20.22         30.21        10.38 o
   3   8   9         19.71          8.50         7.36 o
   4   8   9          2.55          0.62         9.97 o
   5   8   9         13.76         -5.24         6.94 o
   6   8   9         58.03         70.80        15.30 o
   7   8   9          9.60          0.24        20.39 o
   8   8   9          3.47        -10.22        10.22 o
   1   9   9          1.29          5.57        13.05 o
   0   0  10        148.89        171.50        12.04 o
   1   0  10       4119.48       4181.89        39.48 o
   2   0  10         49.53         46.04         4.61 o
   3   0  10       5209.92       5369.41        46.77 o
   4   0  10        595.44        582.99        15.31 o
   5   0  10        158.85        167.25         9.06 o
   6   0  10        198.96        217.92         9.80 o
   7   0  10        280.84        285.07        11.00 o
   8   0  10         73.46         74.18         7.99 o
   9   0  10          5.10          2.29         3.19 o
  10   0  10          0.06         -2.96         3.95 o
  11   0  10        179.42        205.88        11.73 o
  12   0  10        188.79        197.36        14.39 o
  13   0  10         51.63         47.73         8.15 o
  14   0  10         18.03         12.30        10.20 o
  15   0  10         35.08         24.16        11.85 o
  16   0  10         40.35         73.55        18.74 o
  17   0  10          2.64          4.70        11.44 o
  18   0  10         21.31         46.39        30.76 o
   1   1  10       1460.52       1480.41        15.11 o
   2   1  10          5.77          7.50         1.66 o
   3   1  10       2387.22       2430.61        20.67 o
   4   1  10        703.11        690.28        10.70 o
   5   1  10       1537.61       1578.72        16.86 o
   6   1  10          0.25          1.28         1.71 o
   7   1  10         39.74         46.10         3.67 o
   8   1  10        243.92        242.39         7.61 o
   9   1  10         89.38         95.60         5.40 o
  10   1  10        355.68        360.95        10.79 o
  11   1  10         43.48         44.49         4.22 o
  12   1  10         10.28          4.46         3.09 o
  13   1  10         16.55         10.12         5.00 o
  14   1  10          0.05          0.87         4.71 o
  15   1  10         66.67         59.12        12.65 o
  16   1  10         43.34         58.16        14.31 o
  17   1  10          9.40         11.25        10.60 o
  18   1  10         20.15          7.74        13.70 o
   0   2  10       5635.73       5496.08        47.50 o
   1   2  10        135.56        131.67         5.46 o
   2   2  10        969.50        924.05        12.56 o
   3   2  10       2404.63       2476.71        21.34 o
   4   2  10       2009.32       2119.16        20.79 o
   5   2  10        846.34        858.78        12.47 o
   6   2  10        309.47        311.44         7.83 o
   7   2  10          1.53          1.69         1.80 o
   8   2  10         71.42         73.24         4.64 o
   9   2  10        140.86        150.95         7.66 o
  10   2  10         24.79         28.96         3.46 o
  11   2  10        157.79        150.15         7.69 o
  12   2  10        177.18        167.19        11.06 o
  13   2  10          6.38         -0.81         5.19 o
  14   2  10         22.29         35.61         8.81 o
  15   2  10         26.23         15.66         8.59 o
  16   2  10          0.00         -0.92         7.32 o
  17   2  10          0.68          3.27         8.19 o
  18   2  10         20.73          6.70        12.81 o
   1   3  10        249.67        285.17         6.74 o
   2   3  10        381.23        348.90         7.27 o
   3   3  10        686.93        692.30        10.72 o
   4   3  10        314.16        316.11         7.76 o
   5   3  10          7.42          3.58         1.74 o
   6   3  10         25.01         26.15         3.03 o
   7   3  10        186.00        189.82         7.19 o
   8   3  10         60.74         74.64         4.82 o
   9   3  10        112.68        117.73         6.34 o
  10   3  10         24.36         20.48         3.90 o
  11   3  10          4.88         -3.48         3.48 o
  12   3  10         40.05         53.44         7.94 o
  13   3  10          0.98         -5.39         5.85 o
  14   3  10          0.02         -3.77         6.81 o
  15   3  10         29.30         33.82         9.38 o
  16   3  10          1.83         -4.88         7.14 o
  17   3  10         10.73         -1.25        11.39 o
   0   4  10        590.68        560.58        20.13 o
   1   4  10        485.55        524.42         8.83 o
   2   4  10          0.11          0.73         2.02 o
   3   4  10        150.25        154.34         7.63 o
   4   4  10        126.77        140.49         7.26 o
   5   4  10          5.54          1.45         2.03 o
   6   4  10         25.26         24.62         3.90 o
   7   4  10        281.05        270.95         9.07 o
   8   4  10         10.10          5.51         3.69 o
   9   4  10          0.04          1.41         3.07 o
  10   4  10         33.51         44.55         6.93 o
  11   4  10         32.29         36.86         6.64 o
  12   4  10          4.60         -5.12         5.12 o
  13   4  10         79.05         77.09        12.02 o
  14   4  10         16.60         18.54         9.91 o
  15   4  10         49.66         51.09        12.30 o
  16   4  10          0.01         -9.47         9.47 o
   1   5  10          0.56         -0.79         2.99 o
   2   5  10        270.11        277.96        12.23 o
   3   5  10        187.97        208.86         8.57 o
   4   5  10         38.70         50.72         5.38 o
   5   5  10          3.67          2.52         3.29 o
   6   5  10        105.25        103.28         9.84 o
   7   5  10         61.62         56.52         7.34 o
   8   5  10        209.81        227.55        17.80 o
   9   5  10         20.24         16.40         6.29 o
  10   5  10         20.92         28.87         7.33 o
  11   5  10          7.78         -1.58        10.24 o
  12   5  10         47.21         25.39        11.47 o
  13   5  10          5.82         -5.52         9.08 o
  14   5  10          0.05         -2.51         9.32 o
  15   5  10         15.08         14.59        10.77 o
   0   6  10        587.22        642.78        29.94 o
   1   6  10         47.10         50.07         9.98 o
   2   6  10          2.24         -3.95         4.10 o
   3   6  10         69.34         76.03         8.73 o
   4   6  10         24.71         24.37         6.81 o
   5   6  10        237.27        203.33        15.37 o
   6   6  10         31.72         37.21         9.48 o
   7   6  10        122.54        146.94        16.21 o
   8   6  10          0.09         -4.99         4.99 o
   9   6  10         13.53          7.52         9.17 o
  10   6  10         24.81         45.02        12.88 o
  11   6  10          2.45         20.01        10.00 o
  12   6  10          6.94         -1.97         7.80 o
  13   6  10          1.03         -2.89        11.10 o
   1   7  10          0.38          2.49         6.74 o
   2   7  10         38.97         34.41         9.16 o
   3   7  10          1.59         -1.02         5.42 o
   4   7  10         19.62         10.69         9.24 o
   5   7  10         33.19         42.83        12.74 o
   6   7  10         10.19         21.03         7.93 o
   7   7  10         18.89         28.76         8.91 o
   8   7  10          1.67          1.30         9.74 o
   9   7  10          9.59         11.50        10.94 o
  10   7  10          2.72         17.56        12.12 o
  11   7  10          1.14          8.16        10.57 o
   0   8  10         16.64         16.47        12.74 o
   1   8  10         31.66         14.00         8.17 o
   2   8  10          1.89          3.71         6.18 o
   3   8  10          4.41          7.52         7.64 o
   4   8  10          0.30          2.83         8.05 o
   5   8  10         18.77         -8.50        17.05 o
   6   8  10          7.48         -2.96         9.39 o
   7   8  10         35.83         22.77         8.86 o
   8   8  10          0.01         10.71        13.55 o
   1   1  11        204.56        229.56         6.88 o
   2   1  11       1286.80       1339.56        15.37 o
   3   1  11       1007.35       1048.45        14.00 o
   4   1  11         55.88         54.57         3.95 o
   5   1  11       1394.57       1471.46        16.81 o
   6   1  11        636.49        656.49        11.31 o
   7   1  11          0.71         -0.64         1.80 o
   8   1  11        230.69        243.55         7.97 o
   9   1  11        154.49        157.69         6.89 o
  10   1  11         12.55         14.91         3.01 o
  11   1  11        343.77        351.65        11.23 o
  12   1  11         27.27         28.00         8.18 o
  13   1  11         67.99         62.69         9.20 o
  14   1  11          2.47         -4.65         4.65 o
  15   1  11          9.49         13.79         7.58 o
  16   1  11          6.82          3.77         8.56 o
  17   1  11         26.73         23.15        12.87 o
  18   1  11          0.58         11.53        13.36 o
   0   2  11        395.64        401.54        11.72 o
   1   2  11        372.82        367.45         8.01 o
   2   2  11         18.59         21.31         2.56 o
   3   2  11        721.92        706.00        11.29 o
   4   2  11         19.24         30.13         3.06 o
   5   2  11        901.99        897.28        13.57 o
   6   2  11        175.33        162.87         6.67 o
   7   2  11         21.76         28.44         3.34 o
   8   2  11          0.82         -1.27         2.76 o
   9   2  11        117.90        115.20         6.16 o
  10   2  11        252.36        266.03        10.05 o
  11   2  11         45.64         49.30         5.31 o
  12   2  11         12.92         22.72         6.19 o
  13   2  11          1.53         -4.62         4.62 o
  14   2  11         17.78         22.11         8.51 o
  15   2  11          2.04         -2.39         8.46 o
  16   2  11          1.69         -6.76         8.67 o
  17   2  11          5.90         15.92        10.62 o
   1   3  11         36.80         30.32         2.93 o
   2   3  11         51.19         51.40         4.15 o
   3   3  11       4273.38       4274.13        29.93 o
   4   3  11       2430.90       2573.11        23.09 o
   5   3  11         25.88         31.18         3.24 o
   6   3  11        408.42        416.82         9.83 o
   7   3  11         68.11         76.38         5.33 o
   8   3  11          0.83         -2.09         2.23 o
   9   3  11          3.37         -2.00         2.94 o
  10   3  11        188.89        217.18        11.25 o
  11   3  11        413.48        460.58        18.29 o
  12   3  11          0.08          2.01         5.62 o
  13   3  11         36.04         25.40         8.38 o
  14   3  11        105.95        106.29        13.91 o
  15   3  11          7.58         -5.39         5.39 o
  16   3  11         14.36         -7.96         7.96 o
  17   3  11         26.64          5.37        13.72 o
   0   4  11          1.86          4.94         6.42 o
   1   4  11          0.46         -1.16         1.65 o
   2   4  11         11.09         14.57         2.75 o
   3   4  11        465.54        477.08        11.45 o
   4   4  11         44.94         47.67         3.66 o
   5   4  11         98.69         97.63         6.53 o
   6   4  11         44.71         43.41         4.30 o
   7   4  11         72.07         61.43         7.05 o
   8   4  11          0.00         -2.53         3.37 o
   9   4  11         69.72         81.45         7.58 o
  10   4  11         66.43         49.09        10.50 o
  11   4  11         41.30         34.69         7.10 o
  12   4  11          0.34         -6.48         9.65 o
  13   4  11          0.38         -1.00         7.72 o
  14   4  11         13.57         -1.24         7.47 o
  15   4  11          0.10         -2.11         8.53 o
  16   4  11          4.60         -8.66         8.79 o
   1   5  11        195.20        208.67        11.15 o
   2   5  11          4.00          2.58         4.26 o
   3   5  11          6.76         -2.24         4.36 o
   4   5  11         14.28         18.19         4.48 o
   5   5  11         64.60         68.40         7.22 o
   6   5  11         34.01         24.76         6.79 o
   7   5  11          0.78         -3.60         4.41 o
   8   5  11          1.53          5.71         5.79 o
   9   5  11          5.30         -1.41         5.79 o
  10   5  11         86.46         81.82        10.75 o
  11   5  11          2.30          2.08         7.63 o
  12   5  11         13.67         17.39         8.06 o
  13   5  11          6.25         -8.49         8.49 o
  14   5  11          6.13        -10.05        10.05 o
   0   6  11         21.66         23.57        11.02 o
   1   6  11        166.26        155.08        13.41 o
   2   6  11         50.48         24.06         7.04 o
   3   6  11        304.11        315.82        18.01 o
   4   6  11          6.05         10.75         5.99 o
   5   6  11         15.78         15.51         6.65 o
   6   6  11        121.47        102.93        11.68 o
   7   6  11          2.52         -1.14         9.24 o
   8   6  11          3.18         -8.45         8.45 o
   9   6  11          1.93         -1.51         7.76 o
  10   6  11          8.94          0.09         6.09 o
  11   6  11          0.02          6.58        10.47 o
  12   6  11          6.99         -0.81        14.89 o
  13   6  11          1.60        -14.57        14.57 o
   1   7  11         66.22         84.06        12.26 o
   2   7  11        113.62        123.14        14.35 o
   3   7  11          0.47         -6.10         6.10 o
   4   7  11         37.09         29.26        10.17 o
   5   7  11          2.34         -5.26         6.24 o
   6   7  11         43.44         27.21         9.47 o
   7   7  11          3.45         11.05         9.30 o
   8   7  11         33.86         12.98        11.65 o
   9   7  11          0.08          3.22        10.66 o
  10   7  11          0.06          5.77        13.41 o
   0   8  11          0.97          3.91        10.89 o
   1   8  11          2.15         -5.21         5.21 o
   2   8  11          0.72         -6.34         6.34 o
   3   8  11          1.12         -1.43         6.91 o
   4   8  11          5.11          8.69         9.45 o
   5   8  11          0.04         -5.01        11.64 o
   6   8  11          0.23         40.20        14.51 o
   7   8  11          0.77         -8.40         8.40 o
   0   0  12          1.07         15.65         4.71 o
   1   0  12        752.53        833.50        17.31 o
   2   0  12        250.34        265.71        10.26 o
   3   0  12        982.68       1047.79        19.90 o
   4   0  12       1419.78       1297.17        22.52 o
   5   0  12        265.12        251.14        10.70 o
   6   0  12        148.57        172.56         9.95 o
   7   0  12         42.02         58.06         6.12 o
   8   0  12        324.18        320.47        12.82 o
   9   0  12        404.82        395.58        14.55 o
  10   0  12         79.96         87.52         8.27 o
  11   0  12        259.67        243.98        15.41 o
  12   0  12        261.16        294.76        17.57 o
  13   0  12          9.68          5.59         6.60 o
  14   0  12         70.40         85.67        17.54 o
  15   0  12         40.84         54.83        14.59 o
  16   0  12         20.50         15.27        15.79 o
  17   0  12          3.23         24.96        21.12 o
   1   1  12         41.27         47.78         3.77 o
   2   1  12        620.12        639.98        11.14 o
   3   1  12          6.47          4.76         1.92 o
   4   1  12          3.08          2.90         1.79 o
   5   1  12         57.55         60.74         4.21 o
   6   1  12          7.90          8.85         2.48 o
   7   1  12       1077.96       1110.19        15.60 o
   8   1  12         15.63          9.14         2.62 o
   9   1  12         31.30         32.02         3.63 o
  10   1  12        232.15        257.22         9.19 o
  11   1  12         63.21         53.24         5.71 o
  12   1  12        134.27        146.47         9.64 o
  13   1  12          3.27          6.77         5.49 o
  14   1  12         25.00         17.19         8.16 o
  15   1  12         89.47         93.15        14.24 o
  16   1  12         30.24          8.26        12.22 o
  17   1  12         50.30         -2.50        13.38 o
   0   2  12        278.69        283.61        12.73 o
   1   2  12         18.05         16.21         2.36 o
   2   2  12        593.76        616.63        10.62 o
   3   2  12          1.83         -0.19         1.46 o
   4   2  12        139.86        136.61         6.24 o
   5   2  12         11.90         11.47         2.37 o
   6   2  12         90.98         99.42         5.59 o
   7   2  12        157.34        167.06         7.21 o
   8   2  12        827.38        898.76        14.51 o
   9   2  12         20.23         10.96         3.44 o
  10   2  12        315.19        309.70        10.87 o
  11   2  12          4.09         -3.74         3.74 o
  12   2  12        432.62        438.85        16.99 o
  13   2  12          8.09         10.61         6.16 o
  14   2  12         28.49          8.53         7.38 o
  15   2  12         15.59          0.81         6.14 o
  16   2  12          9.23         -2.83        10.76 o
  17   2  12          0.00         -6.07         9.74 o
   1   3  12        590.33        600.12        13.66 o
   2   3  12         32.11         33.16         3.20 o
   3   3  12         38.94         57.02         3.87 o
   4   3  12          8.40         17.83         2.79 o
   5   3  12          0.62          1.91         2.21 o
   6   3  12         11.79         53.00         3.97 o
   7   3  12         24.59         29.36         3.66 o
   8   3  12         38.53         25.55         4.66 o
   9   3  12        456.80        489.53        13.89 o
  10   3  12        151.19        144.19        10.47 o
  11   3  12          6.59         10.83         6.00 o
  12   3  12        161.55        169.81        13.87 o
  13   3  12         25.47         29.63         8.81 o
  14   3  12          0.01          8.87         7.65 o
  15   3  12          0.38         -7.24         7.24 o
  16   3  12          3.18          9.40        14.56 o
   0   4  12        286.06        276.11        19.42 o
   1   4  12        150.32        132.31         6.16 o
   2   4  12          0.46         -2.11         2.11 o
   3   4  12         10.30         12.81         2.84 o
   4   4  12        131.10        138.51         5.57 o
   5   4  12         67.96         65.85         4.59 o
   6   4  12        177.93        170.13         8.35 o
   7   4  12         12.25          1.46         3.26 o
   8   4  12         68.75         64.75         6.41 o
   9   4  12         15.50          6.10         4.75 o
  10   4  12        129.55         98.68        11.47 o
  11   4  12          0.00         -2.57         7.18 o
  12   4  12        110.01        106.85        14.07 o
  13   4  12          0.05         21.74        22.35 o
  14   4  12         14.33          0.76         7.15 o
  15   4  12          2.30          6.62         8.92 o
   1   5  12        199.89        179.44        12.11 o
   2   5  12         86.31         77.25         8.96 o
   3   5  12          0.27          2.54         4.58 o
   4   5  12        862.37        934.91        20.87 o
   5   5  12         32.79         27.02         5.68 o
   6   5  12        281.62        252.14        14.02 o
   7   5  12          2.64         -1.32         4.22 o
   8   5  12        108.76         71.49        10.61 o
   9   5  12          2.51         -4.39         4.90 o
  10   5  12          1.35         -2.94         6.34 o
  11   5  12         30.09         11.43         8.63 o
  12   5  12         29.87         41.00        10.31 o
  13   5  12          2.50         11.62         8.65 o
  14   5  12          0.00         -9.35         9.35 o
   0   6  12        111.57        110.09        17.84 o
   1   6  12        204.46        189.29        16.64 o
   2   6  12         14.42          2.43         5.65 o
   3   6  12         97.93         91.80        10.40 o
   4   6  12        173.54        171.26        15.22 o
   5   6  12          0.06         -4.10         5.87 o
   6   6  12          7.29          5.91         5.51 o
   7   6  12         74.69         82.76        13.50 o
   8   6  12         67.12         37.36        14.78 o
   9   6  12         28.31         -2.92         8.71 o
  10   6  12          3.44         -5.98         7.22 o
  11   6  12          5.11          0.67         8.75 o
  12   6  12          5.63         -7.30        10.46 o
   1   7  12         36.41         35.20         8.23 o
   2   7  12          1.09         -3.23         5.80 o
   3   7  12          2.63         -7.20         7.20 o
   4   7  12          1.62         -2.65         5.89 o
   5   7  12          0.42         -5.83         5.83 o
   6   7  12         10.34          2.66         7.41 o
   7   7  12         25.94         21.14         9.26 o
   8   7  12         63.34         70.02        22.08 o
   9   7  12          5.70         -9.53        10.40 o
  10   7  12          1.44        -10.79        10.79 o
   0   8  12          4.42         -6.63         6.63 o
   1   8  12         47.36         67.66        11.65 o
   2   8  12          0.00         -0.58         6.03 o
   3   8  12         30.14         41.58        10.45 o
   4   8  12          0.68          0.62         8.89 o
   5   8  12         12.66         15.16         9.65 o
   6   8  12          3.38         -9.71         9.71 o
   1   1  13         73.41         66.56         4.61 o
   2   1  13        397.92        386.53         9.03 o
   3   1  13        156.17        165.92         6.70 o
   4   1  13         67.66         67.43         4.52 o
   5   1  13        230.09        262.04         8.00 o
   6   1  13         14.12         13.67         2.62 o
   7   1  13          0.09         -0.97         2.38 o
   8   1  13        257.22        269.23         9.01 o
   9   1  13        667.39        682.40        13.37 o
  10   1  13         59.64         54.05         5.44 o
  11   1  13          2.37         -1.41         4.22 o
  12   1  13         26.94         32.07         6.28 o
  13   1  13        104.83        157.72        13.55 o
  14   1  13          1.33         -5.63         6.41 o
  15   1  13         79.43         75.08        17.50 o
  16   1  13         61.00         77.25        15.28 o
  17   1  13         24.12         25.07        12.27 o
   0   2  13          1.21         -0.22         2.49 o
   1   2  13         21.89         22.66         2.81 o
   2   2  13        210.39        204.86         7.58 o
   3   2  13        123.43        162.96         7.07 o
   4   2  13        469.67        440.22         9.87 o
   5   2  13         32.20         28.55         3.31 o
   6   2  13          5.98          5.26         2.40 o
   7   2  13        115.31        121.25         6.46 o
   8   2  13         22.48         19.28         3.50 o
   9   2  13        378.88        407.18        14.64 o
  10   2  13          3.41          0.45         4.03 o
  11   2  13          9.37          9.25         6.84 o
  12   2  13         25.08         16.91         7.98 o
  13   2  13          2.17         -4.93         4.93 o
  14   2  13         32.31         28.69         9.06 o
  15   2  13          0.12         -5.78         5.78 o
  16   2  13          3.84          5.47        11.83 o
  17   2  13         14.17          2.75        10.37 o
   1   3  13        402.55        393.76         9.05 o
   2   3  13         74.13         85.05         4.98 o
   3   3  13         27.80         16.65         3.02 o
   4   3  13        201.94        206.52         7.68 o
   5   3  13        289.70        296.23         8.74 o
   6   3  13         43.32         39.98         4.31 o
   7   3  13          1.58          1.21         2.59 o
   8   3  13        175.29        182.87         9.56 o
   9   3  13         98.42         96.73         7.78 o
  10   3  13         32.22         44.84         6.62 o
  11   3  13          6.06         10.79         5.37 o
  12   3  13         61.80         59.83         9.55 o
  13   3  13          8.82         13.05         6.90 o
  14   3  13          3.43         12.38         9.17 o
  15   3  13         22.61         36.75        11.36 o
  16   3  13          8.24          3.44        12.23 o
   0   4  13        916.87        968.21        15.37 o
   1   4  13         77.74         75.99         5.12 o
   2   4  13          0.39          0.88         2.53 o
   3   4  13         25.72         25.14         3.62 o
   4   4  13         11.69         11.52         2.65 o
   5   4  13          3.71          3.83         2.80 o
   6   4  13         49.01         54.29         5.34 o
   7   4  13         58.52         57.39         7.35 o
   8   4  13        215.92        242.80        14.08 o
   9   4  13         45.75         47.07         8.49 o
  10   4  13         30.29         30.15         6.52 o
  11   4  13         35.21         33.32         8.15 o
  12   4  13         20.71         14.95         9.64 o
  13   4  13          0.75         -1.75        10.94 o
  14   4  13          0.05        -10.89        10.89 o
  15   4  13          2.12         -5.16         9.08 o
   1   5  13        142.07        142.61        12.64 o
   2   5  13        147.79        132.52        11.81 o
   3   5  13         13.74         15.08         5.15 o
   4   5  13         84.15         91.02         9.33 o
   5   5  13        170.37        199.72        17.29 o
   6   5  13        132.71        135.64        12.45 o
   7   5  13        187.42        185.79        14.16 o
   8   5  13         44.74         39.57         8.38 o
   9   5  13        261.46        244.62        18.83 o
  10   5  13         21.57         11.19         6.31 o
  11   5  13          6.81         10.82         8.30 o
  12   5  13          0.05          0.37        10.31 o
  13   5  13          4.68         -9.02         9.02 o
  14   5  13          7.42        -10.89        10.89 o
   0   6  13          1.70         -1.78         9.58 o
   1   6  13          1.84         -0.71         5.49 o
   2   6  13          4.29         -5.01         5.01 o
   3   6  13         74.68         55.98        12.95 o
   4   6  13          1.95          2.28         6.06 o
   5   6  13         37.24         18.26         6.50 o
   6   6  13         13.83          3.39        10.45 o
   7   6  13          1.62          0.33         7.15 o
   8   6  13          0.70          4.75         7.25 o
   9   6  13         30.70         27.95        12.09 o
  10   6  13         13.23         12.63        10.01 o
  11   6  13          5.89        -12.05        12.05 o
  12   6  13          4.98          4.28        10.98 o
   1   7  13         44.61         31.55         8.78 o
   2   7  13          0.25         -1.75         5.47 o
   3   7  13          1.33         19.57         7.11 o
   4   7  13         23.44         14.05         7.12 o
   5   7  13         35.95         -2.74         9.45 o
   6   7  13         14.55          7.27         7.18 o
   7   7  13         34.81         47.29         9.33 o
   8   7  13          2.71         -1.06        10.02 o
   9   7  13          0.00         -2.90        12.57 o
   0   8  13          1.65          1.81        14.67 o
   1   8  13          0.29          1.20         8.99 o
   2   8  13          1.25         19.00         8.18 o
   3   8  13         15.35         -1.24        12.31 o
   4   8  13          1.89          1.60         8.44 o
   5   8  13         40.56         30.52        11.17 o
   0   0  14       4531.00       5063.56        71.80 o
   1   0  14         99.35        109.66         8.68 o
   2   0  14        126.57        137.43         9.30 o
   3   0  14        605.30        653.62        16.15 o
   4   0  14       1050.95       1256.58        23.81 o
   5   0  14          7.18         11.99         3.42 o
   6   0  14        243.54        244.26        12.39 o
   7   0  14          5.14         13.06         4.44 o
   8   0  14         20.26         24.16         5.36 o
   9   0  14        462.36        503.16        24.94 o
  10   0  14          3.70          2.68         4.88 o
  11   0  14        187.90        185.52        18.07 o
  12   0  14          0.17         -0.27         7.15 o
  13   0  14         27.90         20.01        11.63 o
  14   0  14         19.00          3.10        11.57 o
  15   0  14        103.34        151.60        30.15 o
  16   0  14         83.19        140.77        34.18 o
  17   0  14         58.33         82.22        28.23 o
   1   1  14        458.25        468.46         9.98 o
   2   1  14         11.02          7.60         2.22 o
   3   1  14          2.15          3.43         1.79 o
   4   1  14        349.81        390.38         9.63 o
   5   1  14        112.03        113.58         6.00 o
   6   1  14         22.94         25.17         3.33 o
   7   1  14         21.41         18.36         3.05 o
   8   1  14          0.42          1.82         2.77 o
   9   1  14         34.55         39.66         4.64 o
  10   1  14          5.84          4.27         3.64 o
  11   1  14         41.69         37.19         5.75 o
  12   1  14         96.64        119.07        10.85 o
  13   1  14          4.99          6.42         5.21 o
  14   1  14         47.94         45.60         9.95 o
  15   1  14         13.69         -7.60         7.60 o
  16   1  14          1.49          0.64        11.40 o
  17   1  14          0.35        -12.10        12.10 o
   0   2  14         23.55         26.89         4.76 o
   1   2  14        243.67        249.91         8.33 o
   2   2  14        375.40        371.48         9.32 o
   3   2  14          0.29         -0.29         2.43 o
   4   2  14        597.12        560.20        11.36 o
   5   2  14        413.85        444.29        10.48 o
   6   2  14         10.25          5.31         2.71 o
   7   2  14          1.05         -2.56         2.56 o
   8   2  14        358.22        368.83        14.50 o
   9   2  14         22.07         16.73         4.15 o
  10   2  14        203.22        182.00        10.40 o
  11   2  14         38.02         30.66         6.34 o
  12   2  14         19.02          6.32         5.84 o
  13   2  14         23.32         29.92         7.27 o
  14   2  14         40.49         30.35         7.91 o
  15   2  14          4.75          5.19         8.28 o
  16   2  14          0.35         -7.87         7.87 o
   1   3  14          0.00         -1.83         1.83 o
   2   3  14         29.80         28.96         3.22 o
   3   3  14        172.75        174.50         7.73 o
   4   3  14       1849.47       1890.80        21.55 o
   5   3  14       1075.97       1051.72        23.31 o
   6   3  14         83.27         86.06         6.07 o
   7   3  14         10.92         13.91         3.76 o
   8   3  14        127.02        142.09        10.19 o
   9   3  14        208.19        239.81        12.69 o
  10   3  14          0.78         -4.39         4.39 o
  11   3  14          1.38          5.06         6.33 o
  12   3  14          0.80         -3.27         5.36 o
  13   3  14          3.03         -7.05         7.05 o
  14   3  14          6.01          7.65         9.65 o
  15   3  14          2.64         -8.66         9.41 o
   0   4  14       3046.80       3096.95        35.62 o
   1   4  14        625.94        659.91        12.48 o
   2   4  14         94.68         93.28         5.43 o
   3   4  14         59.59         57.63         6.31 o
   4   4  14       1228.36       1319.23        25.71 o
   5   4  14       1611.14       1730.84        32.21 o
   6   4  14        311.95        335.88        14.78 o
   7   4  14        160.43        157.75        11.68 o
   8   4  14          0.00         -3.36         3.99 o
   9   4  14         24.98         19.72         6.49 o
  10   4  14          8.59          8.55         6.39 o
  11   4  14          4.12         -1.41         5.66 o
  12   4  14          5.01         19.29         9.54 o
  13   4  14          5.68          0.31         8.66 o
  14   4  14         21.01         14.90        12.56 o
  15   4  14          0.01          5.85        20.74 o
   1   5  14         32.35         21.63         6.66 o
   2   5  14         30.61         31.64         7.09 o
   3   5  14        134.94        154.31        12.78 o
   4   5  14         41.86         41.33         7.00 o
   5   5  14          0.00         -2.09         4.87 o
   6   5  14          0.27          7.25         5.88 o
   7   5  14         68.04         52.06         8.48 o
   8   5  14         51.69         76.82        11.98 o
   9   5  14          6.54          0.08         9.03 o
  10   5  14         26.42         36.66        10.75 o
  11   5  14          1.75         11.86        12.69 o
  12   5  14          0.00         -5.67         8.68 o
  13   5  14          2.64         11.03        12.81 o
   0   6  14          1.14         -1.75         7.73 o
   1   6  14          1.30         -2.22         4.93 o
   2   6  14         13.79         -0.74        10.90 o
   3   6  14          0.32         -5.16         5.16 o
   4   6  14          1.00          0.27         6.80 o
   5   6  14         10.88         10.91         6.54 o
   6   6  14          4.08          2.05         6.32 o
   7   6  14          1.94         -4.48         9.70 o
   8   6  14         67.22         72.05        12.90 o
   9   6  14          3.34         19.44        10.37 o
  10   6  14          1.03          0.63         9.45 o
  11   6  14          1.85          3.59        12.59 o
   1   7  14         36.95         42.86         9.47 o
   2   7  14         15.63          7.60         6.90 o
   3   7  14          0.66         -0.66         6.38 o
   4   7  14         36.56         26.64         9.09 o
   5   7  14          0.04         -0.80         7.03 o
   6   7  14          0.06         -4.62         8.70 o
   7   7  14          0.85         -4.55         7.27 o
   8   7  14          7.51          2.55        11.58 o
   9   7  14          3.20         -5.43        10.35 o
   0   8  14         83.08         90.43        19.29 o
   1   8  14          0.31         -4.15         7.86 o
   2   8  14          3.37         18.89         9.01 o
   3   8  14          4.72         12.71         9.69 o
   4   8  14         16.91         13.30         9.87 o
   1   1  15         14.18         15.14         3.05 o
   2   1  15        485.62        492.78        10.49 o
   3   1  15        354.18        369.51         9.63 o
   4   1  15          8.39          7.61         2.84 o
   5   1  15        125.13        126.91         6.63 o
   6   1  15          4.36          1.06         2.12 o
   7   1  15        324.17        323.87         9.94 o
   8   1  15          0.08          2.20         3.01 o
   9   1  15         18.64         13.11         3.56 o
  10   1  15        308.50        346.10        14.08 o
  11   1  15        446.40        501.14        18.09 o
  12   1  15          0.16         -2.09         5.18 o
  13   1  15        115.18        154.50        13.78 o
  14   1  15        163.64        196.60        19.94 o
  15   1  15         15.83         16.92        10.79 o
  16   1  15          0.78         -9.22         9.22 o
   0   2  15         62.78         75.96         7.55 o
   1   2  15          5.40         -0.50         2.69 o
   2   2  15         45.91         40.16         3.90 o
   3   2  15        498.13        549.66        11.35 o
   4   2  15          1.43          3.87         2.24 o
   5   2  15        275.04        276.86         9.58 o
   6   2  15        349.39        379.54        11.35 o
   7   2  15          5.08          2.44         2.85 o
   8   2  15         18.95         23.03         4.30 o
   9   2  15          0.00         -3.50         3.50 o
  10   2  15         53.71         47.82         7.29 o
  11   2  15         35.72         33.40         7.11 o
  12   2  15          1.10          3.03         5.95 o
  13   2  15          0.12         -5.87         5.87 o
  14   2  15          0.72         -6.76         6.76 o
  15   2  15          0.12         -3.26         8.98 o
  16   2  15          3.50        -11.14        11.14 o
   1   3  15        505.02        500.75        10.93 o
   2   3  15        559.53        594.62        12.42 o
   3   3  15          4.24         -2.10         2.53 o
   4   3  15         87.64        101.75         6.75 o
   5   3  15         12.96          1.41         3.17 o
   6   3  15         37.72         31.71         5.28 o
   7   3  15          5.62          5.07         3.67 o
   8   3  15         43.29         38.56         7.83 o
   9   3  15          6.57         -3.43         3.43 o
  10   3  15         91.72         85.55        10.20 o
  11   3  15         98.77        103.75        11.28 o
  12   3  15          4.85         27.20         9.27 o
  13   3  15         27.85         17.05         8.14 o
  14   3  15         24.94         23.28        10.02 o
  15   3  15          0.02         -9.95         9.95 o
   0   4  15         10.19         14.45         5.02 o
   1   4  15         69.03         82.16         7.68 o
   2   4  15         60.90         59.26         7.21 o
   3   4  15        992.96       1089.20        24.21 o
   4   4  15          7.96          5.46         3.95 o
   5   4  15        846.19        879.48        22.03 o
   6   4  15        237.37        270.58        15.67 o
   7   4  15         16.62         14.29         5.90 o
   8   4  15          0.46         -4.58         4.58 o
   9   4  15         35.03         29.32         7.87 o
  10   4  15          5.10         -1.32         6.81 o
  11   4  15          2.80         -4.89         6.00 o
  12   4  15          4.37          5.40         8.64 o
  13   4  15         21.62         13.14        13.97 o
  14   4  15          4.70        -10.21        16.59 o
   1   5  15         69.60         67.34        10.27 o
   2   5  15          0.52         -3.45         4.91 o
   3   5  15        277.05        280.70        17.58 o
   4   5  15          9.36         14.51         8.46 o
   5   5  15         36.88         13.11         6.69 o
   6   5  15         61.59         76.61        13.01 o
   7   5  15         61.32         46.72        10.69 o
   8   5  15          3.82         14.31         7.96 o
   9   5  15          0.06         -5.21         5.21 o
  10   5  15         86.78         89.14        18.63 o
  11   5  15          0.39         -8.44         8.44 o
  12   5  15          6.17          0.86        11.40 o
  13   5  15         24.49         39.25        14.93 o
   0   6  15          0.01         -6.78         6.78 o
   1   6  15          0.58         -3.57         5.52 o
   2   6  15          0.01          4.69         6.55 o
   3   6  15         37.40         46.55        11.82 o
   4   6  15          2.07         -5.14         6.16 o
   5   6  15         17.40         19.29         8.36 o
   6   6  15         22.07         15.43         8.16 o
   7   6  15          3.97         19.49         7.83 o
   8   6  15          0.00         -5.86         5.86 o
   9   6  15          0.63         -5.09         9.00 o
  10   6  15         42.95         27.89        14.27 o
  11   6  15         35.67         28.37        14.05 o
   1   7  15          0.01         20.38         7.93 o
   2   7  15          1.62          5.57         5.69 o
   3   7  15         14.51          9.47        12.63 o
   4   7  15          2.84         -6.73         6.73 o
   5   7  15          0.50          4.13         8.62 o
   6   7  15          1.27         -5.01         7.35 o
   7   7  15          6.29         -8.80         8.80 o
   8   7  15          1.31         -8.77         8.77 o
   0   8  15         21.62         10.08        13.77 o
   1   8  15          0.06         -7.11         7.11 o
   0   0  16        454.60        485.83        21.84 o
   1   0  16        109.16        113.52         8.93 o
   2   0  16         64.63         67.08         7.06 o
   3   0  16          2.86         -3.06         3.06 o
   4   0  16         90.97         97.60         8.18 o
   5   0  16         69.22         62.26         8.23 o
   6   0  16        297.97        279.96        14.22 o
   7   0  16         42.43         31.45         5.67 o
   8   0  16          3.40         -3.34         3.34 o
   9   0  16        588.31        585.31        22.25 o
  10   0  16        148.86        152.57        24.91 o
  11   0  16         12.44          4.40         7.85 o
  12   0  16         11.25         11.75         9.18 o
  13   0  16        161.41        165.95        24.01 o
  14   0  16          8.93         13.88        14.20 o
  15   0  16         37.67         68.29        19.72 o
  16   0  16        143.12         99.03        29.41 o
   1   1  16         97.65         95.17         5.62 o
   2   1  16        244.17        238.01         8.86 o
   3   1  16          5.03          5.13         2.49 o
   4   1  16        172.38        185.34         8.01 o
   5   1  16         67.89         69.09         5.34 o
   6   1  16          1.99          1.84         2.75 o
   7   1  16        165.62        159.91         8.41 o
   8   1  16        191.37        185.07        10.16 o
   9   1  16        280.21        309.91        13.92 o
  10   1  16          5.42         -0.48         4.28 o
  11   1  16        151.04        180.09        12.87 o
  12   1  16        101.61        117.79        12.88 o
  13   1  16         86.47         93.20        11.38 o
  14   1  16          6.25         13.13        11.63 o
  15   1  16         27.27         35.50        13.12 o
  16   1  16          0.00         -7.32        12.54 o
   0   2  16         38.17         37.29         5.40 o
   1   2  16         53.07         48.37         4.47 o
   2   2  16        283.16        274.32         9.57 o
   3   2  16        152.02        150.50         7.49 o
   4   2  16        224.19        229.37         9.29 o
   5   2  16        374.88        346.81        11.03 o
   6   2  16         12.00         10.86         3.60 o
   7   2  16        852.87        902.96        17.63 o
   8   2  16        137.42        133.22         9.51 o
   9   2  16        174.16        184.74        12.73 o
  10   2  16        187.73        174.36        12.43 o
  11   2  16        405.73        466.47        21.97 o
  12   2  16         23.86          3.89         5.73 o
  13   2  16          3.61          0.99         5.82 o
  14   2  16          3.66         -9.32         9.32 o
  15   2  16          0.01         -8.58         8.58 o
   1   3  16        415.67        427.08        11.89 o
   2   3  16        225.13        244.73         9.69 o
   3   3  16         15.67         18.77         4.05 o
   4   3  16        378.72        370.94        12.53 o
   5   3  16          3.82          8.51         3.90 o
   6   3  16         10.44         11.22         4.21 o
   7   3  16        121.68        106.63         9.40 o
   8   3  16         16.92         16.87         5.67 o
   9   3  16         54.28         32.09         6.75 o
  10   3  16         22.06         28.13         8.04 o
  11   3  16          2.00          2.12         5.71 o
  12   3  16          4.73          1.93         7.67 o
  13   3  16          0.22        -10.44        10.44 o
  14   3  16          1.60         -5.81         8.16 o
   0   4  16         21.93         24.42        11.11 o
   1   4  16        667.11        753.86        26.12 o
   2   4  16         10.64          6.57         4.58 o
   3   4  16       1710.60       1785.35        31.93 o
   4   4  16         50.65         63.30         7.45 o
   5   4  16        221.32        195.69        12.74 o
   6   4  16        130.25        138.50        12.40 o
   7   4  16          0.81         -5.39         5.93 o
   8   4  16         27.17         36.40         8.30 o
   9   4  16          3.58          9.51         7.02 o
  10   4  16         86.02         81.51        11.42 o
  11   4  16         18.28         10.39         5.83 o
  12   4  16          1.07          5.85         8.58 o
  13   4  16          2.46        -10.51        10.51 o
   1   5  16          3.72         -5.66         5.66 o
   2   5  16         15.09          4.65         7.55 o
   3   5  16         29.90         26.39         9.59 o
   4   5  16         63.52         47.26         9.95 o
   5   5  16          1.58          1.20         5.45 o
   6   5  16         71.99         66.26        10.94 o
   7   5  16         31.02         38.34         9.99 o
   8   5  16         41.32         36.58         9.65 o
   9   5  16          1.06          6.59         7.16 o
  10   5  16         95.84        106.90        15.31 o
  11   5  16          8.01         19.67        12.00 o
  12   5  16         12.91          2.76        12.28 o
   0   6  16         81.49         76.89        15.65 o
   1   6  16          0.23          3.92         8.99 o
   2   6  16          2.27         -1.29         6.64 o
   3   6  16          2.34         -6.11         6.11 o
   4   6  16          3.02          7.51         7.48 o
   5   6  16         79.94         62.70        10.35 o
   6   6  16          2.73          8.61         6.14 o
   7   6  16        105.21         96.86        15.48 o
   8   6  16         23.43          1.29        11.89 o
   9   6  16         15.99         -3.15        10.59 o
  10   6  16          0.09          8.52        12.84 o
   1   7  16          0.41         -6.29         6.29 o
   2   7  16         37.36         46.34        10.33 o
   3   7  16          0.65          2.50         8.45 o
   4   7  16          1.39         -8.33         8.33 o
   5   7  16          5.58         19.07         9.82 o
   6   7  16         14.16         -1.11         8.80 o
   7   7  16          0.98         14.51         8.31 o
   1   1  17          1.30          0.05         2.16 o
   2   1  17        142.88        145.48         7.50 o
   3   1  17         63.96         52.91         4.98 o
   4   1  17         10.77         13.72         3.30 o
   5   1  17         22.67         16.63         4.04 o
   6   1  17         22.01         21.09         4.14 o
   7   1  17        121.62        134.76         8.72 o
   8   1  17        216.31        224.79        11.64 o
   9   1  17          3.57          6.47         4.63 o
  10   1  17        208.52        212.38        14.14 o
  11   1  17          5.39         15.26         5.76 o
  12   1  17         25.96          9.07         7.17 o
  13   1  17          3.78         10.45         7.99 o
  14   1  17         40.43         63.14        11.45 o
  15   1  17          1.59          3.32         8.83 o
   0   2  17          1.89         -3.51         3.51 o
   1   2  17          5.50          6.89         2.94 o
   2   2  17         83.14         77.12         5.61 o
   3   2  17         77.10         70.22         6.30 o
   4   2  17         35.96         28.93         4.65 o
   5   2  17          6.01          4.54         3.83 o
   6   2  17        570.61        617.25        15.89 o
   7   2  17         12.08          7.00         6.42 o
   8   2  17          0.01          0.72         4.23 o
   9   2  17         50.77         47.73         7.38 o
  10   2  17        208.92        205.36        14.22 o
  11   2  17          1.74          4.93         5.93 o
  12   2  17         51.24         56.93         9.35 o
  13   2  17          0.45         -4.75         6.76 o
  14   2  17          0.00        -10.91        10.91 o
  15   2  17          0.42        -13.48        13.48 o
   1   3  17         25.76         28.54         4.97 o
   2   3  17       1637.68       1759.14        31.78 o
   3   3  17        125.57        120.99         9.24 o
   4   3  17        177.92        169.34        12.46 o
   5   3  17         35.06         37.99         5.80 o
   6   3  17        750.31        787.33        20.14 o
   7   3  17         53.43         46.49         7.90 o
   8   3  17        165.09        167.32        13.20 o
   9   3  17         44.14         41.10         9.63 o
  10   3  17         98.51        127.29        13.97 o
  11   3  17          8.52         10.10         5.39 o
  12   3  17          3.68         -5.04         5.92 o
  13   3  17         30.57         44.43        17.73 o
  14   3  17          2.43        -11.65        11.65 o
   0   4  17        291.87        295.73        28.81 o
   1   4  17         22.19         26.76        12.95 o
   2   4  17         99.85         93.85        11.71 o
   3   4  17          4.93         14.12         7.96 o
   4   4  17         36.42         37.41         6.99 o
   5   4  17         32.64         32.33         8.16 o
   6   4  17          2.90          9.91         6.12 o
   7   4  17         57.18         52.09         9.21 o
   8   4  17        180.65        193.70        18.72 o
   9   4  17          6.62         -5.01         5.01 o
  10   4  17          7.63         21.19        10.34 o
  11   4  17          5.57          2.85         7.68 o
  12   4  17          6.83         16.77        14.20 o
  13   4  17          0.22        -15.23        15.23 o
   1   5  17          0.63         -4.04         6.26 o
   2   5  17         37.58         14.95         7.41 o
   3   5  17         25.55         26.83         7.42 o
   4   5  17         58.18         58.59        11.16 o
   5   5  17          1.55         -7.04         7.04 o
   6   5  17        401.55        504.26        23.85 o
   7   5  17          0.03         -1.64         5.81 o
   8   5  17         27.53         11.71         7.98 o
   9   5  17          2.54          4.31         7.44 o
  10   5  17         44.60         47.82        11.22 o
  11   5  17          0.35          2.81        10.27 o
   0   6  17         33.19         28.16        12.45 o
   1   6  17          0.21          0.87         9.09 o
   2   6  17          2.44          2.32         7.92 o
   3   6  17          0.00         -5.78         5.78 o
   4   6  17          0.20          1.97         6.30 o
   5   6  17          0.22         -2.13         7.94 o
   6   6  17          3.82         -7.61         7.61 o
   7   6  17          1.23         -8.08         8.08 o
   8   6  17          7.50          2.93         9.87 o
   9   6  17          0.02         -4.81         9.65 o
   1   7  17         34.27         56.87        12.77 o
   2   7  17         20.13         12.59         8.51 o
   3   7  17          1.05        -11.81        11.81 o
   4   7  17          0.15         -7.47        14.41 o
   5   7  17          1.16         -9.10         9.10 o
   0   0  18         69.88         85.42        11.89 o
   1   0  18        298.61        295.85        14.91 o
   2   0  18          0.11         -1.35         4.03 o
   3   0  18        110.66        129.91        10.86 o
   4   0  18         65.14         54.58         8.25 o
   5   0  18         49.07         45.72         7.28 o
   6   0  18        289.08        289.72        18.11 o
   7   0  18         15.71          6.19         7.54 o
   8   0  18         13.67         19.88         6.85 o
   9   0  18        122.03        107.61        16.42 o
  10   0  18         35.55         24.81         9.39 o
  11   0  18         12.68          2.63         7.85 o
  12   0  18         36.00         43.47        12.58 o
  13   0  18        173.53        221.90        28.01 o
  14   0  18         52.13         44.97        25.73 o
  15   0  18         84.10         85.08        21.31 o
   1   1  18        170.08        152.00         8.60 o
   2   1  18         77.67         98.51         7.11 o
   3   1  18          0.77         -2.86         2.86 o
   4   1  18        173.60        177.95         9.80 o
   5   1  18          0.06         -3.02         3.02 o
   6   1  18          2.44          5.50         3.73 o
   7   1  18         66.99         69.61         7.08 o
   8   1  18         57.18         54.62         6.94 o
   9   1  18        111.56        105.46        10.33 o
  10   1  18         62.04         62.44         8.65 o
  11   1  18          4.65          0.81         8.00 o
  12   1  18         15.74          7.64         6.66 o
  13   1  18         20.04         12.90        11.43 o
  14   1  18         11.89          8.11        11.63 o
   0   2  18          1.67         -5.35         5.35 o
   1   2  18        151.11        166.20         9.75 o
   2   2  18         39.16         35.26         5.32 o
   3   2  18          0.72         -3.08         3.08 o
   4   2  18         81.22         74.15         7.30 o
   5   2  18          7.70          9.85         4.00 o
   6   2  18          0.84         -2.57         3.57 o
   7   2  18         94.20         98.22         9.75 o
   8   2  18         50.12         56.53         7.66 o
   9   2  18        235.92        272.12        15.85 o
  10   2  18         17.75         18.00         6.19 o
  11   2  18         70.29         67.18        10.92 o
  12   2  18          2.85         -2.81         5.50 o
  13   2  18         21.14          9.07        12.85 o
  14   2  18         16.25         -2.10        10.32 o
   1   3  18        297.03        289.98        15.06 o
   2   3  18        291.80        314.93        20.21 o
   3   3  18        225.88        231.91        12.84 o
   4   3  18         87.04        103.55         9.63 o
   5   3  18         89.09         91.81         8.42 o
   6   3  18          1.19         15.20         5.50 o
   7   3  18        217.09        249.68        16.71 o
   8   3  18          2.28          9.92         5.54 o
   9   3  18        111.81        115.20        13.25 o
  10   3  18          2.77         20.15         7.11 o
  11   3  18          0.09         -5.16         7.82 o
  12   3  18          1.40         -3.45         6.24 o
  13   3  18          5.82          1.00        10.60 o
   0   4  18         61.93         63.55        15.47 o
   1   4  18        426.63        470.39        23.04 o
   2   4  18        149.17        161.76        16.51 o
   3   4  18        216.25        231.57        18.01 o
   4   4  18         54.02         45.17        10.13 o
   5   4  18          0.10          7.92         6.71 o
   6   4  18        321.69        361.70        21.24 o
   7   4  18         21.61         20.42         8.32 o
   8   4  18         34.50         55.33        10.87 o
   9   4  18          6.06         17.60         7.92 o
  10   4  18         51.80         45.54        11.45 o
  11   4  18          5.53          4.25        10.64 o
  12   4  18         10.37         -2.91        10.36 o
   1   5  18         86.98         78.82        11.98 o
   2   5  18         10.22          2.76         6.52 o
   3   5  18        130.33        143.93        15.22 o
   4   5  18         37.52         33.12         8.97 o
   5   5  18        316.91        324.74        25.18 o
   6   5  18        237.96        235.98        18.20 o
   7   5  18        259.65        260.04        22.00 o
   8   5  18        128.35        123.36        23.94 o
   9   5  18          1.28         -6.77         8.34 o
  10   5  18         12.46         10.81         9.73 o
  11   5  18         12.67         -2.61        19.58 o
   0   6  18          0.88         -6.79        11.28 o
   1   6  18          1.24         -1.64         5.99 o
   2   6  18          2.56         -1.69         7.55 o
   3   6  18          0.36         -6.12         7.20 o
   4   6  18          2.56         -6.78         6.78 o
   5   6  18          1.81         -7.78         7.78 o
   6   6  18          1.70         -6.28         7.03 o
   7   6  18          6.98          1.32         8.43 o
   8   6  18          7.60         15.67        11.03 o
   1   7  18          0.77         -7.48         8.98 o
   2   7  18         18.04         10.72        11.20 o
   3   7  18          1.62         -9.86         9.86 o
   4   7  18          0.00         -7.19         9.46 o
   1   1  19        296.53        274.19        12.78 o
   2   1  19          1.65         -3.27         3.27 o
   3   1  19          7.96         -4.29         4.29 o
   4   1  19          3.52         -3.00         3.00 o
   5   1  19         39.70         45.85         5.78 o
   6   1  19        122.86        117.58         8.66 o
   7   1  19         57.63         54.95         7.28 o
   8   1  19        328.68        353.12        17.51 o
   9   1  19          1.95          0.78         4.79 o
  10   1  19          1.91         -4.90         5.25 o
  11   1  19         63.36         72.88        10.25 o
  12   1  19         37.93         16.11         8.32 o
  13   1  19         93.11        101.62        16.03 o
  14   1  19          2.22          1.77        10.18 o
   0   2  19          9.67          8.42         5.68 o
   1   2  19         69.51         67.12         7.49 o
   2   2  19         58.94         58.08         6.91 o
   3   2  19         75.91         64.36         7.63 o
   4   2  19          0.09         -5.40         5.40 o
   5   2  19          7.78          0.09         4.10 o
   6   2  19        222.78        258.12        14.18 o
   7   2  19         17.36         18.67         5.71 o
   8   2  19          3.02         -1.35         4.89 o
   9   2  19         43.01         43.68         8.06 o
  10   2  19         75.67         77.17        12.83 o
  11   2  19          0.04         -1.41         6.78 o
  12   2  19          0.81         -6.95         6.95 o
  13   2  19          0.29         -8.96         8.96 o
   1   3  19        746.48        835.43        29.58 o
   2   3  19        645.56        670.72        21.34 o
   3   3  19          0.47          4.65         4.51 o
   4   3  19        215.58        205.11        15.18 o
   5   3  19        246.99        248.90        17.14 o
   6   3  19          0.05         -4.93         4.93 o
   7   3  19         11.66          0.76         5.57 o
   8   3  19          2.03         -3.33         5.50 o
   9   3  19          8.03         -6.03         6.03 o
  10   3  19          2.05         12.81         7.69 o
  11   3  19         42.45         27.25        10.70 o
  12   3  19          4.67        -10.10        10.10 o
  13   3  19          1.75         -3.04        11.73 o
   0   4  19         61.95         51.25        14.42 o
   1   4  19         16.97         24.13         7.32 o
   2   4  19          4.49          5.27         5.98 o
   3   4  19        107.85        109.00        14.11 o
   4   4  19         21.16         22.62         9.85 o
   5   4  19        225.47        221.08        18.41 o
   6   4  19          3.80          2.94         6.46 o
   7   4  19          5.96         10.34         7.26 o
   8   4  19         11.69          2.48         5.62 o
   9   4  19         33.57         41.97        10.52 o
  10   4  19          3.52         10.50         9.28 o
  11   4  19          2.51          4.24        12.12 o
   1   5  19          5.09         -7.62        11.35 o
   2   5  19          0.65         -1.26         6.40 o
   3   5  19         30.67         14.73         8.39 o
   4   5  19          9.42          3.51         6.86 o
   5   5  19          6.92         12.79         9.43 o
   6   5  19         90.70         61.98        16.71 o
   7   5  19         55.32         70.68        13.02 o
   8   5  19         43.22         34.88        13.07 o
   9   5  19         19.63         34.15        10.76 o
  10   5  19          3.94          8.71         8.73 o
   0   6  19         18.61          9.04        11.72 o
   1   6  19         26.57         15.15         8.54 o
   2   6  19         11.59         -2.66         6.56 o
   3   6  19          2.49         -6.02         6.02 o
   4   6  19         20.95          7.06         9.32 o
   5   6  19          1.00         -8.03         8.80 o
   6   6  19         17.47          7.52        11.19 o
   7   6  19         25.66         17.54        10.54 o
   0   0  20         66.62         38.58        11.14 o
   1   0  20          7.26          7.78         5.89 o
   2   0  20         45.10         58.02        11.41 o
   3   0  20         98.75         92.66        12.04 o
   4   0  20        232.04        244.91        21.92 o
   5   0  20        555.23        563.57        29.89 o
   6   0  20         45.49         43.57         9.10 o
   7   0  20        161.65        186.20        19.24 o
   8   0  20         26.65         19.17         8.69 o
   9   0  20          0.46          0.85        11.10 o
  10   0  20         48.47         35.18        11.39 o
  11   0  20         21.30         28.71        12.99 o
  12   0  20          1.07         -3.87        10.53 o
  13   0  20          9.83          8.18        10.31 o
   1   1  20         38.90         27.48         4.99 o
   2   1  20         32.58         28.62         5.54 o
   3   1  20          1.00         -2.10         3.80 o
   4   1  20         12.20          0.12         4.21 o
   5   1  20         79.38         79.37         8.38 o
   6   1  20         13.34          2.50         4.84 o
   7   1  20         76.58         88.47         9.51 o
   8   1  20         11.15         17.46         5.34 o
   9   1  20          0.62         -2.89         5.43 o
  10   1  20         62.54         47.22         8.24 o
  11   1  20         76.92         78.42        12.05 o
  12   1  20         76.49         57.65         9.75 o
  13   1  20          0.22         -7.72         7.72 o
   0   2  20         39.53         52.82        10.58 o
   1   2  20          6.31         -3.43         4.27 o
   2   2  20        228.56        211.59        14.19 o
   3   2  20        181.30        179.78        12.93 o
   4   2  20        190.77        199.86        13.38 o
   5   2  20        144.58        141.35        14.50 o
   6   2  20         49.03         42.75         7.31 o
   7   2  20         37.42         27.15         7.07 o
   8   2  20        230.89        247.11        15.79 o
   9   2  20         26.17         33.53         7.87 o
  10   2  20         99.50        129.25        14.69 o
  11   2  20         18.14         31.08        11.25 o
  12   2  20          0.71          6.03         8.45 o
  13   2  20          1.76         -2.01         8.09 o
   1   3  20         42.20         43.90         9.96 o
   2   3  20          0.01          4.85         4.83 o
   3   3  20         20.14          8.24         5.56 o
   4   3  20        324.44        368.24        24.14 o
   5   3  20          2.89          2.43         5.33 o
   6   3  20         21.57         16.93         6.44 o
   7   3  20          6.45         -1.71         5.68 o
   8   3  20          0.24          5.02         6.32 o
   9   3  20         26.35         26.60         8.36 o
  10   3  20          8.60          4.41         9.69 o
  11   3  20          1.11         -7.29         7.29 o
  12   3  20         13.84         -6.79         7.85 o
   0   4  20        159.22        150.46        23.10 o
   1   4  20         11.37         -1.11         6.28 o
   2   4  20         35.84         26.99         8.78 o
   3   4  20          4.87          1.59         6.09 o
   4   4  20        139.14        146.11        15.78 o
   5   4  20         49.75         50.69        10.12 o
   6   4  20          4.70          2.03         7.51 o
   7   4  20         37.21         50.88         9.94 o
   8   4  20          9.79         11.93         7.31 o
   9   4  20          9.60         -2.01         7.63 o
  10   4  20          4.53        -10.15        10.15 o
  11   4  20         31.55         28.63        17.37 o
   1   5  20          0.37         10.22         7.12 o
   2   5  20          1.91          5.16         8.00 o
   3   5  20          7.88         18.55         9.72 o
   4   5  20         43.28         17.55         8.97 o
   5   5  20          9.63          1.39        10.05 o
   6   5  20         61.86         73.78        15.36 o
   7   5  20          1.81         -5.46         7.48 o
   8   5  20          0.08          5.48        10.37 o
   9   5  20         29.00         14.71         8.65 o
   0   6  20          5.33        -15.76        15.76 o
   1   6  20          3.75          0.09         7.12 o
   2   6  20          1.21         -7.31         7.31 o
   3   6  20          3.77         -7.83        10.23 o
   4   6  20          3.69          3.66         8.36 o
   5   6  20          2.49         -8.89         8.89 o
   1   1  21          0.18         -2.07         4.79 o
   2   1  21        126.25        118.44         9.77 o
   3   1  21         83.01         95.69         9.76 o
   4   1  21          0.13         -4.30         4.30 o
   5   1  21        102.05         83.58         9.57 o
   6   1  21         15.67         15.42         5.41 o
   7   1  21          5.20         -5.06         5.06 o
   8   1  21          7.21          0.05         5.26 o
   9   1  21         26.91         21.63         7.34 o
  10   1  21          0.35          2.91         6.29 o
  11   1  21         36.31         31.72         8.07 o
  12   1  21          0.31        -10.60        10.60 o
   0   2  21          6.13          2.48         6.86 o
   1   2  21          9.60         18.27         6.02 o
   2   2  21        104.04        106.66        11.42 o
   3   2  21          1.06          3.05         4.90 o
   4   2  21         41.21         35.46         7.82 o
   5   2  21         13.82          4.10         4.13 o
   6   2  21         28.01         15.65         6.04 o
   7   2  21         24.10         15.36         6.84 o
   8   2  21          0.20          4.56         6.34 o
   9   2  21         16.88         13.19         7.46 o
  10   2  21         10.49         13.02         8.83 o
  11   2  21         42.92         43.10        14.24 o
  12   2  21         15.50         14.76         9.57 o
   1   3  21         27.02         14.46         7.76 o
   2   3  21          6.06         -5.04         5.81 o
   3   3  21         10.09          8.58         6.24 o
   4   3  21         38.73         36.82        10.23 o
   5   3  21          7.82          6.25         6.96 o
   6   3  21          0.00         -7.34         7.34 o
   7   3  21          3.83         -1.08         6.45 o
   8   3  21         30.74         19.08        13.45 o
   9   3  21          3.83          9.29         8.04 o
  10   3  21          5.14         -7.38         7.38 o
  11   3  21          6.07         -8.12         9.17 o
   0   4  21         24.28         21.34        11.02 o
   1   4  21          8.22         -6.39         6.39 o
   2   4  21          0.05         -5.88         5.88 o
   3   4  21          0.13         -5.29         5.29 o
   4   4  21          0.24          3.29         6.19 o
   5   4  21          0.19         -4.03         5.84 o
   6   4  21         15.60          9.97         7.97 o
   7   4  21         56.06         66.80        11.45 o
   8   4  21          0.01         -7.92         7.92 o
   9   4  21         21.72          4.09         8.25 o
  10   4  21          0.77         -2.74         8.06 o
   1   5  21          3.94         -6.59         6.59 o
   2   5  21         17.04         17.09         6.57 o
   3   5  21          0.20         -0.94        10.83 o
   4   5  21          0.18         -6.19         7.39 o
   5   5  21          6.31         -1.01         7.37 o
   6   5  21        105.17         77.50        14.22 o
   7   5  21          0.09         -3.13         8.34 o
   0   6  21          2.18        -12.46        12.46 o
   1   6  21         22.05         40.76        13.39 o
   2   6  21          3.00         -8.00         8.00 o
   3   6  21         38.24         38.54        11.41 o
   0   0  22        693.14        735.61        45.84 o
   1   0  22        306.08        266.88        22.69 o
   2   0  22         15.85         16.87         8.38 o
   3   0  22        274.41        245.65        23.15 o
   4   0  22          8.21         -1.57         6.55 o
   5   0  22         21.67         24.95        10.77 o
   6   0  22         11.25         -2.19         7.77 o
   7   0  22         96.85         95.41        13.33 o
   8   0  22         73.86        113.30        15.69 o
   9   0  22         39.53         30.18        12.27 o
  10   0  22         58.46         94.17        19.33 o
  11   0  22          5.33         13.32        11.93 o
  12   0  22          4.15          2.02        22.18 o
   1   1  22          0.35          3.28         4.78 o
   2   1  22         26.25         22.91         5.97 o
   3   1  22          0.95         -2.52         4.84 o
   4   1  22          2.92          0.60         4.33 o
   5   1  22         34.12         29.67        10.75 o
   6   1  22          0.02         -4.91         4.91 o
   7   1  22          7.47         -5.23         5.97 o
   8   1  22         13.20          9.44         5.75 o
   9   1  22         18.58         23.40         7.32 o
  10   1  22         15.86         17.18         6.93 o
  11   1  22          4.77         -5.55        11.24 o
   0   2  22        160.85        144.93        17.01 o
   1   2  22          4.01         -4.22         4.22 o
   2   2  22          8.11          9.08         5.28 o
   3   2  22        122.74        128.29        11.59 o
   4   2  22         62.97         55.35         9.29 o
   5   2  22        124.20        104.86        11.53 o
   6   2  22          2.29          5.26         6.15 o
   7   2  22          7.20          5.82         6.05 o
   8   2  22         61.95         53.59        10.59 o
   9   2  22         68.95         42.53         9.69 o
  10   2  22          0.03         -8.78         8.78 o
  11   2  22          2.46          9.89         8.51 o
   1   3  22          9.24          4.61         8.83 o
   2   3  22         14.19          6.52         5.99 o
   3   3  22         60.70         58.45         9.84 o
   4   3  22          3.59         -1.99         6.21 o
   5   3  22         35.50         40.51         9.00 o
   6   3  22         15.60         10.87         7.02 o
   7   3  22         23.54         14.52        10.03 o
   8   3  22          8.89          2.86         7.41 o
   9   3  22          2.85         -0.79         8.17 o
  10   3  22          4.43         -8.57         8.57 o
   0   4  22         63.46         38.33        19.05 o
   1   4  22          2.65          6.37         5.82 o
   2   4  22         22.65          1.73         8.41 o
   3   4  22          0.92         -4.59         4.59 o
   4   4  22          0.09         -5.61         6.52 o
   5   4  22          0.00         -1.40         7.01 o
   6   4  22          4.81         -6.61         6.61 o
   7   4  22          1.09         -6.79         6.79 o
   8   4  22         18.87         21.01         9.21 o
   1   5  22          6.27         -3.57         8.52 o
   2   5  22          3.30         -7.80         7.80 o
   3   5  22         12.23          0.72        11.13 o
   4   5  22          0.02         -0.18         8.01 o
   5   5  22          1.29         -6.69        10.51 o
   6   5  22         59.88         59.47        13.73 o
   1   1  23        105.26        116.74        11.66 o
   2   1  23         75.84         84.06         9.73 o
   3   1  23         35.40         28.34         6.47 o
   4   1  23          0.38          2.01         5.11 o
   5   1  23          9.58          6.69         9.04 o
   6   1  23        158.37        151.16        14.00 o
   7   1  23         13.90         13.60         6.87 o
   8   1  23         51.53         46.00         9.03 o
   9   1  23          0.21          1.70         8.36 o
  10   1  23          5.34         -7.78         7.78 o
   0   2  23          1.50          0.51        13.35 o
   1   2  23          0.57         -3.62         4.85 o
   2   2  23         19.34          5.51         8.31 o
   3   2  23          0.59         -4.66         5.08 o
   4   2  23          2.48         -0.12         5.87 o
   5   2  23         35.21          9.92         7.09 o
   6   2  23          4.70          8.98         7.01 o
   7   2  23        103.63        107.60        12.28 o
   8   2  23          0.43         -5.28         7.36 o
   9   2  23         32.29         36.18        10.80 o
  10   2  23         89.09        112.76        14.99 o
   1   3  23         81.48         53.32        10.64 o
   2   3  23          1.33          0.56         6.92 o
   3   3  23         98.12        106.37        13.32 o
   4   3  23          1.91          1.24         8.48 o
   5   3  23         20.78         16.14        17.76 o
   6   3  23         14.40          8.59         9.17 o
   7   3  23         41.09         20.59         9.85 o
   8   3  23          0.80         -2.01         7.57 o
   9   3  23          0.97         -9.72         9.72 o
   0   4  23          6.07         -8.82        10.66 o
   1   4  23          0.70         -4.94         7.02 o
   2   4  23          0.43          8.93         8.17 o
   3   4  23          0.12         -6.25         6.25 o
   4   4  23          2.77         -1.38         8.37 o
   5   4  23          0.21         -5.24         8.49 o
   6   4  23          2.68         -8.02         8.02 o
   7   4  23          2.47          8.70        11.53 o
   1   5  23         23.44         14.61        11.48 o
   2   5  23          2.88          0.54         9.51 o
   3   5  23          3.15         -8.60         8.60 o
   4   5  23          1.10         21.76        11.76 o
   0   0  24         24.78         16.45        20.01 o
   1   0  24          8.42         14.71         9.11 o
   2   0  24         52.35         54.04        11.39 o
   3   0  24        139.19         76.55        18.80 o
   4   0  24          4.15         -0.57         6.72 o
   5   0  24          2.26         -9.01         9.01 o
   6   0  24         12.66         16.27        10.38 o
   7   0  24         87.06         97.57        16.62 o
   8   0  24          0.02          0.89         8.73 o
   9   0  24          0.19         -3.87        10.09 o
  10   0  24          3.85         -1.52        10.56 o
   1   1  24        110.89         96.76        13.62 o
   2   1  24         17.68         12.92         6.93 o
   3   1  24        100.06         89.60        10.78 o
   4   1  24         27.40         43.96         7.78 o
   5   1  24         57.24         57.77        10.70 o
   6   1  24         30.79         30.77         9.67 o
   7   1  24        109.57         94.86        11.85 o
   8   1  24          7.70          7.73         8.19 o
   9   1  24          1.04          2.45         7.37 o
   0   2  24          4.17         13.44        18.03 o
   1   2  24          5.42          6.90         6.62 o
   2   2  24         82.52         65.84        13.50 o
   3   2  24         11.95         22.79         7.61 o
   4   2  24         39.90         37.52         9.49 o
   5   2  24         68.97        111.65        23.49 o
   6   2  24         27.32         23.38         7.62 o
   7   2  24          0.01          7.74         8.35 o
   8   2  24          5.43          0.88         8.48 o
   9   2  24          5.03         -2.17         8.31 o
   1   3  24         19.04         21.53         8.26 o
   2   3  24          1.19         24.46        11.84 o
   3   3  24          1.01         -5.07         6.09 o
   4   3  24         16.57         11.17         7.01 o
   5   3  24          0.39         -7.35         7.35 o
   6   3  24         17.29         14.10         9.67 o
   7   3  24          0.70         -5.07         8.48 o
   0   4  24         63.04         88.60        34.61 o
   1   4  24         30.42         26.51        10.07 o
   2   4  24          0.08          1.73         8.79 o
   3   4  24         42.37         46.54        10.70 o
   4   4  24          3.90         -2.55         8.59 o
   5   4  24          0.15         -8.97         8.97 o
   1   1  25          3.20          3.94         7.36 o
   2   1  25        132.93        118.31        12.90 o
   3   1  25          1.36         -5.78         5.78 o
   4   1  25         10.66         28.40         6.87 o
   5   1  25          0.66         -0.37         5.69 o
   6   1  25          0.16          0.46         9.00 o
   7   1  25          0.97         13.31         7.42 o
   8   1  25         11.48         12.52        10.19 o
   0   2  25          0.58         15.64         9.79 o
   1   2  25          0.05         -2.24         7.21 o
   2   2  25          4.93         13.96         8.53 o
   3   2  25         26.12         19.00         8.02 o
   4   2  25          7.99          1.94         7.51 o
   5   2  25          4.99         24.09        12.77 o
   6   2  25         52.62         63.99        11.66 o
   7   2  25         50.93         21.86        10.02 o
   1   3  25         71.02         35.94        10.29 o
   2   3  25         35.78         16.69         8.98 o
   3   3  25          1.12         -3.94         7.72 o
   4   3  25         30.65         19.67         9.93 o
   5   3  25         19.47         12.20        10.30 o
   6   3  25          2.33         -1.55         8.74 o
   0   4  25         29.44         28.37        12.92 o
   1   4  25          0.49         -1.24         7.27 o
   2   4  25          0.90          1.21         8.34 o
   0   0  26        175.40        169.60        46.82 o
   1   0  26          0.34         -9.65         9.65 o
   2   0  26         27.52         14.96        12.34 o
   3   0  26          1.49         16.51         8.76 o
   4   0  26         70.63         67.53        15.84 o
   5   0  26          4.11          2.72        17.67 o
   6   0  26         31.45         36.39        21.14 o
   7   0  26          3.11         -0.18        15.04 o
   1   1  26         35.94         37.57         9.34 o
   2   1  26         45.68         65.69        10.75 o
   3   1  26          0.06         -3.19         7.11 o
   4   1  26         23.31          0.60         8.19 o
   5   1  26          0.81         -6.93         6.93 o
   6   1  26         45.64         19.77        12.07 o
   0   2  26         24.37         11.27        12.27 o
   1   2  26          0.11         -0.87         6.30 o
   2   2  26         71.07         61.07        14.60 o
   3   2  26          3.21          9.29         8.34 o
   4   2  26         18.85         17.28         8.04 o
   5   2  26          8.42          4.54        17.85 o
   1   3  26         11.44         10.51         9.56 o
   2   3  26          5.05         -6.87         8.11 o
   3   3  26          0.68         -8.48         8.95 o
   1   1  27         51.88         56.37        10.90 o
   2   1  27          3.44         -0.11        15.70 o
   3   1  27          9.01         -8.33         8.33 o
   4   1  27         50.89         29.38        10.12 o
   0   2  27          9.31         29.22        21.96 o
   1   2  27          0.19         -3.01         7.72 o
   2   2  27         10.29         -7.45         7.45 o
                                                
